# Supplementary material for: Lysine acetyltransferase 14 mediates TGF-β-induced fibrosis in ovarian endometrioma via co-operation with serum response factor
Source: J Transl Med. 2024 Jun 12;22:561. doi: 10.1186/s12967-024-05243-2 (PMC11167823; doi:10.1186/s12967-024-05243-2)
Supplement: Supplementary file 2 — Supplementary Material 2 [file 12967_2024_5243_MOESM2_ESM.xlsx]

## Sheet: sh_BP_SBVSW1_FB3.log2FC1.0.FDR0
AccID	log2FC	Pvalue	FDR	Style	pCDH-Ctrl 1	pCDH-Ctrl 2	pCDH-Ctrl 3	pCDH-KAT14 1	pCDH-KAT14 2	pCDH-KAT14 3	EnsemblID	GeneID	chromosome	start	end	strand	Biological_Process	Molecular_Function	Cellular_Component	KO	Pathway	PathwayName
HTR7	2.49101	0.00187428	0.00531372	up	9	17	19	1	6	1	ENSG00000148680	3363	10	90740823	90858039	-	GO:0006939|smooth muscle contraction;GO:0007187|G protein-coupled receptor signaling pathway, coupled to cyclic nucleotide second messenger;GO:0007268|chemical synaptic transmission;GO:0007623|circadian rhythm;GO:0008015|blood circulation;GO:0042310|vasoconstriction;GO:0098664|G protein-coupled serotonin receptor signaling pathway;	GO:0005886|plasma membrane;GO:0030425|dendrite;GO:0032588|trans-Golgi network membrane;GO:0045202|synapse;	GO:0004993|G protein-coupled serotonin receptor activity;GO:0005515|protein binding;GO:0030594|neurotransmitter receptor activity;	K04163|5-hydroxytryptamine receptor 7;K04163|5-hydroxytryptamine receptor 7;K04163|5-hydroxytryptamine receptor 7;K04163|5-hydroxytryptamine receptor 7;	hsa04014;hsa04020;hsa04080;hsa04726;	Ras signaling pathway;Calcium signaling pathway;Neuroactive ligand-receptor interaction;Serotonergic synapse;
TMEFF2	-2.84519	2.64394e-15	1.92884e-14	down	12	7	14	83	78	76	ENSG00000144339	23671	2	191949043	192194933	-	GO:0007275|multicellular organism development;GO:0030154|cell differentiation;GO:0030336|negative regulation of cell migration;GO:0044319|wound healing, spreading of cells;GO:0045720|negative regulation of integrin biosynthetic process;GO:0051497|negative regulation of stress fiber assembly;	GO:0005576|extracellular region;GO:0016020|membrane;	GO:0003674|molecular_function;GO:0005515|protein binding;	NA	NA	NA
FBXO45	1.03121	5.66799e-16	4.29086e-15	up	397	408	420	177	219	201	ENSG00000174013	200933	3	196568611	196589059	+	GO:0001764|neuron migration;GO:0006511|ubiquitin-dependent protein catabolic process;GO:0006974|cellular response to DNA damage stimulus;GO:0016567|protein ubiquitination;GO:0021799|cerebral cortex radially oriented cell migration;GO:0021800|cerebral cortex tangential migration;GO:0021957|corticospinal tract morphogenesis;GO:0021960|anterior commissure morphogenesis;GO:0043161|proteasome-mediated…	GO:0014069|postsynaptic density;GO:0019005|SCF ubiquitin ligase complex;GO:0042734|presynaptic membrane;GO:0042995|cell projection;GO:0045202|synapse;GO:0045211|postsynaptic membrane;GO:0098978|glutamatergic synapse;GO:0099523|presynaptic cytosol;GO:0099524|postsynaptic cytosol;	GO:0005515|protein binding;	NA	NA	NA
FBXO39	2.7925	1.1509e-06	4.78533e-06	up	27	26	37	4	5	4	ENSG00000177294	162517	17	6776215	6797101	+	GO:0031146|SCF-dependent proteasomal ubiquitin-dependent protein catabolic process;	GO:0019005|SCF ubiquitin ligase complex;	GO:0005515|protein binding;	NA	NA	NA
FBXO36	-2.11616	1.08763e-14	7.69817e-14	down	24	31	20	127	98	98	ENSG00000153832	130888	2	229922302	230013119	+	NA	NA	NA	NA	NA	NA
HTR1B	-3.14831	1.05249e-10	5.89804e-10	down	4	6	6	49	44	48	ENSG00000135312	3351	6	77460924	77463491	-	GO:0002031|G protein-coupled receptor internalization;GO:0007187|G protein-coupled receptor signaling pathway, coupled to cyclic nucleotide second messenger;GO:0007193|adenylate cyclase-inhibiting G protein-coupled receptor signaling pathway;GO:0007198|adenylate cyclase-inhibiting serotonin receptor signaling pathway;GO:0007205|protein kinase C-activating G protein-coupled receptor signaling path…	GO:0005783|endoplasmic reticulum;GO:0005886|plasma membrane;GO:0030425|dendrite;GO:0042734|presynaptic membrane;GO:0044305|calyx of Held;GO:0098666|G protein-coupled serotonin receptor complex;GO:0099154|serotonergic synapse;	GO:0004993|G protein-coupled serotonin receptor activity;GO:0005515|protein binding;GO:0030594|neurotransmitter receptor activity;GO:0099626|voltage-gated calcium channel activity involved in regulation of presynaptic cytosolic calcium levels;	K04153|5-hydroxytryptamine receptor 1;K04153|5-hydroxytryptamine receptor 1;K04153|5-hydroxytryptamine receptor 1;K04153|5-hydroxytryptamine receptor 1;	hsa04024;hsa04080;hsa04726;hsa04742;	cAMP signaling pathway;Neuroactive ligand-receptor interaction;Serotonergic synapse;Taste transduction;
FBXO32	1.3955	1.75287e-47	3.55203e-46	up	1025	966	908	338	387	372	ENSG00000156804	114907	8	123497889	123541206	-	GO:0014894|response to denervation involved in regulation of muscle adaptation;GO:0016567|protein ubiquitination;GO:0071549|cellular response to dexamethasone stimulus;	GO:0005634|nucleus;GO:0005654|nucleoplasm;GO:0005737|cytoplasm;GO:0005829|cytosol;GO:0019005|SCF ubiquitin ligase complex;GO:0030018|Z disc;	GO:0005515|protein binding;	K10305|F-box protein 25/32;	hsa04068;	FoxO signaling pathway;
HTR2B	-2.72918	9.86322e-124	6.5849e-122	down	137	154	111	868	880	898	ENSG00000135914	3357	2	231108230	231125042	-	GO:0001755|neural crest cell migration;GO:0001819|positive regulation of cytokine production;GO:0001938|positive regulation of endothelial cell proliferation;GO:0002031|G protein-coupled receptor internalization;GO:0003007|heart morphogenesis;GO:0003300|cardiac muscle hypertrophy;GO:0006874|intracellular calcium ion homeostasis;GO:0007186|G protein-coupled receptor signaling pathway;GO:0007187|G …	GO:0005654|nucleoplasm;GO:0005737|cytoplasm;GO:0005886|plasma membrane;GO:0030425|dendrite;GO:0045202|synapse;GO:0098666|G protein-coupled serotonin receptor complex;	GO:0001587|Gq/11-coupled serotonin receptor activity;GO:0001965|G-protein alpha-subunit binding;GO:0004993|G protein-coupled serotonin receptor activity;GO:0005096|GTPase activator activity;GO:0005515|protein binding;GO:0030594|neurotransmitter receptor activity;GO:0051378|serotonin binding;	K04157|5-hydroxytryptamine receptor 2;K04157|5-hydroxytryptamine receptor 2;K04157|5-hydroxytryptamine receptor 2;K04157|5-hydroxytryptamine receptor 2;K04157|5-hydroxytryptamine receptor 2;	hsa04020;hsa04080;hsa04540;hsa04726;hsa04750;	Calcium signaling pathway;Neuroactive ligand-receptor interaction;Gap junction;Serotonergic synapse;Inflammatory mediator regulation of TRP channels;
AL160006.1	-1.46258	7.62031e-16	5.72845e-15	down	83	73	64	200	195	208	ENSG00000258634	NA	1	110058340	110062555	+	NA	NA	NA	NA	NA	NA
TOLLIP-DT	-3.13039	0.00835709	0.0210607	down	3	0	0	6	5	15	ENSG00000255153	255512	11	1309769	1310707	+	NA	NA	NA	NA	NA	NA
ZNF542P	-1.13238	4.12536e-10	2.22888e-09	down	85	107	67	198	185	180	ENSG00000240225	NA	19	56373250	56377972	+	NA	NA	NA	NA	NA	NA
ZNF542P	-1.13238	4.12536e-10	2.22888e-09	down	85	107	67	198	185	180	ENSG00000290720	147947	19	56368099	56379828	+	NA	NA	GO:0046872|metal ion binding;	NA	NA	NA
CRISPLD2	3.65141	0	0	up	2085	2026	1859	153	161	159	ENSG00000103196	83716	16	84819985	84920768	+	GO:0030198|extracellular matrix organization;GO:0030324|lung development;GO:0060325|face morphogenesis;	GO:0005576|extracellular region;GO:0005615|extracellular space;GO:0030133|transport vesicle;GO:0031012|extracellular matrix;GO:0034774|secretory granule lumen;GO:0070062|extracellular exosome;GO:1904813|ficolin-1-rich granule lumen;	GO:0005539|glycosaminoglycan binding;GO:0008201|heparin binding;	NA	NA	NA
DHX8	-1.12626	1.41086e-45	2.75503e-44	down	517	582	509	1145	1186	1158	ENSG00000067596	1659	17	43483865	43610338	+	GO:0000390|spliceosomal complex disassembly;GO:0000398|mRNA splicing, via spliceosome;GO:0006396|RNA processing;GO:0008380|RNA splicing;	GO:0005622|intracellular anatomical structure;GO:0005634|nucleus;GO:0005654|nucleoplasm;GO:0005681|spliceosomal complex;GO:0005829|cytosol;GO:0016604|nuclear body;GO:0071007|U2-type catalytic step 2 spliceosome;GO:0071013|catalytic step 2 spliceosome;	GO:0003723|RNA binding;GO:0003724|RNA helicase activity;GO:0005515|protein binding;GO:0005524|ATP binding;GO:0016887|ATP hydrolysis activity;GO:0042802|identical protein binding;	K12818|ATP-dependent RNA helicase DHX8/PRP22 [EC:3.6.4.13];	hsa03040;	Spliceosome;
AC080013.3	3.8963	0.0124198	0.0301102	up	3	5	8	1	0	0	ENSG00000271778	NA	3	158782547	158783124	+	NA	NA	NA	NA	NA	NA
SLC10A6	5.85072	2.5749e-05	9.40348e-05	up	11	11	10	0	0	0	ENSG00000145283	345274	4	86823468	86849384	-	GO:0006814|sodium ion transport;GO:0015721|bile acid and bile salt transport;GO:0043251|sodium-dependent organic anion transport;GO:0055085|transmembrane transport;	GO:0005886|plasma membrane;	GO:0005515|protein binding;GO:0008508|bile acid:sodium symporter activity;GO:0043250|sodium-dependent organic anion transmembrane transporter activity;	NA	NA	NA
SLC10A3	-1.69457	3.37084e-28	4.0737e-27	down	144	133	107	416	351	466	ENSG00000126903	8273	X	154487306	154490690	-	GO:0015721|bile acid and bile salt transport;GO:0032526|response to retinoic acid;GO:0055085|transmembrane transport;	GO:0016020|membrane;	GO:0008508|bile acid:sodium symporter activity;	NA	NA	NA
PEX5L	1.54948	0.0169694	0.039774	up	13	14	17	6	4	5	ENSG00000114757	51555	3	179794958	180037053	-	GO:0016560|protein import into peroxisome matrix, docking;GO:0043949|regulation of cAMP-mediated signaling;	GO:0005778|peroxisomal membrane;GO:0005829|cytosol;GO:0043235|receptor complex;	GO:0000268|peroxisome targeting sequence binding;GO:0005052|peroxisome matrix targeting signal-1 binding;GO:0031267|small GTPase binding;	K13342|peroxin-5;	hsa04146;	Peroxisome;
AL021368.2	-1.29694	7.35485e-08	3.3995e-07	down	53	68	31	132	132	106	ENSG00000272316	NA	6	57908560	57913911	-	NA	NA	NA	NA	NA	NA
RNF144B	-1.83739	1.64055e-35	2.48011e-34	down	130	96	107	380	418	389	ENSG00000137393	255488	6	18387350	18468870	+	GO:0000209|protein polyubiquitination;GO:0006511|ubiquitin-dependent protein catabolic process;GO:0006915|apoptotic process;GO:0032436|positive regulation of proteasomal ubiquitin-dependent protein catabolic process;GO:0043066|negative regulation of apoptotic process;	GO:0000151|ubiquitin ligase complex;GO:0005737|cytoplasm;GO:0005829|cytosol;GO:0031966|mitochondrial membrane;	GO:0004842|ubiquitin-protein transferase activity;GO:0005515|protein binding;GO:0031624|ubiquitin conjugating enzyme binding;GO:0046872|metal ion binding;GO:0061630|ubiquitin protein ligase activity;	NA	NA	NA
PEX16	-1.0792	5.94266e-09	2.9776e-08	down	80	90	68	157	169	173	ENSG00000121680	9409	11	45909663	45918812	-	GO:0006625|protein targeting to peroxisome;GO:0007031|peroxisome organization;GO:0016557|peroxisome membrane biogenesis;GO:0016558|protein import into peroxisome matrix;GO:0022615|protein to membrane docking;GO:0032581|ER-dependent peroxisome organization;GO:0045046|protein import into peroxisome membrane;GO:0106101|ER-dependent peroxisome localization;	GO:0005777|peroxisome;GO:0005778|peroxisomal membrane;GO:0005783|endoplasmic reticulum;GO:0005789|endoplasmic reticulum membrane;GO:0005829|cytosol;GO:0016020|membrane;	GO:0005515|protein binding;	K13335|peroxin-16;	hsa04146;	Peroxisome;
PEX12	1.01501	4.27685e-15	3.08548e-14	up	359	362	319	176	168	168	ENSG00000108733	5193	17	35574795	35578863	-	GO:0006513|protein monoubiquitination;GO:0006625|protein targeting to peroxisome;GO:0007031|peroxisome organization;GO:0016558|protein import into peroxisome matrix;GO:0016562|protein import into peroxisome matrix, receptor recycling;GO:1904668|positive regulation of ubiquitin protein ligase activity;	GO:0005777|peroxisome;GO:0005778|peroxisomal membrane;GO:0005829|cytosol;GO:1990429|peroxisomal importomer complex;	GO:0004842|ubiquitin-protein transferase activity;GO:0005515|protein binding;GO:0008270|zinc ion binding;GO:1990757|ubiquitin ligase activator activity;	K13345|peroxin-12;	hsa04146;	Peroxisome;
INPPL1	-1.85109	1.23252e-129	8.85053e-128	down	1409	1858	1780	5952	5983	6154	ENSG00000165458	3636	11	72223701	72239147	+	GO:0001958|endochondral ossification;GO:0002376|immune system process;GO:0006006|glucose metabolic process;GO:0006661|phosphatidylinositol biosynthetic process;GO:0006897|endocytosis;GO:0007015|actin filament organization;GO:0007155|cell adhesion;GO:0008285|negative regulation of cell population proliferation;GO:0009791|post-embryonic development;GO:0010629|negative regulation of gene expression;…	GO:0000922|spindle pole;GO:0005634|nucleus;GO:0005794|Golgi apparatus;GO:0005829|cytosol;GO:0009925|basal plasma membrane;GO:0016607|nuclear speck;GO:0030027|lamellipodium;GO:0030175|filopodium;	GO:0003779|actin binding;GO:0004445|inositol-polyphosphate 5-phosphatase activity;GO:0005515|protein binding;GO:0017124|SH3 domain binding;GO:0034485|phosphatidylinositol-3,4,5-trisphosphate 5-phosphatase activity;GO:0042169|SH2 domain binding;	K15909|phosphatidylinositol-3,4,5-trisphosphate 5-phosphatase 2 [EC:3.1.3.86];K15909|phosphatidylinositol-3,4,5-trisphosphate 5-phosphatase 2 [EC:3.1.3.86];K15909|phosphatidylinositol-3,4,5-trisphosphate 5-phosphatase 2 [EC:3.1.3.86];K15909|phosphatidylinositol-3,4,5-trisphosphate 5-phosphatase 2 [EC:3.1.3.86];K15909|phosphatidylinositol-3,4,5-trisphosphate 5-phosphatase 2 [EC:3.1.3.86];K15909|ph…	hsa00562;hsa01100;hsa04070;hsa04662;hsa04666;hsa04910;	Inositol phosphate metabolism;Metabolic pathways;Phosphatidylinositol signaling system;B cell receptor signaling pathway;Fc gamma R-mediated phagocytosis;Insulin signaling pathway;
PPIP5K1	1.49988	1.56011e-29	1.9763e-28	up	398	539	427	161	178	140	ENSG00000168781	9677	15	43533462	43590208	-	GO:0006020|inositol metabolic process;GO:0016310|phosphorylation;GO:0032958|inositol phosphate biosynthetic process;GO:0043647|inositol phosphate metabolic process;	GO:0005829|cytosol;GO:0005886|plasma membrane;	GO:0000827|inositol-1,3,4,5,6-pentakisphosphate kinase activity;GO:0000828|inositol hexakisphosphate kinase activity;GO:0000829|inositol heptakisphosphate kinase activity;GO:0000832|inositol hexakisphosphate 5-kinase activity;GO:0005524|ATP binding;GO:0033857|diphosphoinositol-pentakisphosphate kinase activity;GO:0052723|inositol hexakisphosphate 1-kinase activity;GO:0052724|inositol hexakisphosp…	K13024|inositol-hexakisphosphate/diphosphoinositol-pentakisphosphate 1-kinase [EC:2.7.4.24];	hsa04070;	Phosphatidylinositol signaling system;
HTRA3	1.93158	1.60587e-38	2.64631e-37	up	419	422	365	131	96	88	ENSG00000170801	94031	4	8269754	8307098	+	GO:0006508|proteolysis;GO:0030512|negative regulation of transforming growth factor beta receptor signaling pathway;GO:0030514|negative regulation of BMP signaling pathway;	GO:0005576|extracellular region;	GO:0004175|endopeptidase activity;GO:0004222|metalloendopeptidase activity;GO:0005515|protein binding;GO:0008236|serine-type peptidase activity;GO:0042802|identical protein binding;	NA	NA	NA
ZIC1	-2.20798	0.00228049	0.006366	down	8	2	1	23	16	12	ENSG00000152977	7545	3	147393422	147510293	+	GO:0006357|regulation of transcription by RNA polymerase II;GO:0007389|pattern specification process;GO:0007417|central nervous system development;GO:0007420|brain development;GO:0007628|adult walking behavior;GO:0008589|regulation of smoothened signaling pathway;GO:0010467|gene expression;GO:0021510|spinal cord development;GO:0021766|hippocampus development;GO:0021772|olfactory bulb development;…	GO:0005634|nucleus;GO:0005654|nucleoplasm;GO:0005737|cytoplasm;	GO:0000978|RNA polymerase II cis-regulatory region sequence-specific DNA binding;GO:0000981|DNA-binding transcription factor activity, RNA polymerase II-specific;GO:0001228|DNA-binding transcription activator activity, RNA polymerase II-specific;GO:0003700|DNA-binding transcription factor activity;GO:0005515|protein binding;GO:0046872|metal ion binding;GO:1990837|sequence-specific double-stranded…	NA	NA	NA
HUNK	-2.16912	1.83242e-12	1.14333e-11	down	16	19	24	73	96	95	ENSG00000142149	30811	21	31873020	32044633	+	GO:0007165|signal transduction;GO:0035556|intracellular signal transduction;	GO:0005737|cytoplasm;	GO:0004674|protein serine/threonine kinase activity;GO:0005515|protein binding;GO:0005524|ATP binding;GO:0106310|protein serine kinase activity;	NA	NA	NA
ZIC4	-4.00921	5.44984e-06	2.11803e-05	down	2	2	0	25	21	18	ENSG00000174963	84107	3	147386046	147406809	-	GO:0006357|regulation of transcription by RNA polymerase II;GO:0007417|central nervous system development;	GO:0005634|nucleus;	GO:0000978|RNA polymerase II cis-regulatory region sequence-specific DNA binding;GO:0000981|DNA-binding transcription factor activity, RNA polymerase II-specific;GO:0003677|DNA binding;GO:0046872|metal ion binding;GO:1990837|sequence-specific double-stranded DNA binding;	NA	NA	NA
MCAM	3.63599	6.84437e-142	5.43633e-140	up	789	798	713	64	52	68	ENSG00000076706	4162	11	119308529	119321521	-	GO:0001525|angiogenesis;GO:0003094|glomerular filtration;GO:0007155|cell adhesion;GO:0009653|anatomical structure morphogenesis;GO:0030335|positive regulation of cell migration;GO:0061042|vascular wound healing;	GO:0005576|extracellular region;GO:0005615|extracellular space;GO:0005634|nucleus;GO:0005886|plasma membrane;GO:0005925|focal adhesion;GO:0009897|external side of plasma membrane;	NA	NA	NA	NA
RRP12	1.4757	5.87247e-72	1.93158e-70	up	1189	1267	1090	428	431	409	ENSG00000052749	23223	10	97356358	97426076	-	GO:0006364|rRNA processing;	GO:0005730|nucleolus;GO:0005829|cytosol;GO:0005886|plasma membrane;GO:0031965|nuclear membrane;GO:0043231|intracellular membrane-bounded organelle;	GO:0003723|RNA binding;	NA	NA	NA
RRP15	1.13518	1.87017e-27	2.20827e-26	up	666	697	574	284	290	302	ENSG00000067533	51018	1	218285293	218337983	+	GO:0000460|maturation of 5.8S rRNA;GO:0000470|maturation of LSU-rRNA;	GO:0030687|preribosome, large subunit precursor;	NA	NA	NA	NA
DIO2	-1.4763	8.54505e-07	3.59713e-06	down	26	25	25	68	84	59	ENSG00000211448	1734	14	80197526	80387757	-	GO:0001514|selenocysteine incorporation;GO:0006590|thyroid hormone generation;GO:0042403|thyroid hormone metabolic process;GO:0042404|thyroid hormone catabolic process;GO:0042446|hormone biosynthetic process;GO:0044255|cellular lipid metabolic process;GO:0050873|brown fat cell differentiation;GO:0120162|positive regulation of cold-induced thermogenesis;	GO:0005886|plasma membrane;GO:0016020|membrane;	GO:0004800|thyroxine 5'-deiodinase activity;GO:0008430|selenium binding;GO:0031625|ubiquitin protein ligase binding;GO:0033798|thyroxine 5-deiodinase activity;	K17904|type II thyroxine 5'-deiodinase [EC:1.21.99.4];	hsa04919;	Thyroid hormone signaling pathway;
MCL1	1.34937	7.62525e-139	5.92324e-137	up	9850	9766	8947	3662	3795	3699	ENSG00000143384	574406	1	150560895	150579738	-	GO:0001709|cell fate determination;GO:0001836|release of cytochrome c from mitochondria;GO:0008053|mitochondrial fusion;GO:0008630|intrinsic apoptotic signaling pathway in response to DNA damage;GO:0010507|negative regulation of autophagy;GO:0019725|cellular homeostasis;GO:0034097|response to cytokine;GO:0043065|positive regulation of apoptotic process;GO:0043066|negative regulation of apoptotic …	GO:0005634|nucleus;GO:0005654|nucleoplasm;GO:0005737|cytoplasm;GO:0005739|mitochondrion;GO:0005741|mitochondrial outer membrane;GO:0005829|cytosol;GO:0016020|membrane;GO:0097136|Bcl-2 family protein complex;	GO:0005515|protein binding;GO:0008320|protein transmembrane transporter activity;GO:0015267|channel activity;GO:0042803|protein homodimerization activity;GO:0046982|protein heterodimerization activity;GO:0051434|BH3 domain binding;	K02539|myeloid leukemia cell differntiation protein MCL-1;K02539|myeloid leukemia cell differntiation protein MCL-1;K02539|myeloid leukemia cell differntiation protein MCL-1;K02539|myeloid leukemia cell differntiation protein MCL-1;	hsa04151;hsa04210;hsa04630;hsa05206;	PI3K-Akt signaling pathway;Apoptosis;JAK-STAT signaling pathway;MicroRNAs in cancer;
COL14A1	-2.42044	3.99047e-26	4.5196e-25	down	34	27	34	162	177	168	ENSG00000187955	7373	8	120059780	120373573	+	GO:0030198|extracellular matrix organization;GO:0030199|collagen fibril organization;GO:0098609|cell-cell adhesion;	GO:0005576|extracellular region;GO:0005581|collagen trimer;GO:0005596|collagen type XIV trimer;GO:0005614|interstitial matrix;GO:0005615|extracellular space;GO:0005788|endoplasmic reticulum lumen;GO:0031012|extracellular matrix;GO:0062023|collagen-containing extracellular matrix;	GO:0003723|RNA binding;GO:0005201|extracellular matrix structural constituent;GO:0005518|collagen binding;GO:0030020|extracellular matrix structural constituent conferring tensile strength;GO:0030674|protein-macromolecule adaptor activity;	K08133|collagen type XIV alpha;	hsa04974;	Protein digestion and absorption;
MCM8	1.35816	4.44681e-10	2.39679e-09	up	127	161	113	52	50	53	ENSG00000125885	84515	20	5950652	5998977	+	GO:0000724|double-strand break repair via homologous recombination;GO:0006974|cellular response to DNA damage stimulus;GO:0007049|cell cycle;GO:0007292|female gamete generation;GO:0032508|DNA duplex unwinding;GO:0036298|recombinational interstrand cross-link repair;GO:0048232|male gamete generation;GO:0050821|protein stabilization;GO:0070716|mismatch repair involved in maintenance of fidelity inv…	GO:0005634|nucleus;GO:0005654|nucleoplasm;GO:0005694|chromosome;GO:0042555|MCM complex;GO:0097362|MCM8-MCM9 complex;	GO:0003682|chromatin binding;GO:0003697|single-stranded DNA binding;GO:0005515|protein binding;GO:0005524|ATP binding;GO:0016887|ATP hydrolysis activity;GO:0017116|single-stranded DNA helicase activity;GO:0019899|enzyme binding;GO:0032406|MutLbeta complex binding;GO:0032407|MutSalpha complex binding;GO:0032408|MutSbeta complex binding;	NA	NA	NA
MCM6	-1.2568	9.3402e-28	1.11568e-26	down	268	241	239	673	567	543	ENSG00000076003	4175	2	135839626	135876443	-	GO:0000727|double-strand break repair via break-induced replication;GO:0006260|DNA replication;GO:0006268|DNA unwinding involved in DNA replication;GO:0006270|DNA replication initiation;GO:0030174|regulation of DNA-templated DNA replication initiation;GO:1902969|mitotic DNA replication;	GO:0000781|chromosome, telomeric region;GO:0005634|nucleus;GO:0005654|nucleoplasm;GO:0042555|MCM complex;GO:0071162|CMG complex;	GO:0003678|DNA helicase activity;GO:0003697|single-stranded DNA binding;GO:0005515|protein binding;GO:0005524|ATP binding;GO:0016887|ATP hydrolysis activity;GO:0042802|identical protein binding;GO:1990518|single-stranded 3'-5' DNA helicase activity;	K02542|DNA replication licensing factor MCM6 [EC:5.6.2.3];K02542|DNA replication licensing factor MCM6 [EC:5.6.2.3];	hsa03030;hsa04110;	DNA replication;Cell cycle;
ITGA9-AS1	-1.56641	1.18097e-10	6.60607e-10	down	36	35	39	115	112	98	ENSG00000235257	101928153	3	37693655	37861802	-	NA	NA	NA	NA	NA	NA
IL1R1	2.25783	6.89173e-145	5.77083e-143	up	1792	1744	1548	340	344	373	ENSG00000115594	3554	2	102064544	102179874	+	GO:0006954|inflammatory response;GO:0006955|immune response;GO:0007166|cell surface receptor signaling pathway;GO:0032729|positive regulation of type II interferon production;GO:0050727|regulation of inflammatory response;GO:0070498|interleukin-1-mediated signaling pathway;GO:0070555|response to interleukin-1;GO:2000391|positive regulation of neutrophil extravasation;GO:2000556|positive regulatio…	GO:0005576|extracellular region;GO:0005886|plasma membrane;GO:0009897|external side of plasma membrane;GO:0016020|membrane;	GO:0002020|protease binding;GO:0004888|transmembrane signaling receptor activity;GO:0004908|interleukin-1 receptor activity;GO:0004909|interleukin-1, type I, activating receptor activity;GO:0005161|platelet-derived growth factor receptor binding;GO:0005515|protein binding;GO:0019966|interleukin-1 binding;GO:0050135|NAD(P)+ nucleosidase activity;GO:0061809|NAD+ nucleotidase, cyclic ADP-ribose gene…	K04386|interleukin 1 receptor type I;K04386|interleukin 1 receptor type I;K04386|interleukin 1 receptor type I;K04386|interleukin 1 receptor type I;K04386|interleukin 1 receptor type I;K04386|interleukin 1 receptor type I;K04386|interleukin 1 receptor type I;K04386|interleukin 1 receptor type I;K04386|interleukin 1 receptor type I;K04386|interleukin 1 receptor type I;K04386|interleukin 1 receptor…	hsa04010;hsa04060;hsa04064;hsa04380;hsa04640;hsa04659;hsa04750;hsa05130;hsa05131;hsa05146;hsa05163;hsa05166;hsa05418;	MAPK signaling pathway;Cytokine-cytokine receptor interaction;NF-kappa B signaling pathway;Osteoclast differentiation;Hematopoietic cell lineage;Th17 cell differentiation;Inflammatory mediator regulation of TRP channels;Pathogenic Escherichia coli infection;Shigellosis;Amoebiasis;Human cytomegalovirus infection;Human T-cell leukemia virus 1 infection;Fluid shear stress and atherosclerosis;
AC082651.1	1.42493	0.000945043	0.00280751	up	30	41	35	8	12	19	ENSG00000240687	NA	2	9638707	9712920	+	NA	NA	NA	NA	NA	NA
SIPA1L2	-2.61538	6.43763e-61	1.73795e-59	down	63	76	57	375	427	391	ENSG00000116991	57568	1	232397965	232630571	-	GO:0008150|biological_process;GO:0051056|regulation of small GTPase mediated signal transduction;GO:0090630|activation of GTPase activity;	GO:0005575|cellular_component;GO:0005737|cytoplasm;	GO:0005096|GTPase activator activity;	K17702|signal-induced proliferation-associated 1 like protein 2;	hsa04015;	Rap1 signaling pathway;
COX6CP16	3.59866	0.00656674	0.01695	up	11	5	8	2	0	0	ENSG00000270313	NA	16	85278820	85279035	-	NA	NA	NA	NA	NA	NA
AMER1	1.3661	1.94339e-15	1.42704e-14	up	211	270	238	76	107	94	ENSG00000184675	139285	X	64185117	64205708	-	GO:0016055|Wnt signaling pathway;GO:0031398|positive regulation of protein ubiquitination;GO:0045732|positive regulation of protein catabolic process;GO:0060348|bone development;GO:0060612|adipose tissue development;GO:0060828|regulation of canonical Wnt signaling pathway;GO:0072161|mesenchymal cell differentiation involved in kidney development;GO:0090090|negative regulation of canonical Wnt sig…	GO:0005829|cytosol;GO:0005886|plasma membrane;GO:0016604|nuclear body;GO:0043231|intracellular membrane-bounded organelle;	GO:0005515|protein binding;GO:0005546|phosphatidylinositol-4,5-bisphosphate binding;GO:0008013|beta-catenin binding;GO:1904713|beta-catenin destruction complex binding;	NA	NA	NA
QPCT	2.54573	3.9711e-86	1.62677e-84	up	601	632	540	99	106	97	ENSG00000115828	25797	2	37342827	37373322	+	GO:0017186|peptidyl-pyroglutamic acid biosynthetic process, using glutaminyl-peptide cyclotransferase;GO:0036211|protein modification process;	GO:0005576|extracellular region;GO:0035580|specific granule lumen;GO:0070062|extracellular exosome;GO:1904724|tertiary granule lumen;GO:1904813|ficolin-1-rich granule lumen;	GO:0005515|protein binding;GO:0008270|zinc ion binding;GO:0016603|glutaminyl-peptide cyclotransferase activity;	NA	NA	NA
C3orf70	-1.55918	0.000303113	0.000967378	down	11	13	12	44	38	24	ENSG00000187068	285382	3	185076838	185153060	-	GO:0007399|nervous system development;GO:0048512|circadian behavior;	NA	NA	NA	NA	NA
SPECC1L	-1.26751	1.82046e-26	2.0906e-25	down	226	235	212	522	501	586	ENSG00000100014	23384	22	24270817	24417739	+	GO:0007049|cell cycle;GO:0007155|cell adhesion;GO:0030036|actin cytoskeleton organization;GO:0051301|cell division;	GO:0005737|cytoplasm;GO:0005815|microtubule organizing center;GO:0005819|spindle;GO:0005921|gap junction;GO:0015629|actin cytoskeleton;GO:0031941|filamentous actin;	GO:0005515|protein binding;	NA	NA	NA
PNPT1	1.32679	4.10868e-50	8.80249e-49	up	1048	1034	953	390	435	380	ENSG00000138035	87178	2	55634061	55693863	-	GO:0000957|mitochondrial RNA catabolic process;GO:0000958|mitochondrial mRNA catabolic process;GO:0000962|positive regulation of mitochondrial RNA catabolic process;GO:0000964|mitochondrial RNA 5'-end processing;GO:0000965|mitochondrial RNA 3'-end processing;GO:0006401|RNA catabolic process;GO:0006402|mRNA catabolic process;GO:0034599|cellular response to oxidative stress;GO:0035458|cellular resp…	GO:0005634|nucleus;GO:0005737|cytoplasm;GO:0005739|mitochondrion;GO:0005758|mitochondrial intermembrane space;GO:0005759|mitochondrial matrix;GO:0005789|endoplasmic reticulum membrane;GO:0005829|cytosol;GO:0042788|polysomal ribosome;GO:0045025|mitochondrial degradosome;	GO:0000175|3'-5'-RNA exonuclease activity;GO:0003723|RNA binding;GO:0004654|polyribonucleotide nucleotidyltransferase activity;GO:0005515|protein binding;GO:0008266|poly(U) RNA binding;GO:0034046|poly(G) binding;GO:0035198|miRNA binding;GO:0042802|identical protein binding;	K00962|polyribonucleotide nucleotidyltransferase [EC:2.7.7.8];	hsa03018;	RNA degradation;
AC024075.2	1.1216	9.62699e-11	5.41206e-10	up	192	192	218	92	94	90	ENSG00000269044	NA	19	16633797	16635269	-	NA	NA	NA	NA	NA	NA
AC024075.3	1.09403	9.57125e-06	3.64353e-05	up	100	112	87	56	34	49	ENSG00000269427	NA	19	16630743	16643942	+	NA	NA	NA	NA	NA	NA
C1QTNF9B	-4.06949	0.00798765	0.0202204	down	0	1	0	3	10	5	ENSG00000205863	387911	13	23891099	23897502	-	NA	GO:0005576|extracellular region;GO:0005581|collagen trimer;	GO:0005515|protein binding;	NA	NA	NA
SWINGN	1.0145	0.000329631	0.0010462	up	77	79	58	28	37	40	ENSG00000260910	NA	13	113923052	113928991	-	NA	NA	NA	NA	NA	NA
C3orf52	1.65256	2.109e-26	2.41635e-25	up	331	303	315	89	114	98	ENSG00000114529	79669	3	112086335	112131004	+	NA	GO:0005789|endoplasmic reticulum membrane;	GO:0005515|protein binding;	NA	NA	NA
AC008632.1	5.35835	6.67987e-05	0.000231522	up	22	10	12	0	1	0	ENSG00000253141	NA	5	173463484	173484584	+	NA	NA	NA	NA	NA	NA
AL138789.1	3.77715	0.0170225	0.0398759	up	3	8	4	1	0	0	ENSG00000233589	NA	1	68479129	68483539	+	NA	NA	NA	NA	NA	NA
C3	3.71655	2.8832e-27	3.38662e-26	up	116	135	119	11	9	8	ENSG00000125730	718	19	6677704	6730562	-	GO:0001798|positive regulation of type IIa hypersensitivity;GO:0001934|positive regulation of protein phosphorylation;GO:0001970|positive regulation of activation of membrane attack complex;GO:0006631|fatty acid metabolic process;GO:0006954|inflammatory response;GO:0006955|immune response;GO:0006956|complement activation;GO:0006957|complement activation, alternative pathway;GO:0006958|complement …	GO:0005576|extracellular region;GO:0005615|extracellular space;GO:0005788|endoplasmic reticulum lumen;GO:0005886|plasma membrane;GO:0009986|cell surface;GO:0032991|protein-containing complex;GO:0034774|secretory granule lumen;GO:0035578|azurophil granule lumen;GO:0070062|extracellular exosome;GO:0072562|blood microparticle;	GO:0004866|endopeptidase inhibitor activity;GO:0005102|signaling receptor binding;GO:0005515|protein binding;GO:0031715|C5L2 anaphylatoxin chemotactic receptor binding;	K03990|complement component 3;K03990|complement component 3;K03990|complement component 3;K03990|complement component 3;K03990|complement component 3;K03990|complement component 3;K03990|complement component 3;K03990|complement component 3;K03990|complement component 3;K03990|complement component 3;K03990|complement component 3;K03990|complement component 3;K03990|complement component 3;K03990|co…	hsa04080;hsa04145;hsa04610;hsa04613;hsa04936;hsa05131;hsa05133;hsa05134;hsa05140;hsa05142;hsa05150;hsa05152;hsa05167;hsa05168;hsa05171;hsa05203;hsa05322;	Neuroactive ligand-receptor interaction;Phagosome;Complement and coagulation cascades;Neutrophil extracellular trap formation;Alcoholic liver disease;Shigellosis;Pertussis;Legionellosis;Leishmaniasis;Chagas disease;Staphylococcus aureus infection;Tuberculosis;Kaposi sarcoma-associated herpesvirus infection;Herpes simplex virus 1 infection;Coronavirus disease - COVID-19;Viral carcinogenesis;System…
C5	-1.47597	2.65549e-21	2.5405e-20	down	111	92	107	295	280	285	ENSG00000106804	727	9	120932987	121075195	-	GO:0001701|in utero embryonic development;GO:0006935|chemotaxis;GO:0006954|inflammatory response;GO:0006957|complement activation, alternative pathway;GO:0006958|complement activation, classical pathway;GO:0007166|cell surface receptor signaling pathway;GO:0007186|G protein-coupled receptor signaling pathway;GO:0010575|positive regulation of vascular endothelial growth factor production;GO:001076…	GO:0005576|extracellular region;GO:0005579|membrane attack complex;GO:0005615|extracellular space;GO:0070062|extracellular exosome;	GO:0004866|endopeptidase inhibitor activity;GO:0005102|signaling receptor binding;GO:0005515|protein binding;GO:0008009|chemokine activity;	K03994|complement component 5;K03994|complement component 5;K03994|complement component 5;K03994|complement component 5;K03994|complement component 5;K03994|complement component 5;K03994|complement component 5;K03994|complement component 5;K03994|complement component 5;K03994|complement component 5;K03994|complement component 5;	hsa04080;hsa04610;hsa04613;hsa04810;hsa04936;hsa05020;hsa05133;hsa05150;hsa05168;hsa05171;hsa05322;	Neuroactive ligand-receptor interaction;Complement and coagulation cascades;Neutrophil extracellular trap formation;Regulation of actin cytoskeleton;Alcoholic liver disease;Prion disease;Pertussis;Staphylococcus aureus infection;Herpes simplex virus 1 infection;Coronavirus disease - COVID-19;Systemic lupus erythematosus;
C7	-3.5354	0.000182408	0.00059942	down	3	1	0	10	18	18	ENSG00000112936	730	5	40909492	41020216	+	GO:0006956|complement activation;GO:0006957|complement activation, alternative pathway;GO:0006958|complement activation, classical pathway;GO:0019835|cytolysis;GO:0050778|positive regulation of immune response;	GO:0005576|extracellular region;GO:0005579|membrane attack complex;GO:0005615|extracellular space;GO:0070062|extracellular exosome;	NA	K03996|complement component 7;K03996|complement component 7;K03996|complement component 7;K03996|complement component 7;K03996|complement component 7;	hsa04610;hsa04810;hsa05020;hsa05171;hsa05322;	Complement and coagulation cascades;Regulation of actin cytoskeleton;Prion disease;Coronavirus disease - COVID-19;Systemic lupus erythematosus;
SNORA51	-2.55569	0.00155122	0.00445819	down	1	3	3	17	13	11	ENSG00000200113	124900242	7	37419628	37419767	+	NA	NA	NA	NA	NA	NA
SNORA51	-2.55569	0.00155122	0.00445819	down	1	3	3	17	13	11	ENSG00000201465	124900243	7	138187998	138188129	-	NA	NA	NA	NA	NA	NA
SNORA51	-2.55569	0.00155122	0.00445819	down	1	3	3	17	13	11	ENSG00000201516	124900182	4	176098163	176098285	+	NA	NA	NA	NA	NA	NA
SNORA51	-2.55569	0.00155122	0.00445819	down	1	3	3	17	13	11	ENSG00000201863	124900183	4	40082983	40083106	+	NA	NA	NA	NA	NA	NA
SNORA51	-2.55569	0.00155122	0.00445819	down	1	3	3	17	13	11	ENSG00000206853	124900267	8	59137372	59137502	-	NA	NA	NA	NA	NA	NA
SNORA51	-2.55569	0.00155122	0.00445819	down	1	3	3	17	13	11	ENSG00000206878	124900442	1	228652436	228652560	+	NA	NA	NA	NA	NA	NA
SNORA51	-2.55569	0.00155122	0.00445819	down	1	3	3	17	13	11	ENSG00000206898	124900530	2	10296047	10296180	-	NA	NA	NA	NA	NA	NA
SNORA51	-2.55569	0.00155122	0.00445819	down	1	3	3	17	13	11	ENSG00000206961	124900531	2	169727872	169728003	+	NA	NA	NA	NA	NA	NA
SNORA51	-2.55569	0.00155122	0.00445819	down	1	3	3	17	13	11	ENSG00000207022	124900443	1	92846059	92846182	+	NA	NA	NA	NA	NA	NA
SNORA51	-2.55569	0.00155122	0.00445819	down	1	3	3	17	13	11	ENSG00000207147	124900473	21	40513144	40513279	+	NA	NA	NA	NA	NA	NA
SNORA51	-2.55569	0.00155122	0.00445819	down	1	3	3	17	13	11	ENSG00000207171	124900181	4	168471409	168471539	+	NA	NA	NA	NA	NA	NA
SNORA51	-2.55569	0.00155122	0.00445819	down	1	3	3	17	13	11	ENSG00000207177	124900207	5	110684794	110684927	-	NA	NA	NA	NA	NA	NA
SNORA51	-2.55569	0.00155122	0.00445819	down	1	3	3	17	13	11	ENSG00000271798	677831	20	2655067	2655198	+	GO:0006396|RNA processing;	GO:0005730|nucleolus;	NA	NA	NA	NA
SEMA6A-AS1	-2.20934	2.98399e-14	2.05781e-13	down	20	18	41	121	145	101	ENSG00000248445	101927233	5	116447547	116508276	+	NA	NA	NA	NA	NA	NA
SEMA6A-AS2	-2.67907	0.00450934	0.0119954	down	2	2	1	15	11	6	ENSG00000249167	105379132	5	116574482	116611200	+	NA	NA	NA	NA	NA	NA
QPRT	-1.94571	1.5295e-154	1.4701e-152	down	1005	922	806	3569	3419	3487	ENSG00000103485	23475	16	29663279	29698699	+	GO:0009435|NAD biosynthetic process;GO:0019674|NAD metabolic process;GO:0034213|quinolinate catabolic process;	GO:0005737|cytoplasm;GO:0005829|cytosol;GO:0070062|extracellular exosome;GO:1902494|catalytic complex;	GO:0004514|nicotinate-nucleotide diphosphorylase (carboxylating) activity;GO:0005515|protein binding;GO:0042802|identical protein binding;	K00767|nicotinate-nucleotide pyrophosphorylase (carboxylating) [EC:2.4.2.19];K00767|nicotinate-nucleotide pyrophosphorylase (carboxylating) [EC:2.4.2.19];K00767|nicotinate-nucleotide pyrophosphorylase (carboxylating) [EC:2.4.2.19];	hsa00760;hsa01100;hsa01240;	Nicotinate and nicotinamide metabolism;Metabolic pathways;Biosynthesis of cofactors;
SIRT7	-1.12591	3.8321e-13	2.4878e-12	down	107	129	117	282	232	252	ENSG00000187531	51547	17	81911939	81921323	-	GO:0000122|negative regulation of transcription by RNA polymerase II;GO:0001649|osteoblast differentiation;GO:0006111|regulation of gluconeogenesis;GO:0006281|DNA repair;GO:0006282|regulation of DNA repair;GO:0006357|regulation of transcription by RNA polymerase II;GO:0006476|protein deacetylation;GO:0006974|cellular response to DNA damage stimulus;GO:0007072|positive regulation of transcription …	GO:0000785|chromatin;GO:0005634|nucleus;GO:0005654|nucleoplasm;GO:0005730|nucleolus;GO:0005731|nucleolus organizer region;GO:0005737|cytoplasm;GO:0016607|nuclear speck;GO:0035861|site of double-strand break;	GO:0003682|chromatin binding;GO:0005515|protein binding;GO:0034979|NAD-dependent protein deacetylase activity;GO:0036055|protein-succinyllysine desuccinylase activity;GO:0046872|metal ion binding;GO:0061697|protein-glutaryllysine deglutarylase activity;GO:0070403|NAD+ binding;GO:0097372|NAD-dependent histone H3K18 deacetylase activity;GO:0106231|protein-propionyllysine depropionylase activity;	K11417|NAD+-dependent protein deacetylase sirtuin 7 [EC:2.3.1.286];K11417|NAD+-dependent protein deacetylase sirtuin 7 [EC:2.3.1.286];	hsa00760;hsa01100;	Nicotinate and nicotinamide metabolism;Metabolic pathways;
F3	-1.76724	6.36027e-109	3.58702e-107	down	533	489	472	1692	1695	1677	ENSG00000117525	2152	1	94529173	94541759	-	GO:0001938|positive regulation of endothelial cell proliferation;GO:0002541|activation of plasma proteins involved in acute inflammatory response;GO:0002543|activation of blood coagulation via clotting cascade;GO:0006919|activation of cysteine-type endopeptidase activity involved in apoptotic process;GO:0007596|blood coagulation;GO:0010628|positive regulation of gene expression;GO:0010641|positiv…	GO:0005615|extracellular space;GO:0005886|plasma membrane;GO:0009897|external side of plasma membrane;GO:0009986|cell surface;GO:0016020|membrane;GO:0062023|collagen-containing extracellular matrix;GO:1905286|serine-type peptidase complex;	GO:0002020|protease binding;GO:0004252|serine-type endopeptidase activity;GO:0005515|protein binding;GO:0005543|phospholipid binding;	K03901|coagulation factor III (tissue factor);K03901|coagulation factor III (tissue factor);	hsa04610;hsa04933;	Complement and coagulation cascades;AGE-RAGE signaling pathway in diabetic complications;
SIRT2	-1.00403	2.82778e-27	3.32311e-26	down	366	433	359	789	752	766	ENSG00000068903	22933	19	38878555	38899862	-	GO:0000122|negative regulation of transcription by RNA polymerase II;GO:0000183|rDNA heterochromatin formation;GO:0006476|protein deacetylation;GO:0006914|autophagy;GO:0007084|mitotic nuclear membrane reassembly;GO:0007096|regulation of exit from mitosis;GO:0008285|negative regulation of cell population proliferation;GO:0010507|negative regulation of autophagy;GO:0010801|negative regulation of pe…	GO:0000781|chromosome, telomeric region;GO:0000792|heterochromatin;GO:0005634|nucleus;GO:0005677|chromatin silencing complex;GO:0005694|chromosome;GO:0005730|nucleolus;GO:0005737|cytoplasm;GO:0005739|mitochondrion;GO:0005813|centrosome;GO:0005814|centriole;GO:0005819|spindle;GO:0005829|cytosol;GO:0005874|microtubule;GO:0005886|plasma membrane;GO:0030426|growth cone;GO:0030496|midbody;GO:0033010|p…	GO:0003682|chromatin binding;GO:0003950|NAD+ ADP-ribosyltransferase activity;GO:0004407|histone deacetylase activity;GO:0005515|protein binding;GO:0008134|transcription factor binding;GO:0008270|zinc ion binding;GO:0017136|NAD-dependent histone deacetylase activity;GO:0033558|protein lysine deacetylase activity;GO:0034979|NAD-dependent protein deacetylase activity;GO:0035035|histone acetyltransfe…	NA	NA	NA
SNORA63	-1.87816	0.0174925	0.0408566	down	2	3	4	10	13	10	ENSG00000199473	NA	7	17373201	17373326	-	NA	NA	NA	NA	NA	NA
SNORA63	-1.87816	0.0174925	0.0408566	down	2	3	4	10	13	10	ENSG00000199552	124900196	5	40654963	40655094	+	NA	NA	NA	NA	NA	NA
SNORA63	-1.87816	0.0174925	0.0408566	down	2	3	4	10	13	10	ENSG00000199633	NA	15	78091172	78091297	-	NA	NA	NA	NA	NA	NA
SNORA63	-1.87816	0.0174925	0.0408566	down	2	3	4	10	13	10	ENSG00000200320	6043	3	186787300	186787431	+	GO:0006396|RNA processing;	GO:0005730|nucleolus;GO:0072588|box H/ACA RNP complex;	NA	NA	NA	NA
SNORA63	-1.87816	0.0174925	0.0408566	down	2	3	4	10	13	10	ENSG00000201791	NA	1	178753654	178753772	-	NA	NA	NA	NA	NA	NA
SNORA63	-1.87816	0.0174925	0.0408566	down	2	3	4	10	13	10	ENSG00000202449	NA	4	14690710	14690832	+	NA	NA	NA	NA	NA	NA
SNORA63	-1.87816	0.0174925	0.0408566	down	2	3	4	10	13	10	ENSG00000252448	NA	1	37884237	37884317	+	NA	NA	NA	NA	NA	NA
FH	-1.51083	2.28401e-84	9.02715e-83	down	619	595	553	1620	1721	1670	ENSG00000091483	2271	1	241497511	241519799	-	GO:0006099|tricarboxylic acid cycle;GO:0006106|fumarate metabolic process;GO:0006108|malate metabolic process;GO:0006281|DNA repair;GO:0048873|homeostasis of number of cells within a tissue;GO:0120162|positive regulation of cold-induced thermogenesis;	GO:0005634|nucleus;GO:0005694|chromosome;GO:0005737|cytoplasm;GO:0005739|mitochondrion;GO:0005759|mitochondrial matrix;GO:0005829|cytosol;GO:0045239|tricarboxylic acid cycle enzyme complex;GO:0070062|extracellular exosome;	GO:0004333|fumarate hydratase activity;GO:0005515|protein binding;	K01679|fumarate hydratase, class II [EC:4.2.1.2];K01679|fumarate hydratase, class II [EC:4.2.1.2];K01679|fumarate hydratase, class II [EC:4.2.1.2];K01679|fumarate hydratase, class II [EC:4.2.1.2];K01679|fumarate hydratase, class II [EC:4.2.1.2];K01679|fumarate hydratase, class II [EC:4.2.1.2];K01679|fumarate hydratase, class II [EC:4.2.1.2];	hsa00020;hsa00620;hsa01100;hsa01200;hsa04934;hsa05200;hsa05211;	Citrate cycle (TCA cycle);Pyruvate metabolism;Metabolic pathways;Carbon metabolism;Cushing syndrome;Pathways in cancer;Renal cell carcinoma;
PABPC4L	-2.85196	3.4188e-38	5.57066e-37	down	28	30	35	221	257	192	ENSG00000254535	132430	4	134196333	134201789	-	NA	GO:0005634|nucleus;GO:0005829|cytosol;GO:0010494|cytoplasmic stress granule;GO:1990904|ribonucleoprotein complex;	GO:0003730|mRNA 3'-UTR binding;GO:0008143|poly(A) binding;GO:0008266|poly(U) RNA binding;	K13126|polyadenylate-binding protein;K13126|polyadenylate-binding protein;	hsa03015;hsa03018;	mRNA surveillance pathway;RNA degradation;
HLA-DOB	2.95875	1.34814e-05	5.05413e-05	up	29	23	18	5	3	1	ENSG00000241106	3112	6	32812763	32820466	-	GO:0002250|adaptive immune response;GO:0002381|immunoglobulin production involved in immunoglobulin-mediated immune response;GO:0002503|peptide antigen assembly with MHC class II protein complex;GO:0002587|negative regulation of antigen processing and presentation of peptide antigen via MHC class II;GO:0019886|antigen processing and presentation of exogenous peptide antigen via MHC class II;GO:00…	GO:0005764|lysosome;GO:0005765|lysosomal membrane;GO:0010008|endosome membrane;GO:0042613|MHC class II protein complex;	GO:0023026|MHC class II protein complex binding;GO:0032395|MHC class II receptor activity;	NA	NA	NA
MDN1	1.17044	1.77318e-85	7.14537e-84	up	3738	3771	3581	1601	1742	1565	ENSG00000112159	23195	6	89642498	89819794	-	GO:0000027|ribosomal large subunit assembly;GO:0000055|ribosomal large subunit export from nucleus;	GO:0005634|nucleus;GO:0005654|nucleoplasm;GO:0005730|nucleolus;GO:0005829|cytosol;GO:0016020|membrane;GO:0030687|preribosome, large subunit precursor;GO:0045111|intermediate filament cytoskeleton;	GO:0005515|protein binding;GO:0005524|ATP binding;GO:0016887|ATP hydrolysis activity;	NA	NA	NA
KY	2.27446	4.78459e-05	0.000169228	up	20	30	28	4	6	6	ENSG00000174611	339855	3	134599923	134651636	-	GO:0006508|proteolysis;GO:0007517|muscle organ development;GO:0007528|neuromuscular junction development;	GO:0005737|cytoplasm;GO:0005856|cytoskeleton;GO:0030018|Z disc;	GO:0008233|peptidase activity;	NA	NA	NA
MDM2	1.44901	4.86097e-181	5.85735e-179	up	6376	6674	6243	2349	2391	2294	ENSG00000135679	4193	12	68808177	68845544	+	GO:0000122|negative regulation of transcription by RNA polymerase II;GO:0000209|protein polyubiquitination;GO:0001568|blood vessel development;GO:0001974|blood vessel remodeling;GO:0002027|regulation of heart rate;GO:0003181|atrioventricular valve morphogenesis;GO:0003203|endocardial cushion morphogenesis;GO:0003281|ventricular septum development;GO:0003283|atrial septum development;GO:0006357|re…	GO:0005634|nucleus;GO:0005654|nucleoplasm;GO:0005730|nucleolus;GO:0005737|cytoplasm;GO:0005829|cytosol;GO:0005886|plasma membrane;GO:0016604|nuclear body;GO:0017053|transcription repressor complex;GO:0030666|endocytic vesicle membrane;GO:0032991|protein-containing complex;	GO:0002039|p53 binding;GO:0004842|ubiquitin-protein transferase activity;GO:0005515|protein binding;GO:0008097|5S rRNA binding;GO:0008270|zinc ion binding;GO:0016874|ligase activity;GO:0019789|SUMO transferase activity;GO:0019899|enzyme binding;GO:0019904|protein domain specific binding;GO:0031625|ubiquitin protein ligase binding;GO:0042802|identical protein binding;GO:0043021|ribonucleoprotein c…	K06643|E3 ubiquitin-protein ligase Mdm2 [EC:2.3.2.27];K06643|E3 ubiquitin-protein ligase Mdm2 [EC:2.3.2.27];K06643|E3 ubiquitin-protein ligase Mdm2 [EC:2.3.2.27];K06643|E3 ubiquitin-protein ligase Mdm2 [EC:2.3.2.27];K06643|E3 ubiquitin-protein ligase Mdm2 [EC:2.3.2.27];K06643|E3 ubiquitin-protein ligase Mdm2 [EC:2.3.2.27];K06643|E3 ubiquitin-protein ligase Mdm2 [EC:2.3.2.27];K06643|E3 ubiquitin-p…	hsa01522;hsa01524;hsa04068;hsa04110;hsa04115;hsa04120;hsa04144;hsa04151;hsa04218;hsa04625;hsa04919;hsa05131;hsa05163;hsa05165;hsa05169;hsa05200;hsa05202;hsa05203;hsa05205;hsa05206;hsa05214;hsa05215;hsa05218;hsa05219;hsa05220;	Endocrine resistance;Platinum drug resistance;FoxO signaling pathway;Cell cycle;p53 signaling pathway;Ubiquitin mediated proteolysis;Endocytosis;PI3K-Akt signaling pathway;Cellular senescence;C-type lectin receptor signaling pathway;Thyroid hormone signaling pathway;Shigellosis;Human cytomegalovirus infection;Human papillomavirus infection;Epstein-Barr virus infection;Pathways in cancer;Transcrip…
GGT8P	6.57796	7.60063e-10	4.03158e-09	up	46	73	73	1	1	0	ENSG00000236969	NA	2	91775944	91781169	+	NA	NA	NA	NA	NA	NA
SH2D3A	-1.20618	0.00147211	0.00424616	down	15	20	17	32	44	43	ENSG00000125731	10045	19	6752160	6767463	-	GO:0007254|JNK cascade;GO:0007264|small GTPase mediated signal transduction;GO:0033138|positive regulation of peptidyl-serine phosphorylation;	NA	GO:0001784|phosphotyrosine residue binding;GO:0005085|guanyl-nucleotide exchange factor activity;GO:0005515|protein binding;	NA	NA	NA
VPS37B	-1.06547	2.6197e-12	1.62429e-11	down	108	127	111	246	241	233	ENSG00000139722	79720	12	122865330	122896127	-	GO:0006612|protein targeting to membrane;GO:0006623|protein targeting to vacuole;GO:0016236|macroautophagy;GO:0019076|viral release from host cell;GO:0036258|multivesicular body assembly;GO:0039702|viral budding via host ESCRT complex;GO:0043162|ubiquitin-dependent protein catabolic process via the multivesicular body sorting pathway;GO:0043328|protein transport to vacuole involved in ubiquitin-d…	GO:0000813|ESCRT I complex;GO:0005737|cytoplasm;GO:0005768|endosome;GO:0005886|plasma membrane;GO:0010008|endosome membrane;GO:0030496|midbody;GO:0031902|late endosome membrane;GO:0070062|extracellular exosome;	GO:0005515|protein binding;GO:0048306|calcium-dependent protein binding;	K12185|ESCRT-I complex subunit VPS37;	hsa04144;	Endocytosis;
RNFT2	1.11941	0.000248321	0.000801833	up	69	76	46	28	27	32	ENSG00000135119	84900	12	116738178	116853631	+	GO:0016567|protein ubiquitination;GO:1904294|positive regulation of ERAD pathway;	GO:0016020|membrane;	GO:0046872|metal ion binding;GO:0061630|ubiquitin protein ligase activity;	NA	NA	NA
COL15A1	3.29735	3.31456e-05	0.000119685	up	26	18	15	4	1	1	ENSG00000204291	1306	9	98943179	99070792	+	GO:0007155|cell adhesion;GO:0007165|signal transduction;GO:0030198|extracellular matrix organization;	GO:0005576|extracellular region;GO:0005582|collagen type XV trimer;GO:0005604|basement membrane;GO:0005615|extracellular space;GO:0005788|endoplasmic reticulum lumen;GO:0016020|membrane;GO:0062023|collagen-containing extracellular matrix;GO:0070062|extracellular exosome;	GO:0005201|extracellular matrix structural constituent;GO:0030020|extracellular matrix structural constituent conferring tensile strength;	K08135|collagen type XV alpha;	hsa04974;	Protein digestion and absorption;
Z97200.1	-2.48212	1.30514e-10	7.28085e-10	down	14	11	8	75	61	48	ENSG00000271811	NA	1	170667381	170669425	+	NA	NA	NA	NA	NA	NA
PC	1.67219	2.31695e-60	6.20079e-59	up	869	842	803	251	257	277	ENSG00000173599	5091	11	66848417	66958386	-	GO:0006090|pyruvate metabolic process;GO:0006094|gluconeogenesis;GO:0006629|lipid metabolic process;GO:0006734|NADH metabolic process;GO:0006739|NADP metabolic process;GO:0010629|negative regulation of gene expression;GO:0019074|viral RNA genome packaging;GO:0019076|viral release from host cell;GO:0044794|positive regulation by host of viral process;	GO:0005737|cytoplasm;GO:0005739|mitochondrion;GO:0005759|mitochondrial matrix;GO:0005829|cytosol;	GO:0004736|pyruvate carboxylase activity;GO:0005515|protein binding;GO:0005524|ATP binding;GO:0009374|biotin binding;GO:0042802|identical protein binding;GO:0046872|metal ion binding;	K01958|pyruvate carboxylase [EC:6.4.1.1];K01958|pyruvate carboxylase [EC:6.4.1.1];K01958|pyruvate carboxylase [EC:6.4.1.1];K01958|pyruvate carboxylase [EC:6.4.1.1];K01958|pyruvate carboxylase [EC:6.4.1.1];	hsa00020;hsa00620;hsa01100;hsa01200;hsa01230;	Citrate cycle (TCA cycle);Pyruvate metabolism;Metabolic pathways;Carbon metabolism;Biosynthesis of amino acids;
TG	3.77415	1.38912e-14	9.77051e-14	up	55	81	58	3	3	8	ENSG00000042832	7038	8	132866958	133134903	+	GO:0006590|thyroid hormone generation;GO:0007165|signal transduction;GO:0015705|iodide transport;GO:0030878|thyroid gland development;GO:0031641|regulation of myelination;GO:0042446|hormone biosynthetic process;	GO:0005576|extracellular region;GO:0005615|extracellular space;	GO:0005179|hormone activity;GO:0005515|protein binding;GO:0042802|identical protein binding;	K10809|thyroglobulin;K10809|thyroglobulin;	hsa04918;hsa05320;	Thyroid hormone synthesis;Autoimmune thyroid disease;
AC009950.1	1.17921	0.0123596	0.0299761	up	25	35	18	11	11	12	ENSG00000225963	NA	2	230121370	230174223	+	NA	NA	NA	NA	NA	NA
HYAL3	1.01559	0.00186634	0.00529426	up	54	54	46	31	27	18	ENSG00000186792	8372	3	50292831	50299405	-	GO:0001552|ovarian follicle atresia;GO:0005975|carbohydrate metabolic process;GO:0006954|inflammatory response;GO:0007341|penetration of zona pellucida;GO:0009615|response to virus;GO:0030214|hyaluronan catabolic process;GO:0046677|response to antibiotic;GO:0051216|cartilage development;GO:0071347|cellular response to interleukin-1;GO:0071356|cellular response to tumor necrosis factor;GO:0071493|…	GO:0001669|acrosomal vesicle;GO:0002080|acrosomal membrane;GO:0005576|extracellular region;GO:0005764|lysosome;GO:0005769|early endosome;GO:0005783|endoplasmic reticulum;GO:0005886|plasma membrane;GO:0031410|cytoplasmic vesicle;GO:0097225|sperm midpiece;	GO:0004415|hyalurononglucosaminidase activity;GO:0005515|protein binding;GO:0033906|hyaluronoglucuronidase activity;	K01197|hyaluronoglucosaminidase [EC:3.2.1.35];K01197|hyaluronoglucosaminidase [EC:3.2.1.35];K01197|hyaluronoglucosaminidase [EC:3.2.1.35];	hsa00531;hsa01100;hsa04142;	Glycosaminoglycan degradation;Metabolic pathways;Lysosome;
AC116535.1	-1.76191	0.00928752	0.0231597	down	5	3	5	11	17	16	ENSG00000246308	101928053	11	10809199	10822931	+	NA	NA	NA	NA	NA	NA
ALS2CL	2.11967	3.18284e-18	2.6944e-17	up	119	158	156	36	26	37	ENSG00000178038	259173	3	46668995	46693704	-	GO:0007032|endosome organization;GO:0016197|endosomal transport;GO:0043087|regulation of GTPase activity;	GO:0005737|cytoplasm;GO:0005829|cytosol;GO:0031410|cytoplasmic vesicle;	GO:0005085|guanyl-nucleotide exchange factor activity;GO:0005096|GTPase activator activity;GO:0005515|protein binding;GO:0031267|small GTPase binding;	NA	NA	NA
PLEKHG4B	3.81713	1.35573e-35	2.05582e-34	up	172	170	153	12	15	8	ENSG00000153404	153478	5	92168	189972	+	GO:0007411|axon guidance;GO:0051056|regulation of small GTPase mediated signal transduction;	GO:0005737|cytoplasm;GO:0005829|cytosol;GO:0005886|plasma membrane;GO:0019898|extrinsic component of membrane;	GO:0005085|guanyl-nucleotide exchange factor activity;GO:0005515|protein binding;	NA	NA	NA
MIR99AHG	-2.1404	2.18726e-38	3.5805e-37	down	67	89	84	406	361	288	ENSG00000215386	388815	21	15928296	16646364	+	NA	NA	NA	NA	NA	NA
THEMIS2	1.45225	3.54184e-20	3.24641e-19	up	290	273	262	97	94	109	ENSG00000130775	9473	1	27872543	27886685	+	GO:0006954|inflammatory response;GO:0007155|cell adhesion;GO:0050852|T cell receptor signaling pathway;GO:0050864|regulation of B cell activation;	NA	GO:0005515|protein binding;	NA	NA	NA
DKC1	1.01318	1.01849e-34	1.50652e-33	up	1060	1146	954	524	521	511	ENSG00000130826	1736	X	154762742	154777689	+	GO:0000455|enzyme-directed rRNA pseudouridine synthesis;GO:0000495|box H/ACA RNA 3'-end processing;GO:0006364|rRNA processing;GO:0006396|RNA processing;GO:0007004|telomere maintenance via telomerase;GO:0031118|rRNA pseudouridine synthesis;GO:0031120|snRNA pseudouridine synthesis;GO:0032212|positive regulation of telomere maintenance via telomerase;GO:0051973|positive regulation of telomerase acti…	GO:0001650|fibrillar center;GO:0005634|nucleus;GO:0005654|nucleoplasm;GO:0005697|telomerase holoenzyme complex;GO:0005730|nucleolus;GO:0005737|cytoplasm;GO:0031429|box H/ACA snoRNP complex;GO:0072589|box H/ACA scaRNP complex;GO:0090661|box H/ACA telomerase RNP complex;	GO:0003720|telomerase activity;GO:0003723|RNA binding;GO:0005515|protein binding;GO:0009982|pseudouridine synthase activity;GO:0034513|box H/ACA snoRNA binding;GO:0070034|telomerase RNA binding;	K11131|H/ACA ribonucleoprotein complex subunit 4 [EC:5.4.99.-];	hsa03008;	Ribosome biogenesis in eukaryotes;
HCAR2	2.58901	0.00642604	0.0166095	up	12	8	10	1	3	1	ENSG00000182782	338442	12	122701293	122703357	-	GO:0001781|neutrophil apoptotic process;GO:0007186|G protein-coupled receptor signaling pathway;GO:0033031|positive regulation of neutrophil apoptotic process;GO:0050995|negative regulation of lipid catabolic process;GO:0070165|positive regulation of adiponectin secretion;	GO:0005886|plasma membrane;GO:0030054|cell junction;	GO:0070553|nicotinic acid receptor activity;	K08402|hydroxycarboxylic acid receptor 2/3;	hsa04024;	cAMP signaling pathway;
AKR1B1P1	2.59584	0.00942237	0.0234463	up	4	10	16	3	2	0	ENSG00000229991	401982	1	224574434	224575389	+	NA	NA	NA	NA	NA	NA
ABCA13	6.59053	1.1096e-59	2.92834e-58	up	464	471	420	3	9	2	ENSG00000179869	154664	7	48171458	48647497	+	GO:0006869|lipid transport;GO:0032376|positive regulation of cholesterol transport;GO:0035627|ceramide transport;GO:0055085|transmembrane transport;GO:1900244|positive regulation of synaptic vesicle endocytosis;	GO:0005886|plasma membrane;GO:0030667|secretory granule membrane;GO:0035577|azurophil granule membrane;GO:0043231|intracellular membrane-bounded organelle;GO:0097708|intracellular vesicle;	GO:0005319|lipid transporter activity;GO:0005524|ATP binding;GO:0042626|ATPase-coupled transmembrane transporter activity;GO:0140359|ABC-type transporter activity;	K05647|ATP binding cassette, subfamily A (ABC1), member 13;	hsa02010;	ABC transporters;
ADNP2	-1.1442	1.28695e-26	1.48276e-25	down	273	265	234	591	578	530	ENSG00000101544	22850	18	80109262	80147523	+	GO:0006357|regulation of transcription by RNA polymerase II;GO:0010468|regulation of gene expression;GO:0030182|neuron differentiation;GO:0030307|positive regulation of cell growth;GO:0034599|cellular response to oxidative stress;GO:0060548|negative regulation of cell death;GO:0071300|cellular response to retinoic acid;	GO:0000785|chromatin;GO:0005575|cellular_component;GO:0005634|nucleus;	GO:0000981|DNA-binding transcription factor activity, RNA polymerase II-specific;GO:0003674|molecular_function;GO:0003677|DNA binding;GO:0005515|protein binding;GO:0046872|metal ion binding;	NA	NA	NA
DKK1	-1.332	9.26844e-89	3.92709e-87	down	1309	1300	1100	3096	3098	3089	ENSG00000107984	22943	10	52314281	52318042	+	GO:0000122|negative regulation of transcription by RNA polymerase II;GO:0000904|cell morphogenesis involved in differentiation;GO:0001706|endoderm formation;GO:0001707|mesoderm formation;GO:0001942|hair follicle development;GO:0002090|regulation of receptor internalization;GO:0003170|heart valve development;GO:0003197|endocardial cushion development;GO:0007611|learning or memory;GO:0010628|positi…	GO:0005576|extracellular region;GO:0005615|extracellular space;GO:0005886|plasma membrane;GO:0031901|early endosome membrane;	GO:0005515|protein binding;GO:0008083|growth factor activity;GO:0039706|co-receptor binding;GO:0048019|receptor antagonist activity;GO:0050750|low-density lipoprotein particle receptor binding;	K02165|dickkopf 1/2/4;K02165|dickkopf 1/2/4;K02165|dickkopf 1/2/4;	hsa04310;hsa05010;hsa05022;	Wnt signaling pathway;Alzheimer disease;Pathways of neurodegeneration - multiple diseases;
DKK2	-3.51734	1.36043e-07	6.14693e-07	down	5	2	1	24	33	34	ENSG00000155011	27123	4	106921802	107283806	-	GO:0016055|Wnt signaling pathway;GO:0090090|negative regulation of canonical Wnt signaling pathway;GO:0090263|positive regulation of canonical Wnt signaling pathway;GO:2000272|negative regulation of signaling receptor activity;	GO:0005615|extracellular space;	GO:0005515|protein binding;GO:0039706|co-receptor binding;GO:0048019|receptor antagonist activity;	K02165|dickkopf 1/2/4;K02165|dickkopf 1/2/4;K02165|dickkopf 1/2/4;	hsa04310;hsa05010;hsa05022;	Wnt signaling pathway;Alzheimer disease;Pathways of neurodegeneration - multiple diseases;
DKK3	1.66294	9.67999e-203	1.37422e-200	up	40011	39693	35422	11955	11883	12311	ENSG00000050165	27122	11	11956207	12009769	-	GO:0009653|anatomical structure morphogenesis;GO:0016055|Wnt signaling pathway;GO:0017015|regulation of transforming growth factor beta receptor signaling pathway;GO:0030325|adrenal gland development;GO:0032348|negative regulation of aldosterone biosynthetic process;GO:0045892|negative regulation of DNA-templated transcription;GO:0090090|negative regulation of canonical Wnt signaling pathway;GO:1…	GO:0005615|extracellular space;	GO:0005515|protein binding;GO:0039706|co-receptor binding;GO:0048019|receptor antagonist activity;	NA	NA	NA
ABCA10	-2.85624	6.0945e-06	2.3604e-05	down	5	2	4	24	38	18	ENSG00000154263	10349	17	69147214	69244846	-	GO:0006869|lipid transport;GO:0055085|transmembrane transport;	GO:0016020|membrane;GO:0043231|intracellular membrane-bounded organelle;	GO:0005319|lipid transporter activity;GO:0005524|ATP binding;GO:0016887|ATP hydrolysis activity;GO:0042626|ATPase-coupled transmembrane transporter activity;GO:0140359|ABC-type transporter activity;	K05652|ATP-binding cassette, subfamily A (ABC1), member 10;	hsa02010;	ABC transporters;
MEI1	1.90865	2.44393e-05	8.94237e-05	up	36	38	32	10	6	12	ENSG00000167077	150365	22	41699503	41799456	+	GO:0007127|meiosis I;	NA	NA	NA	NA	NA
MIR6090	4.43094	0.0111535	0.0273165	up	7	4	1	0	0	0	ENSG00000276176	102466104	11	128522390	128522449	+	NA	NA	NA	NA	NA	NA
MSRB1	-2.21708	4.15747e-27	4.85799e-26	down	63	51	31	223	229	218	ENSG00000198736	51734	16	1938229	1943199	-	GO:0030041|actin filament polymerization;GO:0030091|protein repair;GO:0045087|innate immune response;	GO:0005575|cellular_component;GO:0005634|nucleus;GO:0005829|cytosol;GO:0015629|actin cytoskeleton;	GO:0003779|actin binding;GO:0005515|protein binding;GO:0008270|zinc ion binding;GO:0033743|peptide-methionine (R)-S-oxide reductase activity;GO:0033745|L-methionine-(R)-S-oxide reductase activity;GO:0070191|methionine-R-sulfoxide reductase activity;	NA	NA	NA
RNF41	-1.52535	1.0705e-73	3.61744e-72	down	408	499	422	1267	1250	1282	ENSG00000181852	10193	12	56202179	56221933	-	GO:0000209|protein polyubiquitination;GO:0006914|autophagy;GO:0008285|negative regulation of cell population proliferation;GO:0010498|proteasomal protein catabolic process;GO:0016567|protein ubiquitination;GO:0030336|negative regulation of cell migration;GO:0043408|regulation of MAPK cascade;GO:0045619|regulation of lymphocyte differentiation;GO:0045637|regulation of myeloid cell differentiation;…	GO:0005829|cytosol;GO:0048471|perinuclear region of cytoplasm;GO:0071782|endoplasmic reticulum tubular network;	GO:0004842|ubiquitin-protein transferase activity;GO:0005128|erythropoietin receptor binding;GO:0005135|interleukin-3 receptor binding;GO:0005515|protein binding;GO:0008270|zinc ion binding;GO:0019904|protein domain specific binding;GO:0030971|receptor tyrosine kinase binding;GO:0031267|small GTPase binding;GO:0042802|identical protein binding;GO:0061630|ubiquitin protein ligase activity;	K11981|E3 ubiquitin-protein ligase NRDP1 [EC:2.3.2.27];	hsa04144;	Endocytosis;
TREM2	3.87727	0.0127373	0.0307922	up	6	7	3	1	0	0	ENSG00000095970	54209	6	41158506	41163186	-	GO:0001774|microglial cell activation;GO:0001934|positive regulation of protein phosphorylation;GO:0002282|microglial cell activation involved in immune response;GO:0002588|positive regulation of antigen processing and presentation of peptide antigen via MHC class II;GO:0002862|negative regulation of inflammatory response to antigenic stimulus;GO:0002931|response to ischemia;GO:0006910|phagocytos…	GO:0005576|extracellular region;GO:0005886|plasma membrane;GO:0016020|membrane;GO:0044853|plasma membrane raft;	GO:0001530|lipopolysaccharide binding;GO:0001540|amyloid-beta binding;GO:0001786|phosphatidylserine binding;GO:0004888|transmembrane signaling receptor activity;GO:0005515|protein binding;GO:0005543|phospholipid binding;GO:0008035|high-density lipoprotein particle binding;GO:0008289|lipid binding;GO:0008429|phosphatidylethanolamine binding;GO:0019209|kinase activator activity;GO:0030169|low-densi…	K14378|triggering receptor expressed on myeloid cells 2;	hsa04380;	Osteoclast differentiation;
FKBP9P1	-1.45112	0.000101432	0.000344407	down	20	20	17	71	32	52	ENSG00000176826	NA	7	55682652	55713252	-	NA	NA	NA	NA	NA	NA
FKBP9P1	-1.45112	0.000101432	0.000344407	down	20	20	17	71	32	52	ENSG00000291029	360132	7	55681074	55689301	-	NA	NA	NA	NA	NA	NA
RNF32	-1.12034	0.0143579	0.034261	down	9	13	14	30	25	23	ENSG00000105982	140545	7	156640281	156677130	+	NA	GO:0005768|endosome;GO:0005829|cytosol;GO:0016235|aggresome;GO:0016604|nuclear body;	GO:0005515|protein binding;GO:0046872|metal ion binding;	NA	NA	NA
RNF39	-1.20027	0.00323208	0.00878992	down	8	22	24	31	46	46	ENSG00000204618	80352	6	30070266	30075849	-	GO:0008150|biological_process;GO:0016567|protein ubiquitination;	GO:0005575|cellular_component;GO:0005737|cytoplasm;	GO:0005515|protein binding;GO:0046872|metal ion binding;GO:0061630|ubiquitin protein ligase activity;	NA	NA	NA
MEST	2.57928	2.41142e-98	1.17027e-96	up	765	725	664	127	118	114	ENSG00000106484	4232	7	130486171	130506465	+	GO:0007498|mesoderm development;	GO:0005783|endoplasmic reticulum;GO:0005789|endoplasmic reticulum membrane;GO:0070062|extracellular exosome;	GO:0005515|protein binding;GO:0016787|hydrolase activity;	NA	NA	NA
PNRC2	1.70062	5.17062e-128	3.64927e-126	up	3380	3186	2988	970	1052	908	ENSG00000189266	55629	1	23956839	23963462	+	GO:0000184|nuclear-transcribed mRNA catabolic process, nonsense-mediated decay;GO:0031087|deadenylation-independent decapping of nuclear-transcribed mRNA;	GO:0000932|P-body;GO:0005634|nucleus;GO:0005654|nucleoplasm;GO:0005794|Golgi apparatus;GO:0005829|cytosol;	GO:0005515|protein binding;	NA	NA	NA
C17orf107	-2.48863	0.00246907	0.00685215	down	2	2	3	14	8	17	ENSG00000205710	100130311	17	4899418	4902934	+	NA	NA	NA	NA	NA	NA
IGFL2	5.29876	0.000360843	0.00113853	up	6	10	6	0	0	0	ENSG00000204866	147920	19	46143106	46161298	+	GO:0008150|biological_process;	GO:0005615|extracellular space;	GO:0005102|signaling receptor binding;	NA	NA	NA
IGFN1	4.21215	8.39407e-18	6.93711e-17	up	69	106	68	5	7	1	ENSG00000163395	91156	1	201190824	201228952	+	GO:0008150|biological_process;	GO:0005634|nucleus;GO:0030018|Z disc;	GO:0005515|protein binding;	NA	NA	NA
NUDT16-DT	-1.63068	0.000113555	0.000382886	down	13	12	10	35	42	31	ENSG00000250608	339874	3	131325092	131381656	-	NA	NA	NA	NA	NA	NA
TNFRSF14-AS1	-2.15142	0.00502054	0.013237	down	4	3	2	16	16	8	ENSG00000238164	NA	1	2549920	2557031	-	NA	NA	NA	NA	NA	NA
PAM16	1.15019	8.35281e-07	3.52101e-06	up	96	142	134	56	69	42	ENSG00000217930	51025	16	4331549	4355607	-	GO:0001503|ossification;GO:0006886|intracellular protein transport;GO:0030150|protein import into mitochondrial matrix;GO:0032780|negative regulation of ATP-dependent activity;	GO:0001405|PAM complex, Tim23 associated import motor;GO:0005744|TIM23 mitochondrial import inner membrane translocase complex;GO:0005759|mitochondrial matrix;GO:0032991|protein-containing complex;GO:0099617|matrix side of mitochondrial inner membrane;	GO:0005515|protein binding;	NA	NA	NA
RELL2	-1.29651	0.000313487	0.000998164	down	19	30	13	50	42	58	ENSG00000164620	285613	5	141636950	141641064	+	GO:0010811|positive regulation of cell-substrate adhesion;GO:1900745|positive regulation of p38MAPK cascade;	GO:0005604|basement membrane;GO:0005886|plasma membrane;	GO:0005515|protein binding;GO:0005518|collagen binding;	K26541|RELT-like protein;	hsa04060;	Cytokine-cytokine receptor interaction;
AP000593.1	4.46766	0.00194887	0.00551063	up	6	10	8	1	0	0	ENSG00000213365	401703	11	72280151	72281178	+	NA	NA	NA	NA	NA	NA
ZC3H7B	-1.72445	1.38695e-203	1.99189e-201	down	2370	2524	2216	7666	7683	7994	ENSG00000100403	23264	22	41301525	41360147	+	GO:0010608|post-transcriptional regulation of gene expression;GO:0035196|miRNA processing;	GO:0005634|nucleus;	GO:0003723|RNA binding;GO:0005515|protein binding;GO:0035198|miRNA binding;GO:0046872|metal ion binding;	NA	NA	NA
CHMP6	-2.18721	1.27539e-30	1.67846e-29	down	48	54	44	224	222	215	ENSG00000176108	79643	17	80991598	81009517	+	GO:0001778|plasma membrane repair;GO:0006900|vesicle budding from membrane;GO:0006914|autophagy;GO:0006997|nucleus organization;GO:0007080|mitotic metaphase plate congression;GO:0007175|negative regulation of epidermal growth factor-activated receptor activity;GO:0015031|protein transport;GO:0016236|macroautophagy;GO:0031468|nuclear membrane reassembly;GO:0032511|late endosome to vacuole transpor…	GO:0000421|autophagosome membrane;GO:0000776|kinetochore;GO:0000815|ESCRT III complex;GO:0005643|nuclear pore;GO:0005765|lysosomal membrane;GO:0005771|multivesicular body;GO:0005828|kinetochore microtubule;GO:0005829|cytosol;GO:0005886|plasma membrane;GO:0010008|endosome membrane;GO:0016020|membrane;GO:0030496|midbody;GO:0032585|multivesicular body membrane;GO:0070062|extracellular exosome;GO:190…	GO:0005515|protein binding;GO:0044877|protein-containing complex binding;	K12195|charged multivesicular body protein 6;K12195|charged multivesicular body protein 6;K12195|charged multivesicular body protein 6;	hsa03250;hsa04144;hsa04217;	Viral life cycle - HIV-1;Endocytosis;Necroptosis;
PALM3	3.26002	5.97649e-09	2.99394e-08	up	40	48	28	4	5	3	ENSG00000187867	342979	19	14053363	14062076	-	GO:0001960|negative regulation of cytokine-mediated signaling pathway;GO:0008063|Toll signaling pathway;GO:0008360|regulation of cell shape;GO:0032496|response to lipopolysaccharide;	GO:0005737|cytoplasm;GO:0005886|plasma membrane;	GO:0005515|protein binding;GO:0005524|ATP binding;	NA	NA	NA
PALMD	1.20583	5.73085e-05	0.000200515	up	64	65	59	25	26	30	ENSG00000099260	54873	1	99646113	99694541	+	GO:0008360|regulation of cell shape;	GO:0005737|cytoplasm;GO:0016020|membrane;GO:0043197|dendritic spine;	GO:0005515|protein binding;	NA	NA	NA
NOC2L	-1.25182	4.13685e-39	6.89531e-38	down	295	351	328	787	766	754	ENSG00000188976	26155	1	944203	959309	-	GO:0000122|negative regulation of transcription by RNA polymerase II;GO:0002903|negative regulation of B cell apoptotic process;GO:0006915|apoptotic process;GO:0034644|cellular response to UV;GO:0035067|negative regulation of histone acetylation;GO:0042273|ribosomal large subunit biogenesis;GO:0045815|transcription initiation-coupled chromatin remodeling;GO:2001243|negative regulation of intrinsi…	GO:0005634|nucleus;GO:0005654|nucleoplasm;GO:0005694|chromosome;GO:0005730|nucleolus;GO:0005829|cytosol;GO:0030690|Noc1p-Noc2p complex;GO:0030691|Noc2p-Noc3p complex;	GO:0003682|chromatin binding;GO:0003714|transcription corepressor activity;GO:0003723|RNA binding;GO:0005515|protein binding;GO:0031491|nucleosome binding;GO:0042393|histone binding;GO:0140297|DNA-binding transcription factor binding;	NA	NA	NA
AC012613.1	2.47061	0.010903	0.0267586	up	5	12	11	1	2	2	ENSG00000248647	NA	5	149163955	149276776	-	NA	NA	NA	NA	NA	NA
AC012613.2	1.98978	3.41383e-06	1.35532e-05	up	32	61	43	12	16	6	ENSG00000253406	NA	5	149216523	149276805	-	NA	NA	NA	NA	NA	NA
CDCA2	2.10587	1.08138e-62	3.02176e-61	up	628	604	557	125	160	129	ENSG00000184661	157313	8	25459199	25507911	+	GO:0007059|chromosome segregation;GO:0007088|regulation of mitotic nuclear division;GO:0035307|positive regulation of protein dephosphorylation;GO:0051301|cell division;GO:0051983|regulation of chromosome segregation;	GO:0005634|nucleus;GO:0005654|nucleoplasm;GO:0005694|chromosome;GO:0005829|cytosol;	NA	NA	NA	NA
CDCA3	1.34619	1.95825e-17	1.59383e-16	up	244	296	274	123	109	87	ENSG00000111665	83461	12	6844793	6851292	-	GO:0007049|cell cycle;GO:0008150|biological_process;GO:0016567|protein ubiquitination;GO:0051301|cell division;	GO:0005829|cytosol;GO:0005912|adherens junction;	GO:0005515|protein binding;	NA	NA	NA
CDCA4	1.3256	1.79274e-16	1.39347e-15	up	260	279	236	87	108	112	ENSG00000170779	55038	14	105009573	105021083	-	NA	GO:0005634|nucleus;GO:0005654|nucleoplasm;GO:0005829|cytosol;GO:0005886|plasma membrane;	GO:0005515|protein binding;GO:0140110|transcription regulator activity;	NA	NA	NA
CDCA8	1.99433	3.31035e-56	8.09625e-55	up	588	633	490	153	150	124	ENSG00000134690	55143	1	37692481	37709719	+	GO:0000070|mitotic sister chromatid segregation;GO:0000278|mitotic cell cycle;GO:0000281|mitotic cytokinesis;GO:0001934|positive regulation of protein phosphorylation;GO:0006468|protein phosphorylation;GO:0007052|mitotic spindle organization;GO:0007080|mitotic metaphase plate congression;GO:0051256|mitotic spindle midzone assembly;GO:0051276|chromosome organization;GO:0090267|positive regulation …	GO:0000775|chromosome, centromeric region;GO:0005654|nucleoplasm;GO:0005730|nucleolus;GO:0005829|cytosol;GO:0010369|chromocenter;GO:0015630|microtubule cytoskeleton;GO:0030496|midbody;GO:0032133|chromosome passenger complex;GO:0032991|protein-containing complex;GO:0045171|intercellular bridge;GO:0051233|spindle midzone;	GO:0005515|protein binding;	NA	NA	NA
AL135905.2	-1.80033	0.000834098	0.00249744	down	6	5	11	36	21	20	ENSG00000266680	NA	6	63571005	63572408	-	NA	NA	NA	NA	NA	NA
MTCYBP43	-4.76241	0.00328227	0.00891857	down	0	0	0	4	8	3	ENSG00000250624	109729119	4	30884443	30885182	-	NA	NA	NA	NA	NA	NA
SLC7A4	3.17206	0.00438444	0.0116884	up	10	7	10	1	1	1	ENSG00000099960	6545	22	21028718	21032840	-	GO:0006865|amino acid transport;GO:1990822|basic amino acid transmembrane transport;	GO:0005886|plasma membrane;GO:0016020|membrane;	GO:0015171|amino acid transmembrane transporter activity;GO:0015174|basic amino acid transmembrane transporter activity;	NA	NA	NA
SREBF2-AS1	-1.55018	0.000318429	0.00101316	down	9	14	12	40	33	29	ENSG00000184068	NA	22	41831215	41834665	-	NA	NA	NA	NA	NA	NA
HOXA10-AS	1.00593	0.00157051	0.00450787	up	49	50	62	24	29	27	ENSG00000253187	100874323	7	27168619	27171915	+	GO:0035195|miRNA-mediated gene silencing;	GO:0016442|RISC complex;	NA	NA	NA	NA
ADORA1	3.08288	0.00160186	0.00459304	up	11	10	13	1	1	2	ENSG00000163485	134	1	203090654	203167405	+	GO:0001659|temperature homeostasis;GO:0001666|response to hypoxia;GO:0001973|G protein-coupled adenosine receptor signaling pathway;GO:0002087|regulation of respiratory gaseous exchange by nervous system process;GO:0002674|negative regulation of acute inflammatory response;GO:0002686|negative regulation of leukocyte migration;GO:0002793|positive regulation of peptide secretion;GO:0003084|positive…	GO:0005783|endoplasmic reticulum;GO:0005886|plasma membrane;GO:0014069|postsynaptic density;GO:0016323|basolateral plasma membrane;GO:0030425|dendrite;GO:0030673|axolemma;GO:0042734|presynaptic membrane;GO:0043025|neuronal cell body;GO:0043195|terminal bouton;GO:0043197|dendritic spine;GO:0044305|calyx of Held;GO:0045202|synapse;GO:0045211|postsynaptic membrane;GO:0048786|presynaptic active zone;	GO:0001609|G protein-coupled adenosine receptor activity;GO:0001664|G protein-coupled receptor binding;GO:0001883|purine nucleoside binding;GO:0005515|protein binding;GO:0031072|heat shock protein binding;GO:0031683|G-protein beta/gamma-subunit complex binding;GO:0032795|heterotrimeric G-protein binding;GO:0046982|protein heterodimerization activity;	K04265|adenosine receptor A1;K04265|adenosine receptor A1;K04265|adenosine receptor A1;K04265|adenosine receptor A1;K04265|adenosine receptor A1;K04265|adenosine receptor A1;K04265|adenosine receptor A1;	hsa04022;hsa04024;hsa04071;hsa04080;hsa04923;hsa04924;hsa05032;	cGMP-PKG signaling pathway;cAMP signaling pathway;Sphingolipid signaling pathway;Neuroactive ligand-receptor interaction;Regulation of lipolysis in adipocytes;Renin secretion;Morphine addiction;
COL17A1	5.03308	8.07654e-27	9.37972e-26	up	109	155	132	3	4	5	ENSG00000065618	1308	10	104031286	104085880	-	GO:0007160|cell-matrix adhesion;GO:0008544|epidermis development;GO:0030198|extracellular matrix organization;GO:0031581|hemidesmosome assembly;	GO:0005576|extracellular region;GO:0005581|collagen trimer;GO:0005604|basement membrane;GO:0005615|extracellular space;GO:0005788|endoplasmic reticulum lumen;GO:0005886|plasma membrane;GO:0005911|cell-cell junction;GO:0030056|hemidesmosome;GO:0031012|extracellular matrix;GO:0062023|collagen-containing extracellular matrix;	GO:0005201|extracellular matrix structural constituent;GO:0005515|protein binding;GO:0030020|extracellular matrix structural constituent conferring tensile strength;	K07603|collagen type XVII alpha;	hsa04974;	Protein digestion and absorption;
DLX1	-1.40619	4.73093e-13	3.05685e-12	down	56	67	71	187	159	166	ENSG00000144355	1745	2	172084740	172089677	+	GO:0000122|negative regulation of transcription by RNA polymerase II;GO:0007219|Notch signaling pathway;GO:0009790|embryo development;GO:0009954|proximal/distal pattern formation;GO:0014016|neuroblast differentiation;GO:0021544|subpallium development;GO:0021766|hippocampus development;GO:0021879|forebrain neuron differentiation;GO:0021893|cerebral cortex GABAergic interneuron fate commitment;GO:0…	GO:0000785|chromatin;GO:0005634|nucleus;GO:0005654|nucleoplasm;GO:0005829|cytosol;GO:0043231|intracellular membrane-bounded organelle;	GO:0000978|RNA polymerase II cis-regulatory region sequence-specific DNA binding;GO:0000981|DNA-binding transcription factor activity, RNA polymerase II-specific;GO:0003682|chromatin binding;GO:0005515|protein binding;GO:1990837|sequence-specific double-stranded DNA binding;	NA	NA	NA
DLX4	3.51375	0.0078933	0.0200103	up	7	6	10	0	0	2	ENSG00000108813	1748	17	49968588	49974959	+	GO:0000122|negative regulation of transcription by RNA polymerase II;GO:0006355|regulation of DNA-templated transcription;GO:0009790|embryo development;GO:0030154|cell differentiation;	GO:0000785|chromatin;GO:0005634|nucleus;GO:0005654|nucleoplasm;	GO:0000978|RNA polymerase II cis-regulatory region sequence-specific DNA binding;GO:0000981|DNA-binding transcription factor activity, RNA polymerase II-specific;GO:0001227|DNA-binding transcription repressor activity, RNA polymerase II-specific;GO:0003700|DNA-binding transcription factor activity;GO:0005515|protein binding;GO:0043565|sequence-specific DNA binding;GO:1990837|sequence-specific dou…	NA	NA	NA
CORO1C	-1.35778	9.57727e-158	9.46311e-156	down	4450	4549	4005	11255	10951	10940	ENSG00000110880	23603	12	108645109	108731526	-	GO:0001755|neural crest cell migration;GO:0001932|regulation of protein phosphorylation;GO:0001933|negative regulation of protein phosphorylation;GO:0006909|phagocytosis;GO:0007015|actin filament organization;GO:0007165|signal transduction;GO:0010632|regulation of epithelial cell migration;GO:0010633|negative regulation of epithelial cell migration;GO:0010762|regulation of fibroblast migration;GO…	GO:0005925|focal adhesion;GO:0005938|cell cortex;GO:0010008|endosome membrane;GO:0015629|actin cytoskeleton;GO:0016328|lateral plasma membrane;GO:0016600|flotillin complex;GO:0030017|sarcomere;GO:0030027|lamellipodium;GO:0031982|vesicle;GO:0032587|ruffle membrane;GO:0042383|sarcolemma;GO:0045202|synapse;	GO:0005515|protein binding;GO:0031267|small GTPase binding;GO:0051015|actin filament binding;	NA	NA	NA
CORO2A	2.17978	9.31972e-60	2.4622e-58	up	568	519	478	113	117	114	ENSG00000106789	7464	9	98120975	98192637	-	GO:0035556|intracellular signal transduction;	GO:0017053|transcription repressor complex;	GO:0005515|protein binding;GO:0051015|actin filament binding;	NA	NA	NA
CORO2B	2.7055	7.31174e-92	3.24847e-90	up	681	702	594	86	101	114	ENSG00000103647	10391	15	68578993	68727806	+	GO:0003093|regulation of glomerular filtration;GO:0010812|negative regulation of cell-substrate adhesion;GO:0030036|actin cytoskeleton organization;GO:0032956|regulation of actin cytoskeleton organization;GO:0048041|focal adhesion assembly;GO:0051497|negative regulation of stress fiber assembly;GO:0080135|regulation of cellular response to stress;GO:1904950|negative regulation of establishment of…	GO:0005737|cytoplasm;GO:0005925|focal adhesion;GO:0015629|actin cytoskeleton;GO:0016020|membrane;	GO:0003779|actin binding;GO:0005515|protein binding;GO:0017166|vinculin binding;GO:0051015|actin filament binding;GO:1990147|talin binding;	NA	NA	NA
AC084125.2	-2.23523	0.000810552	0.00243372	down	7	4	1	17	18	21	ENSG00000255182	NA	8	144495458	144505444	-	NA	NA	NA	NA	NA	NA
EHBP1	-1.54617	1.1457e-148	1.01803e-146	down	1119	1192	1081	3258	3451	3149	ENSG00000115504	23301	2	62673851	63046487	+	GO:0006897|endocytosis;GO:0015031|protein transport;	GO:0005654|nucleoplasm;GO:0005768|endosome;GO:0005829|cytosol;GO:0005886|plasma membrane;	NA	NA	NA	NA
CDC20	2.25579	3.43772e-145	2.90817e-143	up	1639	1609	1438	309	332	335	ENSG00000117399	991	1	43358981	43363203	+	GO:0007064|mitotic sister chromatid cohesion;GO:0007094|mitotic spindle assembly checkpoint signaling;GO:0007346|regulation of mitotic cell cycle;GO:0007399|nervous system development;GO:0008284|positive regulation of cell population proliferation;GO:0016567|protein ubiquitination;GO:0030154|cell differentiation;GO:0031145|anaphase-promoting complex-dependent catabolic process;GO:0031915|positive…	GO:0000922|spindle pole;GO:0005654|nucleoplasm;GO:0005680|anaphase-promoting complex;GO:0005813|centrosome;GO:0005819|spindle;GO:0005829|cytosol;GO:0033597|mitotic checkpoint complex;GO:0048471|perinuclear region of cytoplasm;	GO:0005515|protein binding;GO:0010997|anaphase-promoting complex binding;GO:0019899|enzyme binding;GO:0042826|histone deacetylase binding;GO:1990757|ubiquitin ligase activator activity;	K03363|cell division cycle 20, cofactor of APC complex;K03363|cell division cycle 20, cofactor of APC complex;K03363|cell division cycle 20, cofactor of APC complex;K03363|cell division cycle 20, cofactor of APC complex;K03363|cell division cycle 20, cofactor of APC complex;	hsa04110;hsa04114;hsa04120;hsa05166;hsa05203;	Cell cycle;Oocyte meiosis;Ubiquitin mediated proteolysis;Human T-cell leukemia virus 1 infection;Viral carcinogenesis;
ATP6V1G2	-1.0627	0.00691131	0.0177485	down	15	19	16	42	33	29	ENSG00000213760	534	6	31544444	31548427	-	GO:0016241|regulation of macroautophagy;GO:0097401|synaptic vesicle lumen acidification;	GO:0000221|vacuolar proton-transporting V-type ATPase, V1 domain;GO:0005829|cytosol;GO:0016471|vacuolar proton-transporting V-type ATPase complex;GO:0030665|clathrin-coated vesicle membrane;GO:0030672|synaptic vesicle membrane;GO:0042470|melanosome;	GO:0005515|protein binding;GO:0016887|ATP hydrolysis activity;GO:0046961|proton-transporting ATPase activity, rotational mechanism;	NA	NA	NA
TRIB3	-3.07166	8.38659e-68	2.57669e-66	down	50	68	45	441	399	516	ENSG00000101255	57761	20	362835	397559	+	GO:0000122|negative regulation of transcription by RNA polymerase II;GO:0006468|protein phosphorylation;GO:0006469|negative regulation of protein kinase activity;GO:0010506|regulation of autophagy;GO:0010827|regulation of glucose transmembrane transport;GO:0032092|positive regulation of protein binding;GO:0032436|positive regulation of proteasomal ubiquitin-dependent protein catabolic process;GO:…	GO:0005634|nucleus;GO:0005654|nucleoplasm;GO:0005829|cytosol;GO:0005886|plasma membrane;	GO:0003714|transcription corepressor activity;GO:0004860|protein kinase inhibitor activity;GO:0005515|protein binding;GO:0005524|ATP binding;GO:0019901|protein kinase binding;GO:0031434|mitogen-activated protein kinase kinase binding;GO:0031625|ubiquitin protein ligase binding;GO:0055106|ubiquitin-protein transferase regulator activity;	K19518|tribbles homolog 3;	hsa04931;	Insulin resistance;
TRIB1	1.18163	1.73399e-27	2.04942e-26	up	604	574	597	257	264	259	ENSG00000173334	10221	8	125430358	125438403	+	GO:0006469|negative regulation of protein kinase activity;GO:0007254|JNK cascade;GO:0014912|negative regulation of smooth muscle cell migration;GO:0031665|negative regulation of lipopolysaccharide-mediated signaling pathway;GO:0032436|positive regulation of proteasomal ubiquitin-dependent protein catabolic process;GO:0032496|response to lipopolysaccharide;GO:0043405|regulation of MAP kinase activ…	GO:0005634|nucleus;GO:0005737|cytoplasm;GO:0005829|cytosol;	GO:0004860|protein kinase inhibitor activity;GO:0005515|protein binding;GO:0031434|mitogen-activated protein kinase kinase binding;GO:0031625|ubiquitin protein ligase binding;GO:0055106|ubiquitin-protein transferase regulator activity;GO:0061629|RNA polymerase II-specific DNA-binding transcription factor binding;	NA	NA	NA
AC016573.1	3.23325	0.018552	0.0430746	up	7	9	3	1	1	0	ENSG00000253968	NA	5	173383941	173451591	+	NA	NA	NA	NA	NA	NA
AC093535.1	-1.12161	0.0127272	0.0307832	down	10	14	13	30	23	27	ENSG00000250602	NA	5	126372477	126509021	-	NA	NA	NA	NA	NA	NA
AC093535.2	-1.85111	5.69278e-05	0.000199239	down	5	16	9	43	31	33	ENSG00000279118	NA	5	126496279	126498604	+	NA	NA	NA	NA	NA	NA
CIBAR1	-1.56905	4.84135e-39	8.05327e-38	down	198	221	189	546	593	651	ENSG00000188343	137392	8	93698561	93731527	+	GO:0007007|inner mitochondrial membrane organization;GO:0035108|limb morphogenesis;GO:0045880|positive regulation of smoothened signaling pathway;GO:0060271|cilium assembly;GO:0061024|membrane organization;GO:0097749|membrane tubulation;	GO:0005634|nucleus;GO:0005737|cytoplasm;GO:0005743|mitochondrial inner membrane;GO:0005814|centriole;GO:0019898|extrinsic component of membrane;GO:0030061|mitochondrial crista;GO:0035869|ciliary transition zone;GO:0036064|ciliary basal body;GO:0097546|ciliary base;	GO:0005515|protein binding;GO:0005543|phospholipid binding;	NA	NA	NA
AC026691.1	-2.06128	0.0125508	0.030404	down	7	0	2	13	16	9	ENSG00000270021	NA	5	135399280	135401296	+	NA	NA	NA	NA	NA	NA
AL356019.2	1.13436	8.77901e-05	0.000300026	up	61	78	66	35	35	23	ENSG00000258768	NA	14	20260480	20264308	-	NA	NA	NA	NA	NA	NA
HYPK	1.23026	2.47472e-05	9.04832e-05	up	65	84	57	30	28	29	ENSG00000242028	25764	15	43796142	43804427	+	GO:0006457|protein folding;GO:0043066|negative regulation of apoptotic process;GO:0050821|protein stabilization;	GO:0005634|nucleus;GO:0005654|nucleoplasm;GO:0005737|cytoplasm;GO:0015630|microtubule cytoskeleton;GO:0032991|protein-containing complex;	GO:0005515|protein binding;GO:0044183|protein folding chaperone;	NA	NA	NA
WASHC2C	-1.12096	1.15965e-61	3.17933e-60	down	924	944	887	1953	2105	1908	ENSG00000172661	253725	10	45727200	45792964	+	GO:0015031|protein transport;GO:0016197|endosomal transport;GO:0032456|endocytic recycling;GO:0034315|regulation of Arp2/3 complex-mediated actin nucleation;GO:0036010|protein localization to endosome;GO:0042147|retrograde transport, endosome to Golgi;GO:1900024|regulation of substrate adhesion-dependent cell spreading;GO:2000813|negative regulation of barbed-end actin filament capping;	GO:0005730|nucleolus;GO:0005768|endosome;GO:0005769|early endosome;GO:0005829|cytosol;GO:0005886|plasma membrane;GO:0031901|early endosome membrane;GO:0043231|intracellular membrane-bounded organelle;GO:0071203|WASH complex;	GO:0005515|protein binding;GO:0005546|phosphatidylinositol-4,5-bisphosphate binding;GO:0005547|phosphatidylinositol-3,4,5-trisphosphate binding;GO:0010314|phosphatidylinositol-5-phosphate binding;GO:0032266|phosphatidylinositol-3-phosphate binding;GO:0043325|phosphatidylinositol-3,4-bisphosphate binding;GO:0070273|phosphatidylinositol-4-phosphate binding;GO:0080025|phosphatidylinositol-3,5-bispho…	K18462|WASH complex subunit FAM21;	hsa04144;	Endocytosis;
MGAM	2.41457	0.00682495	0.0175505	up	14	10	8	2	3	1	ENSG00000257335	8972	7	141907813	142106747	+	GO:0000025|maltose catabolic process;GO:0005983|starch catabolic process;GO:1901027|dextrin catabolic process;	GO:0005886|plasma membrane;GO:0016324|apical plasma membrane;GO:0070062|extracellular exosome;GO:0070821|tertiary granule membrane;GO:0101003|ficolin-1-rich granule membrane;	GO:0003824|catalytic activity;GO:0004339|glucan 1,4-alpha-glucosidase activity;GO:0004558|alpha-1,4-glucosidase activity;GO:0005515|protein binding;GO:0016160|amylase activity;GO:0030246|carbohydrate binding;GO:0032450|maltose alpha-glucosidase activity;	NA	NA	NA
FP325331.1	2.70461	1.42657e-06	5.88103e-06	up	29	32	31	2	5	7	ENSG00000278881	NA	22	47115838	47117217	-	NA	NA	NA	NA	NA	NA
AC023389.1	1.15352	0.016757	0.0393246	up	22	32	20	10	15	8	ENSG00000263657	NA	17	29761103	29787836	+	NA	NA	NA	NA	NA	NA
AC023389.2	1.04822	0.0100334	0.0248192	up	25	36	47	13	19	20	ENSG00000265713	100421100	17	29775747	29776701	-	NA	NA	NA	NA	NA	NA
PRR7-AS1	2.7644	2.26767e-08	1.0896e-07	up	40	33	49	7	6	5	ENSG00000246334	NA	5	177438503	177447982	-	NA	NA	NA	NA	NA	NA
SEH1L	-1.08072	2.46609e-31	3.31073e-30	down	400	402	341	817	838	751	ENSG00000085415	81929	18	12947133	12987536	+	GO:0006913|nucleocytoplasmic transport;GO:0006999|nuclear pore organization;GO:0007080|mitotic metaphase plate congression;GO:0015031|protein transport;GO:0031503|protein-containing complex localization;GO:0032008|positive regulation of TOR signaling;GO:0034198|cellular response to amino acid starvation;GO:0050830|defense response to Gram-positive bacterium;GO:0051028|mRNA transport;GO:0051301|ce…	GO:0000776|kinetochore;GO:0005635|nuclear envelope;GO:0005643|nuclear pore;GO:0005765|lysosomal membrane;GO:0005829|cytosol;GO:0031080|nuclear pore outer ring;GO:0035859|Seh1-associated complex;GO:0061700|GATOR2 complex;	GO:0005198|structural molecule activity;GO:0005515|protein binding;	K14299|nucleoporin SEH1;K14299|nucleoporin SEH1;K14299|nucleoporin SEH1;	hsa03013;hsa04150;hsa05014;	Nucleocytoplasmic transport;mTOR signaling pathway;Amyotrophic lateral sclerosis;
SNAI3	-1.74712	1.72286e-14	1.20595e-13	down	37	43	48	134	133	160	ENSG00000185669	333929	16	88677688	88686507	-	GO:0000122|negative regulation of transcription by RNA polymerase II;GO:0006355|regulation of DNA-templated transcription;	GO:0005634|nucleus;GO:0005667|transcription regulator complex;	GO:0000978|RNA polymerase II cis-regulatory region sequence-specific DNA binding;GO:0000981|DNA-binding transcription factor activity, RNA polymerase II-specific;GO:0001227|DNA-binding transcription repressor activity, RNA polymerase II-specific;GO:0005507|copper ion binding;GO:1990837|sequence-specific double-stranded DNA binding;	NA	NA	NA
SNAI1	1.39914	1.95243e-06	7.9389e-06	up	73	90	60	33	30	21	ENSG00000124216	6615	20	49982980	49988886	+	GO:0000122|negative regulation of transcription by RNA polymerase II;GO:0001649|osteoblast differentiation;GO:0001707|mesoderm formation;GO:0001837|epithelial to mesenchymal transition;GO:0003180|aortic valve morphogenesis;GO:0003198|epithelial to mesenchymal transition involved in endocardial cushion formation;GO:0006355|regulation of DNA-templated transcription;GO:0010631|epithelial cell migrat…	GO:0001650|fibrillar center;GO:0005634|nucleus;GO:0005654|nucleoplasm;GO:0005721|pericentric heterochromatin;GO:0005737|cytoplasm;GO:0005829|cytosol;GO:0043231|intracellular membrane-bounded organelle;	GO:0000977|RNA polymerase II transcription regulatory region sequence-specific DNA binding;GO:0000978|RNA polymerase II cis-regulatory region sequence-specific DNA binding;GO:0001227|DNA-binding transcription repressor activity, RNA polymerase II-specific;GO:0005515|protein binding;GO:0019900|kinase binding;GO:0046872|metal ion binding;GO:0070888|E-box binding;GO:1990837|sequence-specific double-…	K05707|snail 1;	hsa04520;	Adherens junction;
SNAI2	-1.12536	4.50766e-76	1.5839e-74	down	1279	1309	1153	2775	2723	2622	ENSG00000019549	6591	8	48917598	48921740	-	GO:0000122|negative regulation of transcription by RNA polymerase II;GO:0001649|osteoblast differentiation;GO:0001837|epithelial to mesenchymal transition;GO:0003180|aortic valve morphogenesis;GO:0003198|epithelial to mesenchymal transition involved in endocardial cushion formation;GO:0003273|cell migration involved in endocardial cushion formation;GO:0006355|regulation of DNA-templated transcrip…	GO:0000785|chromatin;GO:0005634|nucleus;GO:0005654|nucleoplasm;GO:0005737|cytoplasm;	GO:0000977|RNA polymerase II transcription regulatory region sequence-specific DNA binding;GO:0000978|RNA polymerase II cis-regulatory region sequence-specific DNA binding;GO:0000981|DNA-binding transcription factor activity, RNA polymerase II-specific;GO:0001227|DNA-binding transcription repressor activity, RNA polymerase II-specific;GO:0003682|chromatin binding;GO:0005515|protein binding;GO:004…	K05706|snail 2;K05706|snail 2;	hsa04390;hsa04520;	Hippo signaling pathway;Adherens junction;
YJEFN3	1.7713	5.84314e-18	4.85984e-17	up	152	198	175	60	49	44	ENSG00000250067	374887	19	19528861	19537581	+	GO:0002040|sprouting angiogenesis;GO:0006869|lipid transport;GO:0008593|regulation of Notch signaling pathway;GO:0010874|regulation of cholesterol efflux;GO:0016525|negative regulation of angiogenesis;GO:0031580|membrane raft distribution;GO:0071425|hematopoietic stem cell proliferation;	NA	GO:0005515|protein binding;GO:0052856|NADHX epimerase activity;	NA	NA	NA
TIMP1	1.85359	5.8926e-182	7.1704e-180	up	14712	15325	13006	4149	3603	4077	ENSG00000102265	7076	X	47582408	47586789	+	GO:0001775|cell activation;GO:0002248|connective tissue replacement involved in inflammatory response wound healing;GO:0007165|signal transduction;GO:0007568|aging;GO:0008284|positive regulation of cell population proliferation;GO:0009725|response to hormone;GO:0010951|negative regulation of endopeptidase activity;GO:0034097|response to cytokine;GO:0043066|negative regulation of apoptotic process…	GO:0005576|extracellular region;GO:0005604|basement membrane;GO:0005615|extracellular space;GO:0005788|endoplasmic reticulum lumen;GO:0031012|extracellular matrix;GO:0031093|platelet alpha granule lumen;GO:0070062|extracellular exosome;	GO:0002020|protease binding;GO:0005125|cytokine activity;GO:0005515|protein binding;GO:0008083|growth factor activity;GO:0008191|metalloendopeptidase inhibitor activity;GO:0008270|zinc ion binding;GO:0030414|peptidase inhibitor activity;	K16451|metalloproteinase inhibitor 1;	hsa04066;	HIF-1 signaling pathway;
TEAD1	-1.24656	1.46204e-144	1.20385e-142	down	3878	4129	3693	9060	9648	8910	ENSG00000187079	7003	11	12674421	12944737	+	GO:0006357|regulation of transcription by RNA polymerase II;GO:0030307|positive regulation of cell growth;GO:0035329|hippo signaling;GO:0045893|positive regulation of DNA-templated transcription;GO:0045944|positive regulation of transcription by RNA polymerase II;GO:0048568|embryonic organ development;GO:0065003|protein-containing complex assembly;GO:1902895|positive regulation of miRNA transcrip…	GO:0000785|chromatin;GO:0005634|nucleus;GO:0005654|nucleoplasm;GO:0005667|transcription regulator complex;GO:0140552|TEAD-YAP complex;	GO:0000978|RNA polymerase II cis-regulatory region sequence-specific DNA binding;GO:0000981|DNA-binding transcription factor activity, RNA polymerase II-specific;GO:0003677|DNA binding;GO:0003700|DNA-binding transcription factor activity;GO:0005515|protein binding;GO:1990837|sequence-specific double-stranded DNA binding;	K09448|transcriptional enhancer factor;K09448|transcriptional enhancer factor;	hsa04390;hsa04392;	Hippo signaling pathway;Hippo signaling pathway - multiple species;
TIMP4	1.32369	3.5373e-05	0.0001273	up	62	58	63	19	33	21	ENSG00000157150	7079	3	12153068	12158912	-	GO:0007219|Notch signaling pathway;GO:0007417|central nervous system development;GO:0008150|biological_process;GO:0009410|response to xenobiotic stimulus;GO:0009725|response to hormone;GO:0010951|negative regulation of endopeptidase activity;GO:0032496|response to lipopolysaccharide;GO:0034097|response to cytokine;GO:0042698|ovulation cycle;GO:0043434|response to peptide hormone;GO:0051045|negati…	GO:0005615|extracellular space;GO:0030017|sarcomere;GO:0031012|extracellular matrix;	GO:0002020|protease binding;GO:0008191|metalloendopeptidase inhibitor activity;GO:0046872|metal ion binding;	NA	NA	NA
TEAD3	-1.28493	2.09062e-43	3.86836e-42	down	465	446	425	1027	1063	1147	ENSG00000007866	7005	6	35473597	35497079	-	GO:0006357|regulation of transcription by RNA polymerase II;GO:0007565|female pregnancy;GO:0035329|hippo signaling;GO:0045944|positive regulation of transcription by RNA polymerase II;GO:0048568|embryonic organ development;GO:0055059|asymmetric neuroblast division;	GO:0000785|chromatin;GO:0005654|nucleoplasm;GO:0005667|transcription regulator complex;	GO:0000978|RNA polymerase II cis-regulatory region sequence-specific DNA binding;GO:0000981|DNA-binding transcription factor activity, RNA polymerase II-specific;GO:0003700|DNA-binding transcription factor activity;GO:0005515|protein binding;GO:0061629|RNA polymerase II-specific DNA-binding transcription factor binding;	K09448|transcriptional enhancer factor;K09448|transcriptional enhancer factor;	hsa04390;hsa04392;	Hippo signaling pathway;Hippo signaling pathway - multiple species;
MGLL	-1.33026	1.16542e-84	4.62834e-83	down	1662	1679	1466	3887	3915	4205	ENSG00000074416	11343	3	127689062	128052190	-	GO:0006629|lipid metabolic process;GO:0006633|fatty acid biosynthetic process;GO:0006954|inflammatory response;GO:0009966|regulation of signal transduction;GO:0019369|arachidonic acid metabolic process;GO:0019433|triglyceride catabolic process;GO:0046464|acylglycerol catabolic process;GO:0050727|regulation of inflammatory response;GO:0051930|regulation of sensory perception of pain;GO:0052651|mon…	GO:0005654|nucleoplasm;GO:0005789|endoplasmic reticulum membrane;GO:0005829|cytosol;GO:0005886|plasma membrane;GO:0016020|membrane;GO:0019898|extrinsic component of membrane;	GO:0004622|lysophospholipase activity;GO:0005515|protein binding;GO:0042803|protein homodimerization activity;GO:0047372|acylglycerol lipase activity;	K01054|acylglycerol lipase [EC:3.1.1.23];K01054|acylglycerol lipase [EC:3.1.1.23];K01054|acylglycerol lipase [EC:3.1.1.23];K01054|acylglycerol lipase [EC:3.1.1.23];K01054|acylglycerol lipase [EC:3.1.1.23];	hsa00561;hsa01100;hsa04714;hsa04723;hsa04923;	Glycerolipid metabolism;Metabolic pathways;Thermogenesis;Retrograde endocannabinoid signaling;Regulation of lipolysis in adipocytes;
SOCS2-AS1	-2.13115	2.16481e-07	9.60919e-07	down	10	11	11	48	57	35	ENSG00000246985	144481	12	93542022	93571768	-	NA	NA	NA	NA	NA	NA
FBXL9P	-1.74304	9.4389e-09	4.66506e-08	down	22	20	23	75	74	68	ENSG00000125122	26231	16	67207139	67227048	-	NA	NA	NA	NA	NA	NA
DMTN	-2.27848	1.5512e-10	8.6204e-10	down	13	16	13	73	52	77	ENSG00000158856	2039	8	22048995	22082527	+	GO:0007010|cytoskeleton organization;GO:0008360|regulation of cell shape;GO:0010591|regulation of lamellipodium assembly;GO:0010763|positive regulation of fibroblast migration;GO:0010801|negative regulation of peptidyl-threonine phosphorylation;GO:0010812|negative regulation of cell-substrate adhesion;GO:0030032|lamellipodium assembly;GO:0030036|actin cytoskeleton organization;GO:0030194|positive…	GO:0005829|cytosol;GO:0005884|actin filament;GO:0005886|plasma membrane;GO:0012505|endomembrane system;GO:0014069|postsynaptic density;GO:0014731|spectrin-associated cytoskeleton;GO:0015629|actin cytoskeleton;GO:0030863|cortical cytoskeleton;GO:0031095|platelet dense tubular network membrane;GO:0031253|cell projection membrane;GO:0031410|cytoplasmic vesicle;GO:0048471|perinuclear region of cytopl…	GO:0003779|actin binding;GO:0005102|signaling receptor binding;GO:0005515|protein binding;GO:0030507|spectrin binding;GO:0043621|protein self-association;GO:0051015|actin filament binding;	NA	NA	NA
AC010457.1	5.50737	0.000167413	0.000552717	up	13	5	7	0	0	0	ENSG00000251257	124900964	5	38460925	38468339	-	NA	NA	NA	NA	NA	NA
AC003102.1	-1.79423	0.00310842	0.00847977	down	5	9	3	21	14	23	ENSG00000260793	101926967	17	44221369	44223710	+	NA	NA	NA	NA	NA	NA
SLC8A1	-2.27666	9.27567e-226	1.59116e-223	down	465	514	458	2298	2392	2236	ENSG00000183023	6546	2	40097270	40611053	-	GO:0002026|regulation of the force of heart contraction;GO:0002027|regulation of heart rate;GO:0002028|regulation of sodium ion transport;GO:0006811|monoatomic ion transport;GO:0006874|intracellular calcium ion homeostasis;GO:0006883|intracellular sodium ion homeostasis;GO:0006936|muscle contraction;GO:0007584|response to nutrient;GO:0009410|response to xenobiotic stimulus;GO:0009749|response to …	GO:0005654|nucleoplasm;GO:0005739|mitochondrion;GO:0005874|microtubule;GO:0005886|plasma membrane;GO:0014069|postsynaptic density;GO:0014704|intercalated disc;GO:0030018|Z disc;GO:0030315|T-tubule;GO:0030424|axon;GO:0030425|dendrite;GO:0042383|sarcolemma;GO:0043025|neuronal cell body;GO:0043197|dendritic spine;GO:0043198|dendritic shaft;GO:0043679|axon terminus;GO:0045202|synapse;GO:0045211|posts…	GO:0005432|calcium:sodium antiporter activity;GO:0005509|calcium ion binding;GO:0005515|protein binding;GO:0005516|calmodulin binding;GO:0008092|cytoskeletal protein binding;GO:0030506|ankyrin binding;GO:0044325|transmembrane transporter binding;GO:0099580|monoatomic ion antiporter activity involved in regulation of postsynaptic membrane potential;GO:1905060|calcium:monoatomic cation antiporter a…	K05849|solute carrier family 8 (sodium/calcium exchanger);K05849|solute carrier family 8 (sodium/calcium exchanger);K05849|solute carrier family 8 (sodium/calcium exchanger);K05849|solute carrier family 8 (sodium/calcium exchanger);K05849|solute carrier family 8 (sodium/calcium exchanger);K05849|solute carrier family 8 (sodium/calcium exchanger);K05849|solute carrier family 8 (sodium/calcium exch…	hsa04020;hsa04022;hsa04260;hsa04261;hsa04371;hsa04740;hsa04961;hsa04974;hsa04978;hsa05410;hsa05412;hsa05414;	Calcium signaling pathway;cGMP-PKG signaling pathway;Cardiac muscle contraction;Adrenergic signaling in cardiomyocytes;Apelin signaling pathway;Olfactory transduction;Endocrine and other factor-regulated calcium reabsorption;Protein digestion and absorption;Mineral absorption;Hypertrophic cardiomyopathy;Arrhythmogenic right ventricular cardiomyopathy;Dilated cardiomyopathy;
AC003092.1	3.40253	8.40878e-31	1.11255e-29	up	189	142	157	11	14	21	ENSG00000236453	NA	7	94022833	94066661	+	NA	NA	NA	NA	NA	NA
TRGV7	-1.98882	8.0597e-06	3.0862e-05	down	7	8	15	32	48	39	ENSG00000249978	6981	7	38335041	38335514	-	NA	NA	NA	NA	NA	NA
RAB38	-1.55307	9.68818e-06	3.68459e-05	down	16	24	14	48	59	50	ENSG00000123892	23682	11	88113251	88175443	-	GO:0006886|intracellular protein transport;GO:0007005|mitochondrion organization;GO:0007264|small GTPase mediated signal transduction;GO:0015031|protein transport;GO:0016192|vesicle-mediated transport;GO:0032438|melanosome organization;GO:0035646|endosome to melanosome transport;GO:0048023|positive regulation of melanin biosynthetic process;GO:0060155|platelet dense granule organization;GO:007265…	GO:0005739|mitochondrion;GO:0005764|lysosome;GO:0005769|early endosome;GO:0005783|endoplasmic reticulum;GO:0005802|trans-Golgi network;GO:0005829|cytosol;GO:0005886|plasma membrane;GO:0012505|endomembrane system;GO:0016020|membrane;GO:0030670|phagocytic vesicle membrane;GO:0033162|melanosome membrane;GO:0042470|melanosome;GO:0044233|mitochondria-associated endoplasmic reticulum membrane;GO:004429…	GO:0003924|GTPase activity;GO:0005515|protein binding;GO:0005525|GTP binding;GO:0030742|GTP-dependent protein binding;GO:0035650|AP-1 adaptor complex binding;GO:0035651|AP-3 adaptor complex binding;GO:0036461|BLOC-2 complex binding;	NA	NA	NA
AC005393.1	1.92048	0.00269952	0.00743904	up	20	18	15	6	6	2	ENSG00000276445	NA	19	39812972	39813555	-	NA	NA	NA	NA	NA	NA
P4HA2	1.22525	4.3919e-83	1.70045e-81	up	5086	5101	4378	2080	2008	2104	ENSG00000072682	8974	5	132190147	132295315	-	GO:0018401|peptidyl-proline hydroxylation to 4-hydroxy-L-proline;GO:0022900|electron transport chain;	GO:0005654|nucleoplasm;GO:0005783|endoplasmic reticulum;GO:0005788|endoplasmic reticulum lumen;GO:0005829|cytosol;GO:0043231|intracellular membrane-bounded organelle;	GO:0004656|procollagen-proline 4-dioxygenase activity;GO:0005506|iron ion binding;GO:0009055|electron transfer activity;GO:0031418|L-ascorbic acid binding;	K00472|prolyl 4-hydroxylase [EC:1.14.11.2];K00472|prolyl 4-hydroxylase [EC:1.14.11.2];	hsa00330;hsa01100;	Arginine and proline metabolism;Metabolic pathways;
RAB20	2.20341	0.000108955	0.000368331	up	29	23	22	3	7	6	ENSG00000139832	55647	13	110523066	110561722	-	GO:0006886|intracellular protein transport;GO:0071346|cellular response to type II interferon;GO:0090383|phagosome acidification;GO:0090385|phagosome-lysosome fusion;	GO:0005794|Golgi apparatus;GO:0012505|endomembrane system;GO:0030670|phagocytic vesicle membrane;GO:0043231|intracellular membrane-bounded organelle;GO:0045335|phagocytic vesicle;	GO:0003924|GTPase activity;GO:0005525|GTP binding;	NA	NA	NA
RAB26	-2.11759	1.55102e-05	5.78836e-05	down	9	4	11	27	34	43	ENSG00000167964	25837	16	2140803	2154165	+	GO:0017157|regulation of exocytosis;GO:0035272|exocrine system development;GO:0043001|Golgi to plasma membrane protein transport;GO:0045055|regulated exocytosis;GO:0140251|regulation protein catabolic process at presynapse;	GO:0000139|Golgi membrane;GO:0005768|endosome;GO:0005794|Golgi apparatus;GO:0005886|plasma membrane;GO:0030667|secretory granule membrane;GO:0030672|synaptic vesicle membrane;	GO:0003924|GTPase activity;GO:0005515|protein binding;GO:0005525|GTP binding;GO:0019002|GMP binding;	NA	NA	NA
PENK-AS1	-5.71412	7.2664e-05	0.000250481	down	0	0	0	6	17	6	ENSG00000254254	101929415	8	56445807	56556513	+	NA	NA	NA	NA	NA	NA
FBXL17	-2.08516	4.09443e-78	1.4658e-76	down	208	184	181	757	861	803	ENSG00000145743	64839	5	107859035	108382098	-	GO:0000209|protein polyubiquitination;GO:0006515|protein quality control for misfolded or incompletely synthesized proteins;GO:0007399|nervous system development;GO:0008589|regulation of smoothened signaling pathway;GO:0014033|neural crest cell differentiation;GO:0016567|protein ubiquitination;GO:0031146|SCF-dependent proteasomal ubiquitin-dependent protein catabolic process;GO:0043153|entrainmen…	GO:0005634|nucleus;GO:0005654|nucleoplasm;GO:0005737|cytoplasm;GO:0005829|cytosol;GO:0019005|SCF ubiquitin ligase complex;	GO:0005515|protein binding;	NA	NA	NA
FBXL18	-1.10993	4.44578e-17	3.56095e-16	down	167	193	165	388	340	397	ENSG00000155034	80028	7	5431335	5513809	-	GO:0031146|SCF-dependent proteasomal ubiquitin-dependent protein catabolic process;	GO:0005829|cytosol;GO:0019005|SCF ubiquitin ligase complex;	NA	NA	NA	NA
PSAT1	-4.01276	0	0	down	118	125	99	1799	1925	1766	ENSG00000135069	29968	9	78297125	78330093	+	GO:0006564|L-serine biosynthetic process;GO:0008615|pyridoxine biosynthetic process;	GO:0005737|cytoplasm;GO:0005829|cytosol;GO:0070062|extracellular exosome;	GO:0004648|O-phospho-L-serine:2-oxoglutarate aminotransferase activity;GO:0005515|protein binding;GO:0030170|pyridoxal phosphate binding;GO:0042802|identical protein binding;	K00831|phosphoserine aminotransferase [EC:2.6.1.52];K00831|phosphoserine aminotransferase [EC:2.6.1.52];K00831|phosphoserine aminotransferase [EC:2.6.1.52];K00831|phosphoserine aminotransferase [EC:2.6.1.52];K00831|phosphoserine aminotransferase [EC:2.6.1.52];K00831|phosphoserine aminotransferase [EC:2.6.1.52];K00831|phosphoserine aminotransferase [EC:2.6.1.52];	hsa00260;hsa00270;hsa00750;hsa01100;hsa01200;hsa01230;hsa01240;	Glycine, serine and threonine metabolism;Cysteine and methionine metabolism;Vitamin B6 metabolism;Metabolic pathways;Carbon metabolism;Biosynthesis of amino acids;Biosynthesis of cofactors;
VAPB	1.18246	1.63764e-73	5.49632e-72	up	2510	2523	2250	1066	1083	1044	ENSG00000124164	9217	20	58389229	58451101	+	GO:0006874|intracellular calcium ion homeostasis;GO:0006888|endoplasmic reticulum to Golgi vesicle-mediated transport;GO:0007029|endoplasmic reticulum organization;GO:0030968|endoplasmic reticulum unfolded protein response;GO:0036498|IRE1-mediated unfolded protein response;GO:0045070|positive regulation of viral genome replication;GO:0061817|endoplasmic reticulum-plasma membrane tethering;GO:0090…	GO:0005737|cytoplasm;GO:0005783|endoplasmic reticulum;GO:0005789|endoplasmic reticulum membrane;GO:0005794|Golgi apparatus;GO:0005886|plasma membrane;	GO:0005515|protein binding;GO:0008017|microtubule binding;GO:0019899|enzyme binding;GO:0033149|FFAT motif binding;GO:0042803|protein homodimerization activity;GO:0045296|cadherin binding;GO:0046982|protein heterodimerization activity;GO:0048487|beta-tubulin binding;	K10707|vesicle-associated membrane protein-associated protein B;K10707|vesicle-associated membrane protein-associated protein B;K10707|vesicle-associated membrane protein-associated protein B;	hsa04979;hsa05014;hsa05022;	Cholesterol metabolism;Amyotrophic lateral sclerosis;Pathways of neurodegeneration - multiple diseases;
CALML6	-1.93275	0.0150001	0.0356246	down	2	5	2	11	14	9	ENSG00000169885	163688	1	1915108	1917296	+	NA	GO:0005634|nucleus;GO:0005737|cytoplasm;	GO:0005509|calcium ion binding;GO:0005515|protein binding;GO:0030234|enzyme regulator activity;	K02183|calmodulin;K02183|calmodulin;K02183|calmodulin;K02183|calmodulin;K02183|calmodulin;K02183|calmodulin;K02183|calmodulin;K02183|calmodulin;K02183|calmodulin;K02183|calmodulin;K02183|calmodulin;K02183|calmodulin;K02183|calmodulin;K02183|calmodulin;K02183|calmodulin;K02183|calmodulin;K02183|calmodulin;K02183|calmodulin;K02183|calmodulin;K02183|calmodulin;K02183|calmodulin;K02183|calmodulin;K02…	hsa04014;hsa04015;hsa04020;hsa04022;hsa04024;hsa04070;hsa04114;hsa04218;hsa04261;hsa04270;hsa04371;hsa04625;hsa04713;hsa04720;hsa04722;hsa04728;hsa04740;hsa04744;hsa04750;hsa04910;hsa04912;hsa04915;hsa04916;hsa04921;hsa04922;hsa04924;hsa04925;hsa04970;hsa04971;hsa05010;hsa05012;hsa05022;hsa05031;hsa05034;hsa05133;hsa05152;hsa05163;hsa05167;hsa05170;hsa05200;hsa05214;hsa05417;hsa05418;	Ras signaling pathway;Rap1 signaling pathway;Calcium signaling pathway;cGMP-PKG signaling pathway;cAMP signaling pathway;Phosphatidylinositol signaling system;Oocyte meiosis;Cellular senescence;Adrenergic signaling in cardiomyocytes;Vascular smooth muscle contraction;Apelin signaling pathway;C-type lectin receptor signaling pathway;Circadian entrainment;Long-term potentiation;Neurotrophin signali…
XXYLT1-AS2	-1.72964	1.08321e-05	4.1014e-05	down	10	15	15	39	52	41	ENSG00000230266	101410543	3	195147764	195152856	+	NA	NA	NA	NA	NA	NA
ENSG00000286064	2.20283	3.51187e-05	0.000126476	up	35	34	19	7	8	4	NA	NA	NA	NA	NA	NA	NA	NA	NA	NA	NA	NA
GATD1-DT	-1.21515	1.15698e-08	5.68411e-08	down	66	58	59	172	126	126	ENSG00000255284	171391	11	777574	785231	+	NA	NA	NA	NA	NA	NA
PANO1	-2.31563	0.0109974	0.0269689	down	1	1	4	9	12	9	ENSG00000288675	101927423	11	797511	799190	+	GO:0006915|apoptotic process;GO:0031647|regulation of protein stability;GO:0032435|negative regulation of proteasomal ubiquitin-dependent protein catabolic process;GO:0043065|positive regulation of apoptotic process;	GO:0005730|nucleolus;	NA	NA	NA	NA
COL18A1	1.51018	2.09273e-67	6.37419e-66	up	1125	1209	1040	398	373	406	ENSG00000182871	80781	21	45405165	45513720	+	GO:0001501|skeletal system development;GO:0007155|cell adhesion;GO:0007601|visual perception;GO:0008285|negative regulation of cell population proliferation;GO:0009887|animal organ morphogenesis;GO:0030199|collagen fibril organization;GO:0030903|notochord development;	GO:0005576|extracellular region;GO:0005581|collagen trimer;GO:0005604|basement membrane;GO:0005615|extracellular space;GO:0005788|endoplasmic reticulum lumen;GO:0031012|extracellular matrix;GO:0062023|collagen-containing extracellular matrix;GO:0070062|extracellular exosome;	GO:0005201|extracellular matrix structural constituent;GO:0030020|extracellular matrix structural constituent conferring tensile strength;GO:0046872|metal ion binding;	K06823|collagen type XVIII alpha;	hsa04974;	Protein digestion and absorption;
ENSG00000286044	-2.09957	1.58825e-29	2.01091e-28	down	59	75	73	322	345	219	NA	NA	NA	NA	NA	NA	NA	NA	NA	NA	NA	NA
DNER	2.35648	0.0192828	0.044537	up	9	12	5	3	0	2	ENSG00000187957	92737	2	229357629	229714555	-	GO:0001764|neuron migration;GO:0006897|endocytosis;GO:0007219|Notch signaling pathway;GO:0007220|Notch receptor processing;GO:0007416|synapse assembly;GO:0007417|central nervous system development;GO:0010001|glial cell differentiation;GO:0048741|skeletal muscle fiber development;	GO:0005769|early endosome;GO:0005886|plasma membrane;GO:0030425|dendrite;GO:0043025|neuronal cell body;	GO:0004888|transmembrane signaling receptor activity;GO:0005112|Notch binding;GO:0005509|calcium ion binding;GO:0005515|protein binding;GO:0030276|clathrin binding;	NA	NA	NA
CDCP1	3.71051	5.13871e-25	5.62661e-24	up	122	117	103	11	6	9	ENSG00000163814	64866	3	45082277	45146422	-	NA	GO:0005576|extracellular region;GO:0005886|plasma membrane;	GO:0005515|protein binding;	NA	NA	NA
ENSG00000286023	-1.84515	1.86033e-08	8.9824e-08	down	16	20	24	57	71	86	NA	NA	NA	NA	NA	NA	NA	NA	NA	NA	NA	NA
ENSG00000286024	-1.02289	0.00729096	0.0186151	down	13	22	20	34	41	36	NA	NA	NA	NA	NA	NA	NA	NA	NA	NA	NA	NA
ATP6V0E2	-2.31612	6.17205e-15	4.42303e-14	down	25	25	12	111	89	106	ENSG00000171130	155066	7	149872968	149891204	+	GO:0007035|vacuolar acidification;GO:0016241|regulation of macroautophagy;GO:0055085|transmembrane transport;GO:1902600|proton transmembrane transport;	GO:0000220|vacuolar proton-transporting V-type ATPase, V0 domain;GO:0005765|lysosomal membrane;GO:0010008|endosome membrane;GO:0016020|membrane;GO:0030665|clathrin-coated vesicle membrane;GO:0030670|phagocytic vesicle membrane;GO:0030672|synaptic vesicle membrane;	GO:0042625|ATPase-coupled ion transmembrane transporter activity;GO:0046961|proton-transporting ATPase activity, rotational mechanism;	K02153|V-type H+-transporting ATPase subunit e;K02153|V-type H+-transporting ATPase subunit e;K02153|V-type H+-transporting ATPase subunit e;K02153|V-type H+-transporting ATPase subunit e;K02153|V-type H+-transporting ATPase subunit e;K02153|V-type H+-transporting ATPase subunit e;K02153|V-type H+-transporting ATPase subunit e;K02153|V-type H+-transporting ATPase subunit e;K02153|V-type H+-transp…	hsa00190;hsa01100;hsa04145;hsa04721;hsa04966;hsa05110;hsa05120;hsa05165;hsa05323;	Oxidative phosphorylation;Metabolic pathways;Phagosome;Synaptic vesicle cycle;Collecting duct acid secretion;Vibrio cholerae infection;Epithelial cell signaling in Helicobacter pylori infection;Human papillomavirus infection;Rheumatoid arthritis;
ENSG00000286034	3.2179	0.000923669	0.00274831	up	15	8	14	2	1	1	NA	NA	NA	NA	NA	NA	NA	NA	NA	NA	NA	NA
ENSG00000286001	2.05	1.12241e-06	4.67237e-06	up	44	45	36	10	10	10	NA	NA	NA	NA	NA	NA	NA	NA	NA	NA	NA	NA
AL391988.1	-2.7608	0.000154645	0.000513517	down	4	2	2	20	15	19	ENSG00000277879	NA	10	117267116	117268668	-	NA	NA	NA	NA	NA	NA
NANOS1	5.25576	4.6293e-37	7.32093e-36	up	207	197	172	3	6	6	ENSG00000188613	340719	10	119029714	119033730	+	GO:0001558|regulation of cell growth;GO:0001894|tissue homeostasis;GO:0010608|post-transcriptional regulation of gene expression;GO:0010631|epithelial cell migration;GO:0016477|cell migration;GO:0017148|negative regulation of translation;GO:0048477|oogenesis;GO:0098749|cerebellar neuron development;GO:1900153|positive regulation of nuclear-transcribed mRNA catabolic process, deadenylation-depende…	GO:0005737|cytoplasm;GO:0048471|perinuclear region of cytoplasm;	GO:0003729|mRNA binding;GO:0005515|protein binding;GO:0008270|zinc ion binding;GO:0030371|translation repressor activity;	NA	NA	NA
ENSG00000286016	2.93474	0.0120744	0.0293506	up	6	6	11	1	0	2	NA	NA	NA	NA	NA	NA	NA	NA	NA	NA	NA	NA
HAPLN3	-1.30529	1.25255e-12	7.8829e-12	down	66	76	74	172	182	177	ENSG00000140511	145864	15	88877294	88895597	-	GO:0007155|cell adhesion;GO:0008284|positive regulation of cell population proliferation;GO:0043627|response to estrogen;	GO:0005615|extracellular space;	GO:0005540|hyaluronic acid binding;	NA	NA	NA
HAPLN1	-5.66948	2.68855e-10	1.46768e-09	down	1	0	2	50	47	55	ENSG00000145681	1404	5	83637805	83720855	-	GO:0007155|cell adhesion;	GO:0005576|extracellular region;GO:0045202|synapse;GO:0062023|collagen-containing extracellular matrix;	GO:0005540|hyaluronic acid binding;GO:0030021|extracellular matrix structural constituent conferring compression resistance;	NA	NA	NA
DNM3	1.29959	6.28756e-05	0.000218815	up	51	62	53	19	26	22	ENSG00000197959	26052	1	171817887	172418466	+	GO:0006897|endocytosis;GO:0007416|synapse assembly;GO:0031623|receptor internalization;GO:0046847|filopodium assembly;GO:0048488|synaptic vesicle endocytosis;GO:0051491|positive regulation of filopodium assembly;GO:0061002|negative regulation of dendritic spine morphogenesis;GO:0098884|postsynaptic neurotransmitter receptor internalization;GO:0099173|postsynapse organization;GO:1903423|positive r…	GO:0005737|cytoplasm;GO:0005794|Golgi apparatus;GO:0005874|microtubule;GO:0005886|plasma membrane;GO:0014069|postsynaptic density;GO:0030424|axon;GO:0043083|synaptic cleft;GO:0043197|dendritic spine;GO:0044327|dendritic spine head;GO:0048471|perinuclear region of cytoplasm;GO:0061828|apical tubulobulbar complex;GO:0061829|basal tubulobulbar complex;GO:0070062|extracellular exosome;GO:0098793|pres…	GO:0003924|GTPase activity;GO:0005515|protein binding;GO:0005525|GTP binding;GO:0008017|microtubule binding;GO:0031798|type 1 metabotropic glutamate receptor binding;GO:0031802|type 5 metabotropic glutamate receptor binding;GO:0050998|nitric-oxide synthase binding;GO:0099186|structural constituent of postsynapse;GO:0120283|protein serine/threonine kinase binding;	K01528|dynamin 1/3 [EC:3.6.5.5];K01528|dynamin 1/3 [EC:3.6.5.5];K01528|dynamin 1/3 [EC:3.6.5.5];K01528|dynamin 1/3 [EC:3.6.5.5];K01528|dynamin 1/3 [EC:3.6.5.5];	hsa04072;hsa04144;hsa04721;hsa04961;hsa05100;	Phospholipase D signaling pathway;Endocytosis;Synaptic vesicle cycle;Endocrine and other factor-regulated calcium reabsorption;Bacterial invasion of epithelial cells;
RENO1	-1.31478	0.000382361	0.00120166	down	22	17	16	34	51	51	ENSG00000287431	NA	17	81339183	81345966	-	NA	NA	NA	NA	NA	NA
AC073389.1	-2.40505	0.00173499	0.00494666	down	3	3	2	14	12	16	ENSG00000268584	NA	10	73625996	73626790	+	NA	NA	NA	NA	NA	NA
AC090409.2	2.26042	2.14353e-05	7.89844e-05	up	19	43	30	8	6	5	ENSG00000267316	NA	18	61571342	61579456	-	NA	NA	NA	NA	NA	NA
AC090409.1	1.0243	3.01001e-08	1.43208e-07	up	160	175	144	76	80	78	ENSG00000267279	NA	18	61585746	61607006	-	NA	NA	NA	NA	NA	NA
SNORA2	4.75747	0.003006	0.00822854	up	6	5	4	0	0	0	ENSG00000199959	124904808	1	84277321	84277457	+	NA	NA	NA	NA	NA	NA
SNORA2	4.75747	0.003006	0.00822854	up	6	5	4	0	0	0	ENSG00000202343	124901526	6	149594625	149594759	+	NA	NA	NA	NA	NA	NA
SNORA2	4.75747	0.003006	0.00822854	up	6	5	4	0	0	0	ENSG00000206647	124906144	2	10155072	10155206	-	NA	NA	NA	NA	NA	NA
AC068790.9	-3.71115	0.0197738	0.0454966	down	0	1	0	6	3	5	ENSG00000275389	NA	12	124085761	124088598	+	NA	NA	NA	NA	NA	NA
GPR17	-1.52864	0.00387161	0.0104055	down	6	8	9	19	24	23	ENSG00000144230	2840	2	127645864	127652639	+	GO:0002862|negative regulation of inflammatory response to antigenic stimulus;GO:0007186|G protein-coupled receptor signaling pathway;GO:0035025|positive regulation of Rho protein signal transduction;GO:0048709|oligodendrocyte differentiation;GO:0051482|positive regulation of cytosolic calcium ion concentration involved in phospholipase C-activating G protein-coupled signaling pathway;GO:0070098|…	GO:0005886|plasma membrane;	GO:0004930|G protein-coupled receptor activity;GO:0004950|chemokine receptor activity;GO:0033612|receptor serine/threonine kinase binding;	NA	NA	NA
GPR39	1.92432	8.14507e-09	4.04665e-08	up	62	76	57	20	15	16	ENSG00000183840	2863	2	132416805	132646582	+	GO:0007186|G protein-coupled receptor signaling pathway;	GO:0005886|plasma membrane;	GO:0004930|G protein-coupled receptor activity;GO:0005515|protein binding;GO:0046872|metal ion binding;	NA	NA	NA
SRSF12	1.53582	0.0140365	0.0335751	up	25	14	13	6	9	3	ENSG00000154548	135295	6	89095959	89118071	-	GO:0000244|spliceosomal tri-snRNP complex assembly;GO:0000381|regulation of alternative mRNA splicing, via spliceosome;GO:0000395|mRNA 5'-splice site recognition;GO:0000398|mRNA splicing, via spliceosome;GO:0048025|negative regulation of mRNA splicing, via spliceosome;	GO:0005654|nucleoplasm;GO:0016607|nuclear speck;	GO:0003723|RNA binding;GO:0050733|RS domain binding;GO:0051082|unfolded protein binding;	NA	NA	NA
GPR55	3.70418	0.00495774	0.0130908	up	4	9	13	0	2	0	ENSG00000135898	9290	2	230907318	230961066	-	GO:0007186|G protein-coupled receptor signaling pathway;GO:0007202|activation of phospholipase C activity;GO:0035025|positive regulation of Rho protein signal transduction;GO:0038171|cannabinoid signaling pathway;GO:0045453|bone resorption;GO:0045671|negative regulation of osteoclast differentiation;GO:0051482|positive regulation of cytosolic calcium ion concentration involved in phospholipase C-…	GO:0005886|plasma membrane;	GO:0004949|cannabinoid receptor activity;	NA	NA	NA
MICB-DT	-1.34811	0.00024005	0.000777157	down	15	18	19	42	52	38	ENSG00000286940	102725068	6	31479973	31494935	-	NA	NA	NA	NA	NA	NA
GPR62	2.93801	0.0109847	0.0269404	up	11	6	6	1	1	1	ENSG00000180929	118442	3	51955381	51957499	+	GO:0007186|G protein-coupled receptor signaling pathway;GO:0007189|adenylate cyclase-activating G protein-coupled receptor signaling pathway;GO:0043950|positive regulation of cAMP-mediated signaling;GO:0048016|inositol phosphate-mediated signaling;	GO:0005768|endosome;GO:0005886|plasma membrane;GO:0010008|endosome membrane;GO:0043235|receptor complex;	GO:0004930|G protein-coupled receptor activity;GO:0005515|protein binding;GO:0042802|identical protein binding;GO:1990763|arrestin family protein binding;	NA	NA	NA
SLC9C1	1.62051	1.25808e-05	4.73302e-05	up	56	50	39	18	17	12	ENSG00000172139	285335	3	112140898	112294227	-	GO:0007283|spermatogenesis;GO:0030154|cell differentiation;GO:0030317|flagellated sperm motility;GO:0051453|regulation of intracellular pH;GO:0071805|potassium ion transmembrane transport;GO:0098719|sodium ion import across plasma membrane;	GO:0005886|plasma membrane;GO:0031514|motile cilium;	GO:0005216|monoatomic ion channel activity;GO:0015385|sodium:proton antiporter activity;GO:0015386|potassium:proton antiporter activity;	NA	NA	NA
GPR78	2.84204	4.81807e-09	2.4284e-08	up	33	53	44	7	6	5	ENSG00000155269	27201	4	8558725	8619761	+	GO:0007189|adenylate cyclase-activating G protein-coupled receptor signaling pathway;	GO:0005886|plasma membrane;	GO:0004930|G protein-coupled receptor activity;GO:0005515|protein binding;	NA	NA	NA
SLC9B2	-1.0326	2.52944e-17	2.04927e-16	down	205	202	220	410	443	425	ENSG00000164038	133308	4	103019868	103085829	-	GO:0006814|sodium ion transport;GO:0030317|flagellated sperm motility;GO:0034220|monoatomic ion transmembrane transport;GO:0035725|sodium ion transmembrane transport;GO:0061178|regulation of insulin secretion involved in cellular response to glucose stimulus;GO:0072583|clathrin-dependent endocytosis;GO:1902600|proton transmembrane transport;GO:2001206|positive regulation of osteoclast development;	GO:0005743|mitochondrial inner membrane;GO:0005886|plasma membrane;GO:0010008|endosome membrane;GO:0016323|basolateral plasma membrane;GO:0016324|apical plasma membrane;GO:0030672|synaptic vesicle membrane;GO:0031966|mitochondrial membrane;GO:0097228|sperm principal piece;	GO:0005515|protein binding;GO:0010348|lithium:proton antiporter activity;GO:0015385|sodium:proton antiporter activity;GO:0042802|identical protein binding;	NA	NA	NA
SLC9A3	-2.59416	6.83903e-08	3.17194e-07	down	6	9	5	50	36	34	ENSG00000066230	6550	5	470456	524449	-	GO:0006811|monoatomic ion transport;GO:0051453|regulation of intracellular pH;GO:0071805|potassium ion transmembrane transport;GO:0098719|sodium ion import across plasma membrane;	GO:0005886|plasma membrane;GO:0005903|brush border;GO:0009986|cell surface;GO:0016324|apical plasma membrane;GO:0031526|brush border membrane;GO:0070062|extracellular exosome;	GO:0005515|protein binding;GO:0015385|sodium:proton antiporter activity;GO:0015386|potassium:proton antiporter activity;GO:0030165|PDZ domain binding;	NA	NA	NA
SLC9A9	-1.29562	5.38058e-16	4.07578e-15	down	105	94	106	246	268	233	ENSG00000181804	285195	3	143265222	143848485	-	GO:0006811|monoatomic ion transport;GO:0042742|defense response to bacterium;GO:0051453|regulation of intracellular pH;GO:0071805|potassium ion transmembrane transport;GO:0090382|phagosome maturation;GO:0098719|sodium ion import across plasma membrane;	GO:0005769|early endosome;GO:0005886|plasma membrane;GO:0030670|phagocytic vesicle membrane;GO:0031902|late endosome membrane;GO:0032009|early phagosome;GO:0055037|recycling endosome;GO:0055038|recycling endosome membrane;	GO:0005515|protein binding;GO:0015385|sodium:proton antiporter activity;GO:0015386|potassium:proton antiporter activity;	NA	NA	NA
GPR85	1.76788	4.83832e-33	6.84907e-32	up	372	387	326	96	125	96	ENSG00000164604	54329	7	113078331	113087778	-	GO:0007165|signal transduction;GO:0007186|G protein-coupled receptor signaling pathway;	GO:0005783|endoplasmic reticulum;GO:0005886|plasma membrane;	GO:0004930|G protein-coupled receptor activity;GO:0005515|protein binding;	NA	NA	NA
AC053513.1	-1.50555	1.31691e-09	6.87745e-09	down	47	36	48	130	152	91	ENSG00000256973	NA	12	22460519	22463914	-	NA	NA	NA	NA	NA	NA
NFE2L3	2.96884	2.79313e-84	1.10041e-82	up	564	597	476	64	87	57	ENSG00000050344	9603	7	26152198	26187137	+	GO:0000122|negative regulation of transcription by RNA polymerase II;GO:0006357|regulation of transcription by RNA polymerase II;GO:0006366|transcription by RNA polymerase II;GO:0140467|integrated stress response signaling;	GO:0000785|chromatin;GO:0005634|nucleus;GO:0090575|RNA polymerase II transcription regulator complex;	GO:0000978|RNA polymerase II cis-regulatory region sequence-specific DNA binding;GO:0000981|DNA-binding transcription factor activity, RNA polymerase II-specific;GO:0001227|DNA-binding transcription repressor activity, RNA polymerase II-specific;GO:0003700|DNA-binding transcription factor activity;GO:0005515|protein binding;	NA	NA	NA
AC012615.4	1.80932	0.000582029	0.00178489	up	23	25	29	7	11	4	ENSG00000267141	NA	19	1860250	1862019	+	NA	NA	NA	NA	NA	NA
SLC12A6	-1.09847	2.52887e-47	5.11614e-46	down	584	675	591	1310	1320	1307	ENSG00000140199	9990	15	34229784	34338060	-	GO:0001525|angiogenesis;GO:0006811|monoatomic ion transport;GO:0006884|cell volume homeostasis;GO:0007268|chemical synaptic transmission;GO:0055064|chloride ion homeostasis;GO:0055075|potassium ion homeostasis;GO:0071333|cellular response to glucose stimulus;GO:0071477|cellular hypotonic salinity response;GO:0071805|potassium ion transmembrane transport;GO:0140157|ammonium import across plasma me…	GO:0005886|plasma membrane;GO:0016020|membrane;GO:0016323|basolateral plasma membrane;GO:0030424|axon;GO:0045202|synapse;	GO:0008519|ammonium transmembrane transporter activity;GO:0015379|potassium:chloride symporter activity;GO:0019901|protein kinase binding;	NA	NA	NA
SLC12A8	2.53487	5.0838e-132	3.75988e-130	up	937	1051	925	163	181	156	ENSG00000221955	84561	3	125082636	125212864	-	GO:0006884|cell volume homeostasis;GO:0055064|chloride ion homeostasis;GO:0055075|potassium ion homeostasis;GO:1902476|chloride transmembrane transport;GO:1990573|potassium ion import across plasma membrane;	GO:0016020|membrane;	GO:0005515|protein binding;GO:0015379|potassium:chloride symporter activity;	NA	NA	NA
PAQR6	-1.92609	0.001384	0.00400792	down	4	4	9	32	18	15	ENSG00000160781	79957	1	156243320	156248117	-	NA	GO:0005886|plasma membrane;	GO:0005496|steroid binding;GO:0005515|protein binding;GO:0038023|signaling receptor activity;	K26169|membrane progestin receptor delta;	hsa04080;	Neuroactive ligand-receptor interaction;
PAQR5	1.34407	3.24511e-29	4.06288e-28	up	513	500	455	186	213	177	ENSG00000137819	54852	15	69298912	69407780	+	GO:0048477|oogenesis;	GO:0005886|plasma membrane;	GO:0005496|steroid binding;GO:0005515|protein binding;GO:0038023|signaling receptor activity;	K25041|membrane progestin receptor gamma;	hsa05207;	Chemical carcinogenesis - receptor activation;
MAP3K4-AS1	-1.58671	0.00742739	0.0189302	down	6	14	2	30	19	16	ENSG00000272841	117981787	6	160990318	160992342	-	NA	NA	NA	NA	NA	NA
AL807752.5	2.68582	0.00154528	0.00444163	up	14	16	9	2	2	2	ENSG00000260190	NA	9	136937169	136937988	-	NA	NA	NA	NA	NA	NA
ENSG00000286194	1.89363	0.0170255	0.039879	up	7	23	8	2	5	3	NA	NA	NA	NA	NA	NA	NA	NA	NA	NA	NA	NA
AL807752.1	3.93351	0.00163663	0.00468514	up	9	14	8	0	1	1	ENSG00000213590	NA	9	136935840	136937161	+	NA	NA	NA	NA	NA	NA
ENSG00000286174	3.74438	0.00339976	0.00921348	up	12	9	6	1	0	1	NA	NA	NA	NA	NA	NA	NA	NA	NA	NA	NA	NA
PRSS23-AS1	-1.2963	0.000123288	0.000414135	down	18	19	27	51	57	49	ENSG00000255471	NA	11	86892214	86925037	-	NA	NA	NA	NA	NA	NA
CFL1P1	2.39324	4.7915e-14	3.26329e-13	up	84	96	74	14	18	16	ENSG00000223820	NA	10	87843870	87844280	+	NA	NA	NA	NA	NA	NA
CFL1P1	2.39324	4.7915e-14	3.26329e-13	up	84	96	74	14	18	16	ENSG00000290782	142913	10	87817928	87845612	+	NA	NA	NA	NA	NA	NA
COL19A1	2.50386	0.002607	0.00720416	up	10	15	15	4	0	3	ENSG00000082293	1310	6	69866556	70212468	+	GO:0001501|skeletal system development;GO:0007155|cell adhesion;GO:0007519|skeletal muscle tissue development;GO:0030154|cell differentiation;GO:0030198|extracellular matrix organization;GO:0098609|cell-cell adhesion;	GO:0005576|extracellular region;GO:0005581|collagen trimer;GO:0005615|extracellular space;GO:0005788|endoplasmic reticulum lumen;GO:0031012|extracellular matrix;GO:0062023|collagen-containing extracellular matrix;	GO:0005201|extracellular matrix structural constituent;GO:0030020|extracellular matrix structural constituent conferring tensile strength;GO:0030674|protein-macromolecule adaptor activity;	K24340|collagen type XIX alpha;	hsa04974;	Protein digestion and absorption;
ERCC6L2	-1.29128	1.34599e-46	2.68568e-45	down	378	419	406	939	1054	938	ENSG00000182150	375748	9	95871264	96121154	+	GO:0006338|chromatin remodeling;GO:0034614|cellular response to reactive oxygen species;GO:0036297|interstrand cross-link repair;	GO:0005634|nucleus;GO:0005737|cytoplasm;GO:0005739|mitochondrion;GO:0005813|centrosome;GO:0032991|protein-containing complex;	GO:0003677|DNA binding;GO:0004386|helicase activity;GO:0005515|protein binding;GO:0005524|ATP binding;GO:0016787|hydrolase activity;GO:0019901|protein kinase binding;GO:0140658|ATP-dependent chromatin remodeler activity;	NA	NA	NA
MIAT	1.45937	2.22135e-31	2.98703e-30	up	437	528	469	200	167	152	ENSG00000225783	440823	22	26646411	26676475	+	GO:0000512|lncRNA-mediated post-transcriptional gene silencing;GO:0001708|cell fate specification;GO:1900426|positive regulation of defense response to bacterium;GO:2000111|positive regulation of macrophage apoptotic process;GO:2000627|positive regulation of miRNA catabolic process;	GO:0005634|nucleus;	GO:0035198|miRNA binding;GO:0140678|molecular function inhibitor activity;	NA	NA	NA
DOK4	-1.26424	1.0512e-35	1.60388e-34	down	261	300	252	667	641	633	ENSG00000125170	55715	16	57471922	57487327	-	GO:0007169|transmembrane receptor protein tyrosine kinase signaling pathway;GO:0007265|Ras protein signal transduction;GO:0007399|nervous system development;GO:0043410|positive regulation of MAPK cascade;	GO:0005737|cytoplasm;GO:0005829|cytosol;	GO:0005515|protein binding;	NA	NA	NA
DOK6	-3.79005	2.8746e-06	1.14919e-05	down	0	2	3	27	23	19	ENSG00000206052	220164	18	69400888	69849087	+	GO:0007169|transmembrane receptor protein tyrosine kinase signaling pathway;GO:0007265|Ras protein signal transduction;GO:0043410|positive regulation of MAPK cascade;	GO:0005737|cytoplasm;GO:0005829|cytosol;	GO:0005515|protein binding;	NA	NA	NA
PSEN2	1.66642	4.3005e-06	1.68889e-05	up	49	58	46	20	17	11	ENSG00000143801	5664	1	226870184	226927726	+	GO:0001666|response to hypoxia;GO:0006509|membrane protein ectodomain proteolysis;GO:0006816|calcium ion transport;GO:0007219|Notch signaling pathway;GO:0007220|Notch receptor processing;GO:0016485|protein processing;GO:0034205|amyloid-beta formation;GO:0035556|intracellular signal transduction;GO:0042987|amyloid precursor protein catabolic process;GO:0043066|negative regulation of apoptotic proc…	GO:0000139|Golgi membrane;GO:0000776|kinetochore;GO:0005634|nucleus;GO:0005637|nuclear inner membrane;GO:0005743|mitochondrial inner membrane;GO:0005765|lysosomal membrane;GO:0005769|early endosome;GO:0005783|endoplasmic reticulum;GO:0005789|endoplasmic reticulum membrane;GO:0005794|Golgi apparatus;GO:0005813|centrosome;GO:0005886|plasma membrane;GO:0005938|cell cortex;GO:0008021|synaptic vesicle…	GO:0004175|endopeptidase activity;GO:0005515|protein binding;GO:0042500|aspartic endopeptidase activity, intramembrane cleaving;	NA	NA	NA
TWF2-DT	-2.26916	0.00245094	0.00680567	down	1	7	2	13	12	22	ENSG00000243224	101929054	3	52239256	52241104	+	NA	NA	NA	NA	NA	NA
ADNP-AS1	1.07642	0.0100368	0.0248251	up	34	32	29	15	20	10	ENSG00000259456	101927631	20	50930984	50945148	+	NA	NA	NA	NA	NA	NA
AC099066.2	2.88999	6.77499e-05	0.000234458	up	21	27	12	3	3	2	ENSG00000227496	102723834	1	225700264	225752258	+	NA	NA	NA	NA	NA	NA
VCAN	-1.72473	2.98553e-102	1.51746e-100	down	539	559	460	1650	1841	1630	ENSG00000038427	1462	5	83471618	83582303	+	GO:0001649|osteoblast differentiation;GO:0007155|cell adhesion;GO:0008037|cell recognition;	GO:0001750|photoreceptor outer segment;GO:0005576|extracellular region;GO:0005615|extracellular space;GO:0005788|endoplasmic reticulum lumen;GO:0005796|Golgi lumen;GO:0016020|membrane;GO:0033165|interphotoreceptor matrix;GO:0043202|lysosomal lumen;GO:0062023|collagen-containing extracellular matrix;	GO:0005509|calcium ion binding;GO:0005515|protein binding;GO:0005539|glycosaminoglycan binding;GO:0005540|hyaluronic acid binding;GO:0030021|extracellular matrix structural constituent conferring compression resistance;GO:0030246|carbohydrate binding;	K06793|versican core protein;	hsa04514;	Cell adhesion molecules;
LMBRD2	-1.05993	5.86811e-21	5.53682e-20	down	269	272	279	515	614	573	ENSG00000164187	92255	5	36098407	36151887	-	GO:0071875|adrenergic receptor signaling pathway;	GO:0005886|plasma membrane;GO:0016020|membrane;	NA	NA	NA	NA
MAPK12	-1.23566	6.00113e-16	4.53472e-15	down	110	179	177	383	357	351	ENSG00000188130	6300	22	50245450	50261716	-	GO:0000165|MAPK cascade;GO:0007049|cell cycle;GO:0007165|signal transduction;GO:0007517|muscle organ development;GO:0010952|positive regulation of peptidase activity;GO:0018105|peptidyl-serine phosphorylation;GO:0035556|intracellular signal transduction;GO:0042770|signal transduction in response to DNA damage;GO:0045445|myoblast differentiation;GO:0045786|negative regulation of cell cycle;GO:0051…	GO:0005634|nucleus;GO:0005654|nucleoplasm;GO:0005737|cytoplasm;GO:0005739|mitochondrion;GO:0005829|cytosol;	GO:0000287|magnesium ion binding;GO:0004674|protein serine/threonine kinase activity;GO:0005515|protein binding;GO:0005524|ATP binding;GO:0106310|protein serine kinase activity;	K04441|p38 MAP kinase [EC:2.7.11.24];K04441|p38 MAP kinase [EC:2.7.11.24];K04441|p38 MAP kinase [EC:2.7.11.24];K04441|p38 MAP kinase [EC:2.7.11.24];K04441|p38 MAP kinase [EC:2.7.11.24];K04441|p38 MAP kinase [EC:2.7.11.24];K04441|p38 MAP kinase [EC:2.7.11.24];K04441|p38 MAP kinase [EC:2.7.11.24];K04441|p38 MAP kinase [EC:2.7.11.24];K04441|p38 MAP kinase [EC:2.7.11.24];K04441|p38 MAP kinase [EC:2.7…	hsa01522;hsa04010;hsa04015;hsa04068;hsa04071;hsa04114;hsa04218;hsa04261;hsa04370;hsa04380;hsa04550;hsa04611;hsa04613;hsa04620;hsa04621;hsa04622;hsa04625;hsa04657;hsa04658;hsa04659;hsa04660;hsa04664;hsa04668;hsa04670;hsa04714;hsa04722;hsa04723;hsa04728;hsa04750;hsa04912;hsa04914;hsa04917;hsa04926;hsa04932;hsa04933;hsa04935;hsa04936;hsa05014;hsa05020;hsa05022;hsa05120;hsa05130;hsa05131;hsa05132;hsa…	Endocrine resistance;MAPK signaling pathway;Rap1 signaling pathway;FoxO signaling pathway;Sphingolipid signaling pathway;Oocyte meiosis;Cellular senescence;Adrenergic signaling in cardiomyocytes;VEGF signaling pathway;Osteoclast differentiation;Signaling pathways regulating pluripotency of stem cells;Platelet activation;Neutrophil extracellular trap formation;Toll-like receptor signaling pathway;…
MAPK13	1.65231	3.77952e-39	6.30396e-38	up	442	550	445	147	163	144	ENSG00000156711	5603	6	36127809	36144524	+	GO:0006970|response to osmotic stress;GO:0007049|cell cycle;GO:0018105|peptidyl-serine phosphorylation;GO:0032755|positive regulation of interleukin-6 production;GO:0034644|cellular response to UV;GO:0035556|intracellular signal transduction;GO:0050729|positive regulation of inflammatory response;GO:0051403|stress-activated MAPK cascade;GO:0070301|cellular response to hydrogen peroxide;GO:0071347…	GO:0005634|nucleus;GO:0005737|cytoplasm;GO:0005829|cytosol;	GO:0004674|protein serine/threonine kinase activity;GO:0004707|MAP kinase activity;GO:0005515|protein binding;GO:0005524|ATP binding;GO:0106310|protein serine kinase activity;	K04441|p38 MAP kinase [EC:2.7.11.24];K04441|p38 MAP kinase [EC:2.7.11.24];K04441|p38 MAP kinase [EC:2.7.11.24];K04441|p38 MAP kinase [EC:2.7.11.24];K04441|p38 MAP kinase [EC:2.7.11.24];K04441|p38 MAP kinase [EC:2.7.11.24];K04441|p38 MAP kinase [EC:2.7.11.24];K04441|p38 MAP kinase [EC:2.7.11.24];K04441|p38 MAP kinase [EC:2.7.11.24];K04441|p38 MAP kinase [EC:2.7.11.24];K04441|p38 MAP kinase [EC:2.7…	hsa01522;hsa04010;hsa04015;hsa04068;hsa04071;hsa04114;hsa04218;hsa04261;hsa04370;hsa04380;hsa04550;hsa04611;hsa04613;hsa04620;hsa04621;hsa04622;hsa04625;hsa04657;hsa04658;hsa04659;hsa04660;hsa04664;hsa04668;hsa04670;hsa04714;hsa04722;hsa04723;hsa04728;hsa04750;hsa04912;hsa04914;hsa04917;hsa04926;hsa04932;hsa04933;hsa04935;hsa04936;hsa05014;hsa05020;hsa05022;hsa05120;hsa05130;hsa05131;hsa05132;hsa…	Endocrine resistance;MAPK signaling pathway;Rap1 signaling pathway;FoxO signaling pathway;Sphingolipid signaling pathway;Oocyte meiosis;Cellular senescence;Adrenergic signaling in cardiomyocytes;VEGF signaling pathway;Osteoclast differentiation;Signaling pathways regulating pluripotency of stem cells;Platelet activation;Neutrophil extracellular trap formation;Toll-like receptor signaling pathway;…
MAPK10	-1.24083	8.6711e-06	3.31261e-05	down	28	33	41	83	94	64	ENSG00000109339	5602	4	85990007	86594625	-	GO:0006468|protein phosphorylation;GO:0007165|signal transduction;GO:0007254|JNK cascade;GO:0009416|response to light stimulus;GO:0038095|Fc-epsilon receptor signaling pathway;GO:0042752|regulation of circadian rhythm;GO:0048511|rhythmic process;GO:0051090|regulation of DNA-binding transcription factor activity;GO:0090398|cellular senescence;	GO:0005634|nucleus;GO:0005654|nucleoplasm;GO:0005737|cytoplasm;GO:0005739|mitochondrion;GO:0005829|cytosol;GO:0005886|plasma membrane;	GO:0004705|JUN kinase activity;GO:0004708|MAP kinase kinase activity;GO:0005515|protein binding;GO:0005524|ATP binding;GO:0106310|protein serine kinase activity;	K04440|mitogen-activated protein kinase 8/9/10 (c-Jun N-terminal kinase) [EC:2.7.11.24];K04440|mitogen-activated protein kinase 8/9/10 (c-Jun N-terminal kinase) [EC:2.7.11.24];K04440|mitogen-activated protein kinase 8/9/10 (c-Jun N-terminal kinase) [EC:2.7.11.24];K04440|mitogen-activated protein kinase 8/9/10 (c-Jun N-terminal kinase) [EC:2.7.11.24];K04440|mitogen-activated protein kinase 8/9/10 …	hsa01522;hsa04010;hsa04012;hsa04014;hsa04024;hsa04068;hsa04071;hsa04137;hsa04140;hsa04141;hsa04210;hsa04215;hsa04217;hsa04310;hsa04380;hsa04510;hsa04530;hsa04620;hsa04621;hsa04622;hsa04625;hsa04657;hsa04658;hsa04659;hsa04660;hsa04664;hsa04668;hsa04722;hsa04723;hsa04728;hsa04750;hsa04910;hsa04912;hsa04914;hsa04917;hsa04920;hsa04926;hsa04930;hsa04931;hsa04932;hsa04933;hsa04935;hsa04936;hsa05010;hsa…	Endocrine resistance;MAPK signaling pathway;ErbB signaling pathway;Ras signaling pathway;cAMP signaling pathway;FoxO signaling pathway;Sphingolipid signaling pathway;Mitophagy - animal;Autophagy - animal;Protein processing in endoplasmic reticulum;Apoptosis;Apoptosis - multiple species;Necroptosis;Wnt signaling pathway;Osteoclast differentiation;Focal adhesion;Tight junction;Toll-like receptor si…
MAPK11	-1.82856	1.88949e-15	1.38953e-14	down	37	63	35	188	144	143	ENSG00000185386	5600	22	50263713	50270767	-	GO:0001649|osteoblast differentiation;GO:0006468|protein phosphorylation;GO:0010628|positive regulation of gene expression;GO:0032735|positive regulation of interleukin-12 production;GO:0035556|intracellular signal transduction;GO:0038066|p38MAPK cascade;GO:0051149|positive regulation of muscle cell differentiation;GO:0051403|stress-activated MAPK cascade;GO:0060038|cardiac muscle cell proliferat…	GO:0005634|nucleus;GO:0005654|nucleoplasm;GO:0005737|cytoplasm;GO:0005829|cytosol;	GO:0004674|protein serine/threonine kinase activity;GO:0004707|MAP kinase activity;GO:0005515|protein binding;GO:0005524|ATP binding;GO:0019211|phosphatase activator activity;GO:0106310|protein serine kinase activity;GO:0140537|transcription regulator activator activity;	K04441|p38 MAP kinase [EC:2.7.11.24];K04441|p38 MAP kinase [EC:2.7.11.24];K04441|p38 MAP kinase [EC:2.7.11.24];K04441|p38 MAP kinase [EC:2.7.11.24];K04441|p38 MAP kinase [EC:2.7.11.24];K04441|p38 MAP kinase [EC:2.7.11.24];K04441|p38 MAP kinase [EC:2.7.11.24];K04441|p38 MAP kinase [EC:2.7.11.24];K04441|p38 MAP kinase [EC:2.7.11.24];K04441|p38 MAP kinase [EC:2.7.11.24];K04441|p38 MAP kinase [EC:2.7…	hsa01522;hsa04010;hsa04015;hsa04068;hsa04071;hsa04114;hsa04218;hsa04261;hsa04370;hsa04380;hsa04550;hsa04611;hsa04613;hsa04620;hsa04621;hsa04622;hsa04625;hsa04657;hsa04658;hsa04659;hsa04660;hsa04664;hsa04668;hsa04670;hsa04714;hsa04722;hsa04723;hsa04728;hsa04750;hsa04912;hsa04914;hsa04917;hsa04926;hsa04932;hsa04933;hsa04935;hsa04936;hsa05014;hsa05020;hsa05022;hsa05120;hsa05130;hsa05131;hsa05132;hsa…	Endocrine resistance;MAPK signaling pathway;Rap1 signaling pathway;FoxO signaling pathway;Sphingolipid signaling pathway;Oocyte meiosis;Cellular senescence;Adrenergic signaling in cardiomyocytes;VEGF signaling pathway;Osteoclast differentiation;Signaling pathways regulating pluripotency of stem cells;Platelet activation;Neutrophil extracellular trap formation;Toll-like receptor signaling pathway;…
SERPINE2	1.05328	8.73694e-80	3.1926e-78	up	5413	5385	4851	2526	2530	2449	ENSG00000135919	5270	2	223975045	224039318	-	GO:0008285|negative regulation of cell population proliferation;GO:0010757|negative regulation of plasminogen activation;GO:0010766|negative regulation of sodium ion transport;GO:0010951|negative regulation of endopeptidase activity;GO:0010955|negative regulation of protein processing;GO:0014067|negative regulation of phosphatidylinositol 3-kinase signaling;GO:0021683|cerebellar granular layer mo…	GO:0005576|extracellular region;GO:0005615|extracellular space;GO:0005829|cytosol;GO:0031091|platelet alpha granule;GO:0031232|extrinsic component of external side of plasma membrane;GO:0031594|neuromuscular junction;GO:0062023|collagen-containing extracellular matrix;GO:1903561|extracellular vesicle;	GO:0004867|serine-type endopeptidase inhibitor activity;GO:0005102|signaling receptor binding;GO:0005515|protein binding;GO:0005539|glycosaminoglycan binding;GO:0008201|heparin binding;	K16643|glia-derived nexin;	hsa04610;	Complement and coagulation cascades;
SERPINF2	1.88545	0.00774075	0.0196599	up	15	12	17	6	5	1	ENSG00000167711	5345	17	1742836	1755265	+	GO:0002034|maintenance of blood vessel diameter homeostasis by renin-angiotensin;GO:0006953|acute-phase response;GO:0010757|negative regulation of plasminogen activation;GO:0010951|negative regulation of endopeptidase activity;GO:0030199|collagen fibril organization;GO:0032967|positive regulation of collagen biosynthetic process;GO:0042730|fibrinolysis;GO:0045597|positive regulation of cell diffe…	GO:0005576|extracellular region;GO:0005577|fibrinogen complex;GO:0005615|extracellular space;GO:0009986|cell surface;GO:0031093|platelet alpha granule lumen;GO:0062023|collagen-containing extracellular matrix;GO:0070062|extracellular exosome;GO:0072562|blood microparticle;	GO:0002020|protease binding;GO:0004866|endopeptidase inhibitor activity;GO:0004867|serine-type endopeptidase inhibitor activity;GO:0005515|protein binding;GO:0042803|protein homodimerization activity;	NA	NA	NA
SERPINH1	-1.25187	2.30453e-74	7.8411e-73	down	2813	2776	2460	6382	5947	6716	ENSG00000149257	871	11	75562056	75572783	+	GO:0003433|chondrocyte development involved in endochondral bone morphogenesis;GO:0006986|response to unfolded protein;GO:0010951|negative regulation of endopeptidase activity;GO:0030199|collagen fibril organization;GO:0032964|collagen biosynthetic process;GO:0051604|protein maturation;	GO:0005615|extracellular space;GO:0005783|endoplasmic reticulum;GO:0005788|endoplasmic reticulum lumen;GO:0005793|endoplasmic reticulum-Golgi intermediate compartment;GO:0045121|membrane raft;GO:0062023|collagen-containing extracellular matrix;	GO:0003723|RNA binding;GO:0004867|serine-type endopeptidase inhibitor activity;GO:0005515|protein binding;GO:0005518|collagen binding;GO:0051082|unfolded protein binding;	NA	NA	NA
FCRLA	2.33676	6.01842e-10	3.21095e-09	up	66	61	51	9	12	14	ENSG00000132185	84824	1	161706972	161714352	+	GO:0007166|cell surface receptor signaling pathway;GO:0030154|cell differentiation;	GO:0005737|cytoplasm;GO:0005886|plasma membrane;	GO:0004888|transmembrane signaling receptor activity;	NA	NA	NA
FCRLB	3.26531	1.10525e-50	2.40123e-49	up	317	309	275	31	18	44	ENSG00000162746	127943	1	161721544	161728143	+	GO:0007166|cell surface receptor signaling pathway;GO:0050777|negative regulation of immune response;	GO:0005737|cytoplasm;GO:0005783|endoplasmic reticulum;GO:0005886|plasma membrane;	GO:0004888|transmembrane signaling receptor activity;	NA	NA	NA
TRIM2	-1.22175	3.1927e-63	8.9927e-62	down	703	712	695	1607	1714	1580	ENSG00000109654	23321	4	153152163	153339319	+	GO:0000209|protein polyubiquitination;GO:0017148|negative regulation of translation;GO:0043161|proteasome-mediated ubiquitin-dependent protein catabolic process;GO:0043523|regulation of neuron apoptotic process;	GO:0005737|cytoplasm;	GO:0004842|ubiquitin-protein transferase activity;GO:0005515|protein binding;GO:0008270|zinc ion binding;GO:0030371|translation repressor activity;GO:0061630|ubiquitin protein ligase activity;	NA	NA	NA
SERPINB4	5.18012	0.000610848	0.0018677	up	5	6	9	0	0	0	ENSG00000206073	6318	18	63637259	63644256	-	GO:0010466|negative regulation of peptidase activity;GO:0010951|negative regulation of endopeptidase activity;GO:0030162|regulation of proteolysis;GO:0042270|protection from natural killer cell mediated cytotoxicity;	GO:0005615|extracellular space;GO:0005737|cytoplasm;	GO:0002020|protease binding;GO:0004867|serine-type endopeptidase inhibitor activity;GO:0019899|enzyme binding;	K13963|serpin B;	hsa05146;	Amoebiasis;
SERPINB1	-1.12381	7.10104e-24	7.44209e-23	down	256	257	247	509	585	554	ENSG00000021355	1992	6	2832332	2841959	-	GO:0010951|negative regulation of endopeptidase activity;GO:0032691|negative regulation of interleukin-1 beta production;GO:0044342|type B pancreatic cell proliferation;	GO:0005576|extracellular region;GO:0005615|extracellular space;GO:0005769|early endosome;GO:0016020|membrane;GO:0034774|secretory granule lumen;GO:0036464|cytoplasmic ribonucleoprotein granule;GO:0044194|cytolytic granule;GO:0062023|collagen-containing extracellular matrix;GO:0070062|extracellular exosome;	GO:0004867|serine-type endopeptidase inhibitor activity;GO:0005515|protein binding;GO:0030414|peptidase inhibitor activity;	NA	NA	NA
SERPINB2	2.67737	0	0	up	9010	9359	7715	1412	1323	1318	ENSG00000197632	5055	18	63871692	63903888	+	GO:0010951|negative regulation of endopeptidase activity;GO:0042060|wound healing;GO:0042730|fibrinolysis;GO:0043066|negative regulation of apoptotic process;	GO:0001533|cornified envelope;GO:0005576|extracellular region;GO:0005615|extracellular space;GO:0005737|cytoplasm;GO:0005886|plasma membrane;	GO:0004867|serine-type endopeptidase inhibitor activity;	K19821|plasminogen activator inhibitor 2;	hsa04610;	Complement and coagulation cascades;
SERPINB9	2.1462	1.61729e-40	2.80352e-39	up	314	353	286	77	71	66	ENSG00000170542	5272	6	2887270	2903309	-	GO:0002448|mast cell mediated immunity;GO:0006915|apoptotic process;GO:0006955|immune response;GO:0010951|negative regulation of endopeptidase activity;GO:0042270|protection from natural killer cell mediated cytotoxicity;GO:0043066|negative regulation of apoptotic process;GO:0043154|negative regulation of cysteine-type endopeptidase activity involved in apoptotic process;GO:0071391|cellular respo…	GO:0005615|extracellular space;GO:0005634|nucleus;GO:0005654|nucleoplasm;GO:0005737|cytoplasm;GO:0005794|Golgi apparatus;GO:0005829|cytosol;GO:0016020|membrane;GO:0062023|collagen-containing extracellular matrix;GO:0070062|extracellular exosome;	GO:0002020|protease binding;GO:0004867|serine-type endopeptidase inhibitor activity;GO:0005515|protein binding;GO:0043027|cysteine-type endopeptidase inhibitor activity involved in apoptotic process;	K13963|serpin B;	hsa05146;	Amoebiasis;
SLC22A20P	1.46941	0.00674311	0.017369	up	15	31	21	11	8	5	ENSG00000197847	440044	11	65213840	65242757	+	GO:0006811|monoatomic ion transport;GO:0055085|transmembrane transport;	GO:0016020|membrane;	GO:0022857|transmembrane transporter activity;	NA	NA	NA
SERPIND1	2.62591	2.77012e-09	1.41672e-08	up	48	45	49	9	9	5	ENSG00000099937	3053	22	20774113	20787720	+	GO:0006935|chemotaxis;GO:0007596|blood coagulation;GO:0010951|negative regulation of endopeptidase activity;	GO:0005576|extracellular region;GO:0005615|extracellular space;GO:0005788|endoplasmic reticulum lumen;GO:0070062|extracellular exosome;	GO:0004866|endopeptidase inhibitor activity;GO:0004867|serine-type endopeptidase inhibitor activity;GO:0008201|heparin binding;	K03912|heparin cofactor II;	hsa04610;	Complement and coagulation cascades;
MIR4527HG	-2.68959	0.000674067	0.00204555	down	2	3	2	20	14	11	ENSG00000267761	110175910	18	47285725	47594550	+	NA	NA	NA	NA	NA	NA
CHRM2	-2.78772	0	0	down	961	927	884	6140	6823	6103	ENSG00000181072	1129	7	136868652	137020255	+	GO:0006940|regulation of smooth muscle contraction;GO:0007186|G protein-coupled receptor signaling pathway;GO:0007187|G protein-coupled receptor signaling pathway, coupled to cyclic nucleotide second messenger;GO:0007188|adenylate cyclase-modulating G protein-coupled receptor signaling pathway;GO:0007197|adenylate cyclase-inhibiting G protein-coupled acetylcholine receptor signaling pathway;GO:00…	GO:0005886|plasma membrane;GO:0016020|membrane;GO:0030425|dendrite;GO:0030669|clathrin-coated endocytic vesicle membrane;GO:0032279|asymmetric synapse;GO:0032280|symmetric synapse;GO:0042734|presynaptic membrane;GO:0043025|neuronal cell body;GO:0043679|axon terminus;GO:0045202|synapse;GO:0045211|postsynaptic membrane;GO:0098978|glutamatergic synapse;GO:0098981|cholinergic synapse;	GO:0004993|G protein-coupled serotonin receptor activity;GO:0016907|G protein-coupled acetylcholine receptor activity;GO:1990763|arrestin family protein binding;	K04130|muscarinic acetylcholine receptor M2;K04130|muscarinic acetylcholine receptor M2;K04130|muscarinic acetylcholine receptor M2;K04130|muscarinic acetylcholine receptor M2;K04130|muscarinic acetylcholine receptor M2;K04130|muscarinic acetylcholine receptor M2;	hsa04020;hsa04024;hsa04080;hsa04151;hsa04725;hsa04810;	Calcium signaling pathway;cAMP signaling pathway;Neuroactive ligand-receptor interaction;PI3K-Akt signaling pathway;Cholinergic synapse;Regulation of actin cytoskeleton;
SEMA5A	-2.39751	0	0	down	1099	1167	1021	5570	5929	5718	ENSG00000112902	9037	5	9035033	9546075	-	GO:0001755|neural crest cell migration;GO:0001938|positive regulation of endothelial cell proliferation;GO:0002043|blood vessel endothelial cell proliferation involved in sprouting angiogenesis;GO:0007155|cell adhesion;GO:0007162|negative regulation of cell adhesion;GO:0007267|cell-cell signaling;GO:0007399|nervous system development;GO:0007411|axon guidance;GO:0007413|axonal fasciculation;GO:002…	GO:0005886|plasma membrane;GO:0016020|membrane;GO:0070062|extracellular exosome;	GO:0030215|semaphorin receptor binding;GO:0035373|chondroitin sulfate proteoglycan binding;GO:0043395|heparan sulfate proteoglycan binding;GO:0045499|chemorepellent activity;GO:0045545|syndecan binding;	K06841|semaphorin 5;	hsa04360;	Axon guidance;
SEMA6B	4.09337	4.03577e-26	4.56463e-25	up	136	130	95	6	7	8	ENSG00000167680	10501	19	4542593	4581776	-	GO:0001755|neural crest cell migration;GO:0007411|axon guidance;GO:0007417|central nervous system development;GO:0021766|hippocampus development;GO:0030335|positive regulation of cell migration;GO:0048843|negative regulation of axon extension involved in axon guidance;GO:0050919|negative chemotaxis;GO:0071526|semaphorin-plexin signaling pathway;	GO:0005615|extracellular space;GO:0005886|plasma membrane;	GO:0005515|protein binding;GO:0030215|semaphorin receptor binding;GO:0045499|chemorepellent activity;	K06842|semaphorin 6;	hsa04360;	Axon guidance;
SEMA6A	-4.33737	0	0	down	92	102	95	1942	1965	1904	ENSG00000092421	57556	5	116443555	116574823	-	GO:0001755|neural crest cell migration;GO:0006915|apoptotic process;GO:0007010|cytoskeleton organization;GO:0007166|cell surface receptor signaling pathway;GO:0007399|nervous system development;GO:0007411|axon guidance;GO:0009887|animal organ morphogenesis;GO:0016525|negative regulation of angiogenesis;GO:0035924|cellular response to vascular endothelial growth factor stimulus;GO:0048843|negative…	GO:0005615|extracellular space;GO:0005886|plasma membrane;GO:0016020|membrane;GO:0030424|axon;	GO:0005515|protein binding;GO:0030215|semaphorin receptor binding;GO:0045499|chemorepellent activity;	K06842|semaphorin 6;	hsa04360;	Axon guidance;
SEMA6D	-2.23713	1.11117e-270	2.28735e-268	down	742	749	700	3437	3591	3258	ENSG00000137872	80031	15	47184101	47774228	+	GO:0001755|neural crest cell migration;GO:0007411|axon guidance;GO:0014909|smooth muscle cell migration;GO:0014911|positive regulation of smooth muscle cell migration;GO:0014912|negative regulation of smooth muscle cell migration;GO:0021591|ventricular system development;GO:0030335|positive regulation of cell migration;GO:0048843|negative regulation of axon extension involved in axon guidance;GO:…	GO:0005615|extracellular space;GO:0005794|Golgi apparatus;GO:0005886|plasma membrane;	GO:0030215|semaphorin receptor binding;GO:0045499|chemorepellent activity;	K06842|semaphorin 6;	hsa04360;	Axon guidance;
AC096667.1	-4.16015	1.61304e-06	6.60893e-06	down	1	2	1	29	19	23	ENSG00000283839	105373780	2	184593577	184599008	-	NA	NA	NA	NA	NA	NA
GTF2F2	-1.37352	3.93049e-27	4.59929e-26	down	218	192	195	584	459	519	ENSG00000188342	2963	13	45120510	45284893	+	GO:0006366|transcription by RNA polymerase II;GO:0006367|transcription initiation at RNA polymerase II promoter;GO:0006368|transcription elongation by RNA polymerase II;GO:0045944|positive regulation of transcription by RNA polymerase II;	GO:0005634|nucleus;GO:0005654|nucleoplasm;GO:0005674|transcription factor TFIIF complex;GO:0015630|microtubule cytoskeleton;GO:0097550|transcription preinitiation complex;	GO:0003677|DNA binding;GO:0005515|protein binding;GO:0016251|RNA polymerase II general transcription initiation factor activity;	K03139|transcription initiation factor TFIIF subunit beta [EC:5.6.2.-];	hsa03022;	Basal transcription factors;
ITPR1	1.17668	1.51437e-12	9.48717e-12	up	244	221	219	101	115	86	ENSG00000150995	3708	3	4493345	4847506	+	GO:0000902|cell morphogenesis;GO:0001666|response to hypoxia;GO:0006816|calcium ion transport;GO:0007165|signal transduction;GO:0007207|phospholipase C-activating G protein-coupled acetylcholine receptor signaling pathway;GO:0009791|post-embryonic development;GO:0010506|regulation of autophagy;GO:0032024|positive regulation of insulin secretion;GO:0032469|endoplasmic reticulum calcium ion homeost…	GO:0005637|nuclear inner membrane;GO:0005730|nucleolus;GO:0005783|endoplasmic reticulum;GO:0005789|endoplasmic reticulum membrane;GO:0005955|calcineurin complex;GO:0014069|postsynaptic density;GO:0016020|membrane;GO:0016529|sarcoplasmic reticulum;GO:0030658|transport vesicle membrane;GO:0030667|secretory granule membrane;GO:0031088|platelet dense granule membrane;GO:0031094|platelet dense tubular…	GO:0005220|inositol 1,4,5-trisphosphate-sensitive calcium-release channel activity;GO:0005515|protein binding;GO:0015085|calcium ion transmembrane transporter activity;GO:0015278|calcium-release channel activity;GO:0019855|calcium channel inhibitor activity;GO:0019904|protein domain specific binding;GO:0035091|phosphatidylinositol binding;GO:0070679|inositol 1,4,5 trisphosphate binding;GO:0098695…	K04958|inositol 1,4,5-triphosphate receptor type 1;K04958|inositol 1,4,5-triphosphate receptor type 1;K04958|inositol 1,4,5-triphosphate receptor type 1;K04958|inositol 1,4,5-triphosphate receptor type 1;K04958|inositol 1,4,5-triphosphate receptor type 1;K04958|inositol 1,4,5-triphosphate receptor type 1;K04958|inositol 1,4,5-triphosphate receptor type 1;K04958|inositol 1,4,5-triphosphate recepto…	hsa04020;hsa04022;hsa04070;hsa04114;hsa04140;hsa04210;hsa04218;hsa04270;hsa04371;hsa04540;hsa04611;hsa04621;hsa04625;hsa04713;hsa04720;hsa04723;hsa04724;hsa04725;hsa04726;hsa04728;hsa04730;hsa04750;hsa04912;hsa04915;hsa04918;hsa04921;hsa04922;hsa04924;hsa04925;hsa04927;hsa04928;hsa04929;hsa04934;hsa04935;hsa04970;hsa04971;hsa04972;hsa05010;hsa05012;hsa05016;hsa05017;hsa05020;hsa05022;hsa05131;hsa…	Calcium signaling pathway;cGMP-PKG signaling pathway;Phosphatidylinositol signaling system;Oocyte meiosis;Autophagy - animal;Apoptosis;Cellular senescence;Vascular smooth muscle contraction;Apelin signaling pathway;Gap junction;Platelet activation;NOD-like receptor signaling pathway;C-type lectin receptor signaling pathway;Circadian entrainment;Long-term potentiation;Retrograde endocannabinoid si…
RHOBTB3	-2.15466	0	0	down	4490	4498	4058	19232	20026	18566	ENSG00000164292	22836	5	95713522	95824383	+	GO:0008584|male gonad development;GO:0030162|regulation of proteolysis;GO:0042147|retrograde transport, endosome to Golgi;GO:0043161|proteasome-mediated ubiquitin-dependent protein catabolic process;	GO:0005737|cytoplasm;GO:0005829|cytosol;GO:0032588|trans-Golgi network membrane;GO:0070062|extracellular exosome;	GO:0005515|protein binding;GO:0005524|ATP binding;GO:0016887|ATP hydrolysis activity;GO:0031267|small GTPase binding;GO:0031625|ubiquitin protein ligase binding;	NA	NA	NA
SEMA3D	-1.69598	3.20371e-60	8.52781e-59	down	215	224	210	705	716	672	ENSG00000153993	223117	7	84995553	85187056	-	GO:0001755|neural crest cell migration;GO:0007411|axon guidance;GO:0030335|positive regulation of cell migration;GO:0048843|negative regulation of axon extension involved in axon guidance;GO:0050919|negative chemotaxis;GO:0071526|semaphorin-plexin signaling pathway;	GO:0005615|extracellular space;GO:0005886|plasma membrane;	GO:0030215|semaphorin receptor binding;GO:0045499|chemorepellent activity;	K06840|semaphorin 3;	hsa04360;	Axon guidance;
SEMA3A	-1.36468	1.4075e-40	2.44674e-39	down	294	302	287	697	802	763	ENSG00000075213	10371	7	83955777	84492724	-	GO:0001755|neural crest cell migration;GO:0001764|neuron migration;GO:0006915|apoptotic process;GO:0007411|axon guidance;GO:0008045|motor neuron axon guidance;GO:0010977|negative regulation of neuron projection development;GO:0021675|nerve development;GO:0021772|olfactory bulb development;GO:0046330|positive regulation of JNK cascade;GO:0048485|sympathetic nervous system development;GO:0048841|re…	GO:0005576|extracellular region;GO:0005615|extracellular space;GO:0005886|plasma membrane;GO:0030424|axon;GO:0030425|dendrite;	GO:0030215|semaphorin receptor binding;GO:0038191|neuropilin binding;GO:0045499|chemorepellent activity;	K06840|semaphorin 3;	hsa04360;	Axon guidance;
SEMA3B	1.14417	1.44395e-33	2.07374e-32	up	863	905	783	397	352	398	ENSG00000012171	7869	3	50267558	50277546	+	GO:0001755|neural crest cell migration;GO:0007267|cell-cell signaling;GO:0007411|axon guidance;GO:0030335|positive regulation of cell migration;GO:0048843|negative regulation of axon extension involved in axon guidance;GO:0050919|negative chemotaxis;GO:0061643|chemorepulsion of axon;GO:0071526|semaphorin-plexin signaling pathway;	GO:0005615|extracellular space;GO:0005783|endoplasmic reticulum;GO:0005886|plasma membrane;GO:0062023|collagen-containing extracellular matrix;	GO:0030215|semaphorin receptor binding;GO:0045499|chemorepellent activity;	K06840|semaphorin 3;	hsa04360;	Axon guidance;
SEMA3G	2.394	0.00831999	0.02098	up	10	12	10	0	2	4	ENSG00000010319	56920	3	52433035	52445103	-	GO:0001755|neural crest cell migration;GO:0007411|axon guidance;GO:0030335|positive regulation of cell migration;GO:0030517|negative regulation of axon extension;GO:0048843|negative regulation of axon extension involved in axon guidance;GO:0050919|negative chemotaxis;GO:0071526|semaphorin-plexin signaling pathway;	GO:0005615|extracellular space;GO:0005886|plasma membrane;GO:0070062|extracellular exosome;	GO:0005102|signaling receptor binding;GO:0005515|protein binding;GO:0030215|semaphorin receptor binding;GO:0045499|chemorepellent activity;	K06840|semaphorin 3;	hsa04360;	Axon guidance;
SEMA4D	2.34136	1.34361e-14	9.46122e-14	up	95	92	83	17	17	19	ENSG00000187764	10507	9	89360787	89498130	-	GO:0000122|negative regulation of transcription by RNA polymerase II;GO:0001755|neural crest cell migration;GO:0001934|positive regulation of protein phosphorylation;GO:0006955|immune response;GO:0007155|cell adhesion;GO:0007162|negative regulation of cell adhesion;GO:0007411|axon guidance;GO:0008360|regulation of cell shape;GO:0010693|negative regulation of alkaline phosphatase activity;GO:00140…	GO:0005615|extracellular space;GO:0005886|plasma membrane;	GO:0004888|transmembrane signaling receptor activity;GO:0005102|signaling receptor binding;GO:0005515|protein binding;GO:0030215|semaphorin receptor binding;GO:0038023|signaling receptor activity;GO:0045499|chemorepellent activity;	K06521|semaphorin 4;	hsa04360;	Axon guidance;
MIR181A2HG	-2.10677	8.77696e-10	4.64158e-09	down	18	16	14	87	56	63	ENSG00000224020	100379345	9	124658412	124698635	+	NA	NA	NA	NA	NA	NA
AC112229.3	4.18398	0.0216189	0.0492103	up	1	3	6	0	0	0	ENSG00000257207	NA	2	110402934	110473075	-	NA	NA	NA	NA	NA	NA
DPH2	1.74046	5.37493e-35	8.00794e-34	up	346	379	349	112	110	98	ENSG00000132768	1802	1	43970000	43973369	+	GO:0017183|peptidyl-diphthamide biosynthetic process from peptidyl-histidine;	GO:0005829|cytosol;GO:0032991|protein-containing complex;	GO:0005515|protein binding;GO:0046872|metal ion binding;GO:0051539|4 iron, 4 sulfur cluster binding;GO:0090560|2-(3-amino-3-carboxypropyl)histidine synthase activity;	NA	NA	NA
DPH3	1.4916	2.23255e-83	8.65754e-82	up	1807	1782	1606	591	628	619	ENSG00000154813	285381	3	16257061	16264969	-	GO:0002926|tRNA wobble base 5-methoxycarbonylmethyl-2-thiouridinylation;GO:0017183|peptidyl-diphthamide biosynthetic process from peptidyl-histidine;GO:0050709|negative regulation of protein secretion;GO:0051099|positive regulation of binding;	GO:0005634|nucleus;GO:0005654|nucleoplasm;GO:0005737|cytoplasm;GO:0005829|cytosol;	GO:0005515|protein binding;GO:0008198|ferrous iron binding;GO:0034986|iron chaperone activity;	NA	NA	NA
DPH6	1.09319	1.83586e-08	8.87115e-08	up	143	169	163	77	86	59	ENSG00000134146	89978	15	35217345	35546193	-	GO:0017183|peptidyl-diphthamide biosynthetic process from peptidyl-histidine;	GO:0005654|nucleoplasm;GO:0005730|nucleolus;GO:0005829|cytosol;	GO:0005524|ATP binding;GO:0017178|diphthine-ammonia ligase activity;	NA	NA	NA
AC007216.1	-1.51147	0.0199593	0.0458638	down	3	9	4	17	14	14	ENSG00000260488	NA	16	11976851	11977850	-	NA	NA	NA	NA	NA	NA
PAPLN	2.45907	2.87866e-16	2.21246e-15	up	115	100	94	13	25	18	ENSG00000100767	89932	14	73237497	73274640	+	GO:0010466|negative regulation of peptidase activity;	GO:0005576|extracellular region;	GO:0004867|serine-type endopeptidase inhibitor activity;	NA	NA	NA
FKBP4P1	-2.01723	0.0137555	0.0329443	down	1	6	2	11	18	7	ENSG00000251463	NA	4	118193405	118194751	-	NA	NA	NA	NA	NA	NA
PRSS30P	-2.78279	6.23653e-05	0.000217193	down	2	3	4	28	20	14	ENSG00000172460	124221	16	2839656	2841328	-	NA	NA	NA	NA	NA	NA
PRSS30P	-2.78279	6.23653e-05	0.000217193	down	2	3	4	28	20	14	ENSG00000291300	124221	16	2839568	2842744	-	NA	NA	NA	NA	NA	NA
ENSG00000286248	5.47107	0.000198284	0.000648658	up	6	14	5	0	0	0	NA	NA	NA	NA	NA	NA	NA	NA	NA	NA	NA	NA
ENSG00000286259	5.15871	0.000751773	0.00226854	up	3	10	7	0	0	0	NA	NA	NA	NA	NA	NA	NA	NA	NA	NA	NA	NA
DPM3	-1.3075	4.6561e-08	2.18826e-07	down	56	38	61	123	114	146	ENSG00000179085	54344	1	155139891	155140595	-	GO:0005975|carbohydrate metabolic process;GO:0006506|GPI anchor biosynthetic process;GO:0018406|protein C-linked glycosylation via 2'-alpha-mannosyl-L-tryptophan;GO:0019348|dolichol metabolic process;GO:0031647|regulation of protein stability;GO:0035268|protein mannosylation;GO:0035269|protein O-linked mannosylation;	GO:0005783|endoplasmic reticulum;GO:0005789|endoplasmic reticulum membrane;GO:0016020|membrane;GO:0031501|mannosyltransferase complex;GO:0033185|dolichol-phosphate-mannose synthase complex;	GO:0005515|protein binding;GO:0008047|enzyme activator activity;	K09659|dolichol-phosphate mannosyltransferase subunit 3;K09659|dolichol-phosphate mannosyltransferase subunit 3;	hsa00510;hsa01100;	N-Glycan biosynthesis;Metabolic pathways;
TEDC1	1.054	0.00350142	0.00947131	up	40	44	41	26	17	17	ENSG00000185347	283643	14	105489855	105499575	+	GO:0045880|positive regulation of smoothened signaling pathway;	GO:0005737|cytoplasm;GO:0005814|centriole;GO:0005929|cilium;	NA	NA	NA	NA
ADRB2	2.70407	8.47465e-28	1.01327e-26	up	152	167	166	22	22	30	ENSG00000169252	154	5	148826611	148828623	+	GO:0002024|diet induced thermogenesis;GO:0002025|norepinephrine-epinephrine-mediated vasodilation involved in regulation of systemic arterial blood pressure;GO:0002028|regulation of sodium ion transport;GO:0002032|desensitization of G protein-coupled receptor signaling pathway by arrestin;GO:0006366|transcription by RNA polymerase II;GO:0006898|receptor-mediated endocytosis;GO:0006939|smooth musc…	GO:0005634|nucleus;GO:0005764|lysosome;GO:0005768|endosome;GO:0005769|early endosome;GO:0005794|Golgi apparatus;GO:0005886|plasma membrane;GO:0010008|endosome membrane;GO:0016020|membrane;GO:0016324|apical plasma membrane;GO:0030669|clathrin-coated endocytic vesicle membrane;GO:0043235|receptor complex;GO:0098992|neuronal dense core vesicle;	GO:0001540|amyloid-beta binding;GO:0004941|beta2-adrenergic receptor activity;GO:0005515|protein binding;GO:0008179|adenylate cyclase binding;GO:0015459|potassium channel regulator activity;GO:0042802|identical protein binding;GO:0042803|protein homodimerization activity;GO:0044877|protein-containing complex binding;GO:0051380|norepinephrine binding;	K04142|adrenergic receptor beta-2;K04142|adrenergic receptor beta-2;K04142|adrenergic receptor beta-2;K04142|adrenergic receptor beta-2;K04142|adrenergic receptor beta-2;K04142|adrenergic receptor beta-2;K04142|adrenergic receptor beta-2;K04142|adrenergic receptor beta-2;K04142|adrenergic receptor beta-2;	hsa04020;hsa04022;hsa04024;hsa04080;hsa04261;hsa04923;hsa04924;hsa04970;hsa05207;	Calcium signaling pathway;cGMP-PKG signaling pathway;cAMP signaling pathway;Neuroactive ligand-receptor interaction;Adrenergic signaling in cardiomyocytes;Regulation of lipolysis in adipocytes;Renin secretion;Salivary secretion;Chemical carcinogenesis - receptor activation;
DPP3	-1.21481	2.878e-26	3.28219e-25	down	234	279	236	578	530	617	ENSG00000254986	10072	11	66480013	66509657	+	GO:0006508|proteolysis;GO:0030163|protein catabolic process;	GO:0005737|cytoplasm;GO:0005829|cytosol;GO:0070062|extracellular exosome;	GO:0004177|aminopeptidase activity;GO:0005515|protein binding;GO:0008235|metalloexopeptidase activity;GO:0008239|dipeptidyl-peptidase activity;GO:0008270|zinc ion binding;	NA	NA	NA
PALM2AKAP2	1.59195	1.88674e-202	2.64808e-200	up	13969	14009	12684	4395	4548	4476	ENSG00000157654	445815	9	109498325	110172512	+	GO:0008360|regulation of cell shape;	GO:0005654|nucleoplasm;GO:0005886|plasma membrane;	GO:0005515|protein binding;	NA	NA	NA
DPP4	1.80922	2.2304e-126	1.54329e-124	up	1937	1947	1792	574	558	482	ENSG00000197635	1803	2	161992245	162074394	-	GO:0001662|behavioral fear response;GO:0001666|response to hypoxia;GO:0006508|proteolysis;GO:0007155|cell adhesion;GO:0008284|positive regulation of cell population proliferation;GO:0010716|negative regulation of extracellular matrix disassembly;GO:0016486|peptide hormone processing;GO:0019065|receptor-mediated endocytosis of virus by host cell;GO:0031295|T cell costimulation;GO:0033632|regulatio…	GO:0005576|extracellular region;GO:0005765|lysosomal membrane;GO:0005886|plasma membrane;GO:0005925|focal adhesion;GO:0009986|cell surface;GO:0016020|membrane;GO:0016324|apical plasma membrane;GO:0030027|lamellipodium;GO:0030139|endocytic vesicle;GO:0031258|lamellipodium membrane;GO:0045121|membrane raft;GO:0046581|intercellular canaliculus;GO:0070062|extracellular exosome;	GO:0001618|virus receptor activity;GO:0002020|protease binding;GO:0004177|aminopeptidase activity;GO:0004252|serine-type endopeptidase activity;GO:0005102|signaling receptor binding;GO:0005515|protein binding;GO:0008236|serine-type peptidase activity;GO:0008239|dipeptidyl-peptidase activity;GO:0042802|identical protein binding;GO:0042803|protein homodimerization activity;GO:0045499|chemorepellent…	K01278|dipeptidyl-peptidase 4 [EC:3.4.14.5];	hsa04974;	Protein digestion and absorption;
DPP6	-2.067	0.000732646	0.00221407	down	7	2	6	25	16	22	ENSG00000130226	1804	7	153748133	154894285	+	GO:0006508|proteolysis;GO:0072659|protein localization to plasma membrane;GO:1901379|regulation of potassium ion transmembrane transport;	GO:0005886|plasma membrane;GO:0008076|voltage-gated potassium channel complex;GO:0016020|membrane;	GO:0008236|serine-type peptidase activity;GO:0015459|potassium channel regulator activity;	NA	NA	NA
ENSG00000286232	1.51059	0.00575236	0.0150111	up	17	20	31	9	11	4	NA	NA	NA	NA	NA	NA	NA	NA	NA	NA	NA	NA
RADIL	-1.59985	0.00213608	0.00599336	down	11	12	3	33	22	23	ENSG00000157927	55698	7	4797055	4883716	-	GO:0001755|neural crest cell migration;GO:0007165|signal transduction;GO:0034446|substrate adhesion-dependent cell spreading;	GO:0005874|microtubule;GO:0032991|protein-containing complex;	GO:0005515|protein binding;GO:0051020|GTPase binding;	K26418|Ras-associating and dilute domain-containing protein;	hsa04520;	Adherens junction;
SERTAD4-AS1	2.15834	1.43089e-14	1.00529e-13	up	124	136	92	29	16	33	ENSG00000203706	NA	1	210231456	210234047	-	NA	NA	NA	NA	NA	NA
IQCJ-SCHIP1	1.54431	4.26261e-11	2.45901e-10	up	128	137	99	44	43	37	ENSG00000283154	100505385	3	158962235	159897629	+	GO:0035332|positive regulation of hippo signaling;	GO:0005737|cytoplasm;GO:0005886|plasma membrane;GO:0030054|cell junction;	GO:0005515|protein binding;GO:0042802|identical protein binding;	NA	NA	NA
RASA3-IT1	4.11352	0.00701906	0.017986	up	3	11	5	0	1	0	ENSG00000232487	NA	13	114107569	114108820	-	NA	NA	NA	NA	NA	NA
ENSG00000286216	-1.46705	0.021886	0.0497357	down	6	6	4	18	13	13	NA	NA	NA	NA	NA	NA	NA	NA	NA	NA	NA	NA
REPS2	4.43638	3.96055e-09	2.01055e-08	up	40	37	32	1	1	3	ENSG00000169891	9185	X	16946658	17153272	+	GO:0006897|endocytosis;GO:0007173|epidermal growth factor receptor signaling pathway;GO:0016197|endosomal transport;GO:0065003|protein-containing complex assembly;	GO:0005737|cytoplasm;GO:0005829|cytosol;GO:0005886|plasma membrane;	GO:0005509|calcium ion binding;GO:0005515|protein binding;	NA	NA	NA
RN7SKP281	-4.33175	0.0144063	0.0343664	down	0	0	0	5	1	5	ENSG00000222404	106480369	2	157298807	157299158	-	NA	NA	NA	NA	NA	NA
RN7SL127P	-1.32207	0.0202149	0.0463862	down	11	8	5	18	30	12	ENSG00000242175	106480956	4	78898855	78899154	+	NA	NA	NA	NA	NA	NA
AC131009.3	1.51369	0.0117663	0.028678	up	12	30	16	4	10	6	ENSG00000273568	NA	12	131934642	131934928	+	NA	NA	NA	NA	NA	NA
LRATD1	-2.09931	3.22904e-47	6.52197e-46	down	95	116	97	407	424	478	ENSG00000162981	151354	2	14632700	14650814	+	GO:0000902|cell morphogenesis;GO:0048870|cell motility;	GO:0005737|cytoplasm;	GO:0005515|protein binding;	NA	NA	NA
MTHFD2	-1.03476	4.88642e-30	6.31629e-29	down	556	590	479	1099	1036	1169	ENSG00000065911	10797	2	74186172	74217565	+	GO:0035999|tetrahydrofolate interconversion;GO:0046653|tetrahydrofolate metabolic process;GO:0046655|folic acid metabolic process;	GO:0005615|extracellular space;GO:0005739|mitochondrion;GO:0005759|mitochondrial matrix;	GO:0000287|magnesium ion binding;GO:0004477|methenyltetrahydrofolate cyclohydrolase activity;GO:0004487|methylenetetrahydrofolate dehydrogenase (NAD+) activity;GO:0004488|methylenetetrahydrofolate dehydrogenase (NADP+) activity;GO:0005515|protein binding;GO:0042301|phosphate ion binding;	K13403|methylenetetrahydrofolate dehydrogenase(NAD+) / 5,10-methenyltetrahydrofolate cyclohydrolase [EC:1.5.1.15 3.5.4.9];K13403|methylenetetrahydrofolate dehydrogenase(NAD+) / 5,10-methenyltetrahydrofolate cyclohydrolase [EC:1.5.1.15 3.5.4.9];K13403|methylenetetrahydrofolate dehydrogenase(NAD+) / 5,10-methenyltetrahydrofolate cyclohydrolase [EC:1.5.1.15 3.5.4.9];	hsa00670;hsa01100;hsa01240;	One carbon pool by folate;Metabolic pathways;Biosynthesis of cofactors;
ITGB1-DT	1.64319	6.29058e-06	2.43253e-05	up	48	46	53	16	17	14	ENSG00000229656	101929475	10	32958437	33082409	+	NA	NA	NA	NA	NA	NA
DUSP4	3.37646	7.915e-45	1.51211e-43	up	279	255	198	22	20	28	ENSG00000120875	1846	8	29333064	29350684	-	GO:0001706|endoderm formation;GO:0006470|protein dephosphorylation;GO:0016311|dephosphorylation;GO:0043409|negative regulation of MAPK cascade;GO:0070373|negative regulation of ERK1 and ERK2 cascade;	GO:0005634|nucleus;GO:0005654|nucleoplasm;GO:0005737|cytoplasm;	GO:0004725|protein tyrosine phosphatase activity;GO:0005515|protein binding;GO:0008330|protein tyrosine/threonine phosphatase activity;GO:0016791|phosphatase activity;GO:0017017|MAP kinase tyrosine/serine/threonine phosphatase activity;GO:0017018|myosin phosphatase activity;GO:0033550|MAP kinase tyrosine phosphatase activity;GO:1990439|MAP kinase serine/threonine phosphatase activity;	K04459|dual specificity MAP kinase phosphatase [EC:3.1.3.16 3.1.3.48];	hsa04010;	MAPK signaling pathway;
DUSP2	2.54607	0.000386153	0.00121235	up	15	23	15	5	2	2	ENSG00000158050	1844	2	96143169	96145440	-	GO:0001706|endoderm formation;GO:0006470|protein dephosphorylation;GO:0043409|negative regulation of MAPK cascade;	GO:0005634|nucleus;GO:0005654|nucleoplasm;GO:0005737|cytoplasm;GO:0031965|nuclear membrane;	GO:0004725|protein tyrosine phosphatase activity;GO:0005515|protein binding;GO:0008330|protein tyrosine/threonine phosphatase activity;GO:0017017|MAP kinase tyrosine/serine/threonine phosphatase activity;GO:0017018|myosin phosphatase activity;GO:0033550|MAP kinase tyrosine phosphatase activity;GO:0051019|mitogen-activated protein kinase binding;	K04459|dual specificity MAP kinase phosphatase [EC:3.1.3.16 3.1.3.48];	hsa04010;	MAPK signaling pathway;
DUSP8	3.09835	1.68727e-33	2.41758e-32	up	185	175	164	26	18	17	ENSG00000184545	1850	11	1554051	1572271	-	GO:0006470|protein dephosphorylation;GO:0016311|dephosphorylation;GO:0043409|negative regulation of MAPK cascade;	GO:0005634|nucleus;GO:0005737|cytoplasm;	GO:0004725|protein tyrosine phosphatase activity;GO:0008330|protein tyrosine/threonine phosphatase activity;GO:0016791|phosphatase activity;GO:0017017|MAP kinase tyrosine/serine/threonine phosphatase activity;GO:0017018|myosin phosphatase activity;GO:0033550|MAP kinase tyrosine phosphatase activity;	NA	NA	NA
DUSP6	2.09008	8.38714e-56	2.03117e-54	up	517	513	570	136	119	120	ENSG00000139318	1848	12	89347235	89352501	-	GO:0000165|MAPK cascade;GO:0001933|negative regulation of protein phosphorylation;GO:0009410|response to xenobiotic stimulus;GO:0014070|response to organic cyclic compound;GO:0030154|cell differentiation;GO:0035335|peptidyl-tyrosine dephosphorylation;GO:0043065|positive regulation of apoptotic process;GO:0043409|negative regulation of MAPK cascade;GO:0051409|response to nitrosative stress;GO:0060…	GO:0005654|nucleoplasm;GO:0005737|cytoplasm;GO:0005829|cytosol;	GO:0004725|protein tyrosine phosphatase activity;GO:0005515|protein binding;GO:0008138|protein tyrosine/serine/threonine phosphatase activity;GO:0008330|protein tyrosine/threonine phosphatase activity;GO:0017017|MAP kinase tyrosine/serine/threonine phosphatase activity;GO:0017018|myosin phosphatase activity;GO:0033550|MAP kinase tyrosine phosphatase activity;	K21946|dual specificity phosphatase 6 [EC:3.1.3.16 3.1.3.48];K21946|dual specificity phosphatase 6 [EC:3.1.3.16 3.1.3.48];K21946|dual specificity phosphatase 6 [EC:3.1.3.16 3.1.3.48];	hsa04010;hsa05202;hsa05221;	MAPK signaling pathway;Transcriptional misregulation in cancer;Acute myeloid leukemia;
DPYD	-1.58957	2.52253e-60	6.7291e-59	down	369	314	347	1017	1068	1007	ENSG00000188641	1806	1	97077743	97995000	-	GO:0006145|purine nucleobase catabolic process;GO:0006208|pyrimidine nucleobase catabolic process;GO:0006210|thymine catabolic process;GO:0006212|uracil catabolic process;GO:0006214|thymidine catabolic process;GO:0006248|CMP catabolic process;GO:0006249|dCMP catabolic process;GO:0019483|beta-alanine biosynthetic process;GO:0046050|UMP catabolic process;GO:0046079|dUMP catabolic process;	GO:0005737|cytoplasm;GO:0005829|cytosol;	GO:0002058|uracil binding;GO:0005515|protein binding;GO:0017113|dihydropyrimidine dehydrogenase (NADP+) activity;GO:0042803|protein homodimerization activity;GO:0046872|metal ion binding;GO:0050660|flavin adenine dinucleotide binding;GO:0050661|NADP binding;GO:0051539|4 iron, 4 sulfur cluster binding;	K00207|dihydropyrimidine dehydrogenase (NADP+) [EC:1.3.1.2];K00207|dihydropyrimidine dehydrogenase (NADP+) [EC:1.3.1.2];K00207|dihydropyrimidine dehydrogenase (NADP+) [EC:1.3.1.2];K00207|dihydropyrimidine dehydrogenase (NADP+) [EC:1.3.1.2];K00207|dihydropyrimidine dehydrogenase (NADP+) [EC:1.3.1.2];	hsa00240;hsa00410;hsa00770;hsa00983;hsa01100;	Pyrimidine metabolism;beta-Alanine metabolism;Pantothenate and CoA biosynthesis;Drug metabolism - other enzymes;Metabolic pathways;
CHST4	4.28379	0.00038039	0.00119562	up	13	11	15	0	1	1	ENSG00000140835	10164	16	71525233	71538748	+	GO:0005975|carbohydrate metabolic process;GO:0006044|N-acetylglucosamine metabolic process;GO:0006477|protein sulfation;GO:0006790|sulfur compound metabolic process;GO:0006954|inflammatory response;GO:0006955|immune response;GO:0007155|cell adhesion;GO:0007267|cell-cell signaling;GO:0016266|O-glycan processing;GO:1903238|positive regulation of leukocyte tethering or rolling;	GO:0000139|Golgi membrane;GO:0005802|trans-Golgi network;	GO:0001517|N-acetylglucosamine 6-O-sulfotransferase activity;GO:0008146|sulfotransferase activity;	K04746|carbohydrate 6-sulfotransferase 4 [EC:2.8.2.-];	hsa00533;	Glycosaminoglycan biosynthesis - keratan sulfate;
SRSF8	-1.01059	1.53591e-12	9.61726e-12	down	244	180	178	393	385	430	ENSG00000263465	10929	11	95066919	95071225	+	GO:0000398|mRNA splicing, via spliceosome;	GO:0005654|nucleoplasm;GO:0005829|cytosol;GO:0016607|nuclear speck;	GO:0003723|RNA binding;GO:0005515|protein binding;	K12891|serine/arginine-rich splicing factor 2/8;K12891|serine/arginine-rich splicing factor 2/8;	hsa03040;hsa05168;	Spliceosome;Herpes simplex virus 1 infection;
AC099794.1	-4.07601	0.00709451	0.0181699	down	0	0	1	7	4	7	ENSG00000234318	NA	1	62896009	62901639	+	NA	NA	NA	NA	NA	NA
E2F7	1.95196	7.31152e-60	1.93372e-58	up	720	750	798	164	219	201	ENSG00000165891	144455	12	77021248	77065569	-	GO:0000122|negative regulation of transcription by RNA polymerase II;GO:0001890|placenta development;GO:0002040|sprouting angiogenesis;GO:0006357|regulation of transcription by RNA polymerase II;GO:0008285|negative regulation of cell population proliferation;GO:0030330|DNA damage response, signal transduction by p53 class mediator;GO:0032466|negative regulation of cytokinesis;GO:0032877|positive …	GO:0000785|chromatin;GO:0005654|nucleoplasm;GO:0016607|nuclear speck;GO:0090575|RNA polymerase II transcription regulator complex;	GO:0000978|RNA polymerase II cis-regulatory region sequence-specific DNA binding;GO:0000981|DNA-binding transcription factor activity, RNA polymerase II-specific;GO:0000987|cis-regulatory region sequence-specific DNA binding;GO:0001217|DNA-binding transcription repressor activity;GO:0001227|DNA-binding transcription repressor activity, RNA polymerase II-specific;GO:0003700|DNA-binding transcripti…	NA	NA	NA
ICAM2	1.67011	0.00915755	0.0228772	up	15	19	17	10	3	3	ENSG00000108622	3384	17	64002594	64020634	-	GO:0007155|cell adhesion;GO:0098609|cell-cell adhesion;	GO:0001931|uropod;GO:0005886|plasma membrane;GO:0005902|microvillus;GO:0016020|membrane;GO:0032154|cleavage furrow;	GO:0005178|integrin binding;	K06523|intercellular adhesion molecule 2;K06523|intercellular adhesion molecule 2;	hsa04514;hsa04650;	Cell adhesion molecules;Natural killer cell mediated cytotoxicity;
ICAM1	1.82435	1.66267e-61	4.54329e-60	up	784	787	652	197	219	208	ENSG00000090339	3383	19	10271093	10286615	+	GO:0001910|regulation of leukocyte mediated cytotoxicity;GO:0002291|T cell activation via T cell receptor contact with antigen bound to MHC molecule on antigen presenting cell;GO:0002693|positive regulation of cellular extravasation;GO:0007155|cell adhesion;GO:0007157|heterophilic cell-cell adhesion via plasma membrane cell adhesion molecules;GO:0007159|leukocyte cell-cell adhesion;GO:0022614|mem…	GO:0005615|extracellular space;GO:0005886|plasma membrane;GO:0005925|focal adhesion;GO:0009986|cell surface;GO:0016020|membrane;GO:0062023|collagen-containing extracellular matrix;GO:0070062|extracellular exosome;	GO:0001618|virus receptor activity;GO:0004888|transmembrane signaling receptor activity;GO:0005178|integrin binding;GO:0005515|protein binding;GO:0038023|signaling receptor activity;	K06490|intercellular adhesion molecule 1;K06490|intercellular adhesion molecule 1;K06490|intercellular adhesion molecule 1;K06490|intercellular adhesion molecule 1;K06490|intercellular adhesion molecule 1;K06490|intercellular adhesion molecule 1;K06490|intercellular adhesion molecule 1;K06490|intercellular adhesion molecule 1;K06490|intercellular adhesion molecule 1;K06490|intercellular adhesion …	hsa04064;hsa04514;hsa04650;hsa04668;hsa04670;hsa04933;hsa05143;hsa05144;hsa05150;hsa05164;hsa05166;hsa05167;hsa05169;hsa05323;hsa05416;hsa05417;hsa05418;	NF-kappa B signaling pathway;Cell adhesion molecules;Natural killer cell mediated cytotoxicity;TNF signaling pathway;Leukocyte transendothelial migration;AGE-RAGE signaling pathway in diabetic complications;African trypanosomiasis;Malaria;Staphylococcus aureus infection;Influenza A;Human T-cell leukemia virus 1 infection;Kaposi sarcoma-associated herpesvirus infection;Epstein-Barr virus infection…
GAREM2	-1.60563	1.26231e-18	1.08836e-17	down	69	64	68	201	199	209	ENSG00000157833	150946	2	26173088	26189663	+	NA	NA	NA	NA	NA	NA
TMEM63B	1.09767	3.67834e-42	6.60337e-41	up	1308	1309	1234	583	657	553	ENSG00000137216	55362	6	44126914	44155519	+	GO:0098655|monoatomic cation transmembrane transport;	GO:0005886|plasma membrane;GO:0015629|actin cytoskeleton;	GO:0005227|calcium activated cation channel activity;GO:0008381|mechanosensitive monoatomic ion channel activity;GO:1990760|osmolarity-sensing monoatomic cation channel activity;	NA	NA	NA
MAGI2-AS3	-1.31416	8.60495e-97	4.05648e-95	down	1214	1387	1255	3307	3369	2872	ENSG00000234456	100505881	7	79452877	79471208	+	NA	NA	NA	NA	NA	NA
MON1B	-1.35976	1.48546e-38	2.45279e-37	down	299	288	258	721	686	749	ENSG00000103111	22879	16	77190835	77202398	+	GO:0006623|protein targeting to vacuole;GO:0016192|vesicle-mediated transport;GO:0019085|early viral transcription;GO:0019086|late viral transcription;	GO:0005737|cytoplasm;GO:0035658|Mon1-Ccz1 complex;	GO:0005515|protein binding;	NA	NA	NA
ENSG00000286388	-1.79031	3.53731e-12	2.1736e-11	down	28	31	32	104	99	110	NA	NA	NA	NA	NA	NA	NA	NA	NA	NA	NA	NA
AHSA2P	-1.16231	8.2246e-25	8.94995e-24	down	352	447	358	986	912	681	ENSG00000173209	130872	2	61177418	61191203	+	GO:0006457|protein folding;GO:0032781|positive regulation of ATP-dependent activity;	GO:0005829|cytosol;	GO:0001671|ATPase activator activity;GO:0005515|protein binding;GO:0051087|chaperone binding;GO:0051879|Hsp90 protein binding;	NA	NA	NA
AC068992.1	-2.03483	0.00180653	0.00513875	down	7	2	6	13	35	14	ENSG00000253496	NA	8	16598758	16915044	-	NA	NA	NA	NA	NA	NA
ENSG00000286367	1.9579	3.76598e-05	0.000135116	up	32	36	30	9	5	11	NA	NA	NA	NA	NA	NA	NA	NA	NA	NA	NA	NA
ENSG00000286379	-2.58373	6.23922e-13	3.99692e-12	down	16	11	9	68	80	67	NA	NA	NA	NA	NA	NA	NA	NA	NA	NA	NA	NA
APCDD1L-DT	1.11466	1.00757e-16	7.91636e-16	up	336	364	300	148	162	149	ENSG00000231290	149773	20	58515379	58619888	+	NA	NA	NA	NA	NA	NA
KIF26B-AS1	-3.37237	4.47095e-06	1.75276e-05	down	5	0	2	28	28	17	ENSG00000232192	111216275	1	245206444	245234501	-	NA	NA	NA	NA	NA	NA
ENSG00000286337	-1.6188	3.67071e-07	1.60031e-06	down	18	24	23	65	80	54	NA	NA	NA	NA	NA	NA	NA	NA	NA	NA	NA	NA
TRDMT1	1.56108	2.33841e-39	3.93483e-38	up	575	550	488	185	178	181	ENSG00000107614	1787	10	17137336	17202054	-	GO:0001975|response to amphetamine;GO:0006400|tRNA modification;GO:0030488|tRNA methylation;GO:0036416|tRNA stabilization;	GO:0005634|nucleus;GO:0005654|nucleoplasm;GO:0005737|cytoplasm;	GO:0003723|RNA binding;GO:0008175|tRNA methyltransferase activity;GO:0016428|tRNA (cytosine-5-)-methyltransferase activity;	NA	NA	NA
ENSG00000286314	-1.52713	0.0181185	0.0421712	down	4	12	2	19	20	12	NA	NA	NA	NA	NA	NA	NA	NA	NA	NA	NA	NA
EIF4HP2	2.54323	0.00373641	0.0100629	up	15	8	12	1	2	3	ENSG00000237977	NA	22	30902219	30902781	+	NA	NA	NA	NA	NA	NA
WDR83	2.19423	4.07251e-07	1.76987e-06	up	41	35	61	10	9	11	ENSG00000123154	84292	19	12666802	12675832	+	GO:0000375|RNA splicing, via transesterification reactions;GO:0000398|mRNA splicing, via spliceosome;GO:0001666|response to hypoxia;GO:0032496|response to lipopolysaccharide;GO:0043122|regulation of I-kappaB kinase/NF-kappaB signaling;GO:0090594|inflammatory response to wounding;	GO:0005681|spliceosomal complex;GO:0010008|endosome membrane;GO:0071013|catalytic step 2 spliceosome;	GO:0005515|protein binding;	NA	NA	NA
WDR90	-1.13034	8.50038e-07	3.58016e-06	down	38	79	61	136	124	126	ENSG00000161996	197335	16	649311	667833	+	GO:0060271|cilium assembly;	GO:0005737|cytoplasm;GO:0005814|centriole;	GO:0005515|protein binding;	NA	NA	NA
WDR62	1.94051	2.72923e-33	3.89246e-32	up	276	342	302	72	81	85	ENSG00000075702	284403	19	36054649	36105108	+	GO:0002052|positive regulation of neuroblast proliferation;GO:0007052|mitotic spindle organization;GO:0007099|centriole replication;GO:0021987|cerebral cortex development;GO:0022008|neurogenesis;GO:0045664|regulation of neuron differentiation;GO:0046605|regulation of centrosome cycle;GO:2001224|positive regulation of neuron migration;	GO:0000922|spindle pole;GO:0005634|nucleus;GO:0005813|centrosome;GO:0005814|centriole;GO:0005829|cytosol;GO:0034451|centriolar satellite;GO:0072686|mitotic spindle;	GO:0005515|protein binding;	NA	NA	NA
WDR54	1.17044	1.09046e-13	7.27032e-13	up	266	267	214	108	117	105	ENSG00000005448	84058	2	74421678	74425755	+	GO:0002091|negative regulation of receptor internalization;GO:0042058|regulation of epidermal growth factor receptor signaling pathway;GO:0043408|regulation of MAPK cascade;GO:0060271|cilium assembly;	GO:0005930|axoneme;GO:0031982|vesicle;	GO:0042803|protein homodimerization activity;	NA	NA	NA
WDR37	-1.20802	7.25623e-46	1.43166e-44	down	457	460	423	1007	1052	1021	ENSG00000047056	22884	10	1049538	1160991	+	GO:0022038|corpus callosum development;	GO:0005634|nucleus;GO:0005737|cytoplasm;	NA	NA	NA	NA
WDR31	-1.2906	1.11014e-07	5.06236e-07	down	53	63	29	116	121	114	ENSG00000148225	114987	9	113313222	113340298	-	NA	NA	NA	NA	NA	NA
WDR35	1.15212	1.43602e-36	2.24226e-35	up	796	830	754	364	364	338	ENSG00000118965	57539	2	19910263	19990105	-	GO:0035721|intraciliary retrograde transport;GO:0042073|intraciliary transport;GO:0060271|cilium assembly;GO:0061512|protein localization to cilium;GO:1990830|cellular response to leukemia inhibitory factor;	GO:0005813|centrosome;GO:0005929|cilium;GO:0005930|axoneme;GO:0030991|intraciliary transport particle A;GO:0036064|ciliary basal body;GO:0097542|ciliary tip;	GO:0005515|protein binding;	NA	NA	NA
TRBV7-3	4.43513	0.00889214	0.0222705	up	5	4	3	0	0	0	ENSG00000211714	28595	7	142384329	142384841	+	GO:0002250|adaptive immune response;GO:0007166|cell surface receptor signaling pathway;	GO:0005886|plasma membrane;GO:0042101|T cell receptor complex;	NA	NA	NA	NA
TRBV7-9	-3.90573	0.0115191	0.028131	down	0	1	0	4	6	6	ENSG00000278030	28589	7	142529290	142529762	+	GO:0002250|adaptive immune response;GO:0006955|immune response;GO:0007166|cell surface receptor signaling pathway;	GO:0005886|plasma membrane;GO:0042101|T cell receptor complex;	GO:0042287|MHC protein binding;GO:0042605|peptide antigen binding;	NA	NA	NA
WDR17	2.91422	0.00125446	0.0036555	up	12	16	10	1	3	1	ENSG00000150627	116966	4	176065841	176182818	+	NA	NA	NA	NA	NA	NA
WDR19	-1.31918	5.66093e-56	1.3777e-54	down	419	522	441	1147	1183	1097	ENSG00000157796	57728	4	39182504	39285810	+	GO:0000902|cell morphogenesis;GO:0001701|in utero embryonic development;GO:0008406|gonad development;GO:0030326|embryonic limb morphogenesis;GO:0031076|embryonic camera-type eye development;GO:0035721|intraciliary retrograde transport;GO:0042471|ear morphogenesis;GO:0048701|embryonic cranial skeleton morphogenesis;GO:0050877|nervous system process;GO:0055123|digestive system development;GO:006027…	GO:0001750|photoreceptor outer segment;GO:0005737|cytoplasm;GO:0005856|cytoskeleton;GO:0005929|cilium;GO:0030991|intraciliary transport particle A;GO:0031514|motile cilium;GO:0032391|photoreceptor connecting cilium;GO:0097542|ciliary tip;GO:0097730|non-motile cilium;	GO:0005515|protein binding;	NA	NA	NA
ADTRP	3.79625	1.67864e-29	2.12209e-28	up	143	139	123	11	7	11	ENSG00000111863	84830	6	11712054	11807046	-	GO:0001934|positive regulation of protein phosphorylation;GO:0002042|cell migration involved in sprouting angiogenesis;GO:0002686|negative regulation of leukocyte migration;GO:0003332|negative regulation of extracellular matrix constituent secretion;GO:0010628|positive regulation of gene expression;GO:0030195|negative regulation of blood coagulation;GO:0042758|long-chain fatty acid catabolic proc…	GO:0005901|caveola;GO:0009986|cell surface;GO:0012505|endomembrane system;GO:0016020|membrane;	GO:0005515|protein binding;GO:0016787|hydrolase activity;	NA	NA	NA
IFNAR1	1.05971	1.14543e-65	3.40488e-64	up	4015	3950	3567	1850	1806	1848	ENSG00000142166	3454	21	33324387	33359864	+	GO:0007259|receptor signaling pathway via JAK-STAT;GO:0009615|response to virus;GO:0032496|response to lipopolysaccharide;GO:0035457|cellular response to interferon-alpha;GO:0060337|type I interferon-mediated signaling pathway;GO:0098586|cellular response to virus;GO:1901857|positive regulation of cellular respiration;	GO:0005764|lysosome;GO:0005770|late endosome;GO:0005886|plasma membrane;	GO:0004905|type I interferon receptor activity;GO:0005515|protein binding;GO:0019955|cytokine binding;GO:0019962|type I interferon binding;	K05130|interferon receptor 1;K05130|interferon receptor 1;K05130|interferon receptor 1;K05130|interferon receptor 1;K05130|interferon receptor 1;K05130|interferon receptor 1;K05130|interferon receptor 1;K05130|interferon receptor 1;K05130|interferon receptor 1;K05130|interferon receptor 1;K05130|interferon receptor 1;K05130|interferon receptor 1;K05130|interferon receptor 1;K05130|interferon rece…	hsa04060;hsa04151;hsa04217;hsa04380;hsa04620;hsa04621;hsa04630;hsa04650;hsa05160;hsa05161;hsa05162;hsa05164;hsa05165;hsa05167;hsa05168;hsa05169;hsa05171;hsa05200;	Cytokine-cytokine receptor interaction;PI3K-Akt signaling pathway;Necroptosis;Osteoclast differentiation;Toll-like receptor signaling pathway;NOD-like receptor signaling pathway;JAK-STAT signaling pathway;Natural killer cell mediated cytotoxicity;Hepatitis C;Hepatitis B;Measles;Influenza A;Human papillomavirus infection;Kaposi sarcoma-associated herpesvirus infection;Herpes simplex virus 1 infect…
PARM1	3.58917	0.000112736	0.000380283	up	13	22	14	0	1	3	ENSG00000169116	25849	4	74933095	75050115	+	GO:0051973|positive regulation of telomerase activity;	GO:0000139|Golgi membrane;GO:0005654|nucleoplasm;GO:0005769|early endosome;GO:0005770|late endosome;GO:0005794|Golgi apparatus;GO:0005829|cytosol;GO:0005886|plasma membrane;GO:0010008|endosome membrane;GO:0043231|intracellular membrane-bounded organelle;	GO:0005515|protein binding;	NA	NA	NA
DRD4	-1.58745	0.0190796	0.0441131	down	6	3	5	16	10	16	ENSG00000069696	1815	11	637269	640706	+	GO:0001662|behavioral fear response;GO:0001963|synaptic transmission, dopaminergic;GO:0001975|response to amphetamine;GO:0006874|intracellular calcium ion homeostasis;GO:0007187|G protein-coupled receptor signaling pathway, coupled to cyclic nucleotide second messenger;GO:0007195|adenylate cyclase-inhibiting dopamine receptor signaling pathway;GO:0007198|adenylate cyclase-inhibiting serotonin rec…	GO:0005813|centrosome;GO:0005886|plasma membrane;GO:0016020|membrane;GO:0030425|dendrite;GO:0098794|postsynapse;GO:0098978|glutamatergic synapse;	GO:0001591|dopamine neurotransmitter receptor activity, coupled via Gi/Go;GO:0004952|dopamine neurotransmitter receptor activity;GO:0004993|G protein-coupled serotonin receptor activity;GO:0005515|protein binding;GO:0015459|potassium channel regulator activity;GO:0017124|SH3 domain binding;GO:0030594|neurotransmitter receptor activity;GO:0035240|dopamine binding;GO:0042802|identical protein bindi…	NA	NA	NA
MAP3K14	1.18097	1.1946e-20	1.11355e-19	up	368	444	390	192	164	171	ENSG00000006062	9020	17	45263119	45317029	-	GO:0006955|immune response;GO:0007249|I-kappaB kinase/NF-kappaB signaling;GO:0038061|NIK/NF-kappaB signaling;GO:0043123|positive regulation of I-kappaB kinase/NF-kappaB signaling;GO:0051607|defense response to virus;GO:0071260|cellular response to mechanical stimulus;	GO:0001650|fibrillar center;GO:0005654|nucleoplasm;GO:0005829|cytosol;GO:0043231|intracellular membrane-bounded organelle;	GO:0004672|protein kinase activity;GO:0004674|protein serine/threonine kinase activity;GO:0004704|NF-kappaB-inducing kinase activity;GO:0005515|protein binding;GO:0005524|ATP binding;GO:0106310|protein serine kinase activity;	NA	NA	NA
CKAP2L	2.50338	8.41285e-107	4.61809e-105	up	833	802	767	141	143	138	ENSG00000169607	150468	2	112736349	112764664	-	NA	GO:0000922|spindle pole;GO:0005813|centrosome;GO:0005829|cytosol;GO:0015630|microtubule cytoskeleton;GO:0072686|mitotic spindle;	NA	NA	NA	NA
ACTBL2	4.74323	0.0033165	0.00900663	up	5	7	3	0	0	0	ENSG00000169067	345651	5	57480018	57482811	-	GO:0008150|biological_process;GO:0048870|cell motility;GO:0098974|postsynaptic actin cytoskeleton organization;	GO:0005615|extracellular space;GO:0005737|cytoplasm;GO:0016020|membrane;GO:0035267|NuA4 histone acetyltransferase complex;GO:0070062|extracellular exosome;GO:0098978|glutamatergic synapse;	GO:0003674|molecular_function;GO:0005515|protein binding;GO:0005524|ATP binding;GO:0019901|protein kinase binding;GO:0098973|structural constituent of postsynaptic actin cytoskeleton;	NA	NA	NA
HCG11	-1.17221	9.94684e-16	7.4389e-15	down	140	149	115	306	335	265	ENSG00000228223	107986583	6	26521709	26527404	+	NA	NA	NA	NA	NA	NA
DRGX	4.11921	6.5388e-05	0.000226984	up	8	28	17	2	0	1	ENSG00000165606	644168	10	49364066	49396089	-	GO:0001764|neuron migration;GO:0006357|regulation of transcription by RNA polymerase II;GO:0007411|axon guidance;GO:0009593|detection of chemical stimulus;GO:0016048|detection of temperature stimulus;GO:0021516|dorsal spinal cord development;GO:0021559|trigeminal nerve development;GO:0050954|sensory perception of mechanical stimulus;	GO:0000785|chromatin;GO:0005634|nucleus;	GO:0000977|RNA polymerase II transcription regulatory region sequence-specific DNA binding;GO:0000981|DNA-binding transcription factor activity, RNA polymerase II-specific;GO:1990837|sequence-specific double-stranded DNA binding;	NA	NA	NA
WDR97	1.10387	0.0142256	0.0339747	up	22	32	28	16	13	9	ENSG00000179698	340390	8	144107726	144118328	+	NA	NA	NA	NA	NA	NA
IFITM3	1.18769	3.30245e-64	9.54119e-63	up	6731	6833	5831	2923	2566	2967	ENSG00000142089	10410	11	319676	329475	-	GO:0006955|immune response;GO:0009615|response to virus;GO:0032897|negative regulation of viral transcription;GO:0034341|response to type II interferon;GO:0035455|response to interferon-alpha;GO:0035456|response to interferon-beta;GO:0045071|negative regulation of viral genome replication;GO:0046597|negative regulation of viral entry into host cell;GO:0051607|defense response to virus;GO:0060337|…	GO:0005765|lysosomal membrane;GO:0005886|plasma membrane;GO:0031901|early endosome membrane;GO:0031902|late endosome membrane;GO:0032991|protein-containing complex;GO:0048471|perinuclear region of cytoplasm;	GO:0005515|protein binding;	NA	NA	NA
IFITM1	1.65194	1.45035e-31	1.95881e-30	up	548	651	486	201	133	197	ENSG00000185885	8519	11	310041	315272	+	GO:0001503|ossification;GO:0007166|cell surface receptor signaling pathway;GO:0008285|negative regulation of cell population proliferation;GO:0009615|response to virus;GO:0030336|negative regulation of cell migration;GO:0034341|response to type II interferon;GO:0035455|response to interferon-alpha;GO:0035456|response to interferon-beta;GO:0045071|negative regulation of viral genome replication;GO…	GO:0005765|lysosomal membrane;GO:0005886|plasma membrane;GO:0016020|membrane;GO:0032991|protein-containing complex;	GO:0005515|protein binding;	K19831|interferon induced transmembrane protein 1;	hsa04662;	B cell receptor signaling pathway;
HS6ST1	-2.99262	4.44092e-126	3.03877e-124	down	98	105	94	762	775	812	ENSG00000136720	9394	2	128236716	128318868	-	GO:0001525|angiogenesis;GO:0015015|heparan sulfate proteoglycan biosynthetic process, enzymatic modification;GO:0048286|lung alveolus development;GO:0048666|neuron development;GO:0060716|labyrinthine layer blood vessel development;	GO:0000139|Golgi membrane;GO:0005886|plasma membrane;	GO:0005515|protein binding;GO:0008146|sulfotransferase activity;GO:0017095|heparan sulfate 6-O-sulfotransferase activity;	K02514|heparan sulfate 6-O-sulfotransferase HS6ST1 [EC:2.8.2.-];	hsa00534;	Glycosaminoglycan biosynthesis - heparan sulfate / heparin;
SRRM2	-1.7527	1.08137e-298	2.51999e-296	down	3008	3173	2797	10134	10317	9649	ENSG00000167978	23524	16	2752626	2772538	+	GO:0000398|mRNA splicing, via spliceosome;	GO:0005634|nucleus;GO:0005654|nucleoplasm;GO:0015030|Cajal body;GO:0016607|nuclear speck;GO:0071005|U2-type precatalytic spliceosome;GO:0071007|U2-type catalytic step 2 spliceosome;GO:0071013|catalytic step 2 spliceosome;	GO:0003723|RNA binding;GO:0003729|mRNA binding;GO:0005515|protein binding;GO:0070742|C2H2 zinc finger domain binding;	NA	NA	NA
SRRM5	1.27401	0.0088945	0.0222741	up	22	31	27	9	18	6	ENSG00000226763	100170229	19	43596617	43614498	+	NA	NA	NA	NA	NA	NA
HLA-B	1.5871	2.29932e-108	1.29086e-106	up	9711	9152	7944	3092	2742	3038	ENSG00000234745	3106	6	31353872	31367067	-	GO:0001916|positive regulation of T cell mediated cytotoxicity;GO:0002250|adaptive immune response;GO:0002476|antigen processing and presentation of endogenous peptide antigen via MHC class Ib;GO:0002486|antigen processing and presentation of endogenous peptide antigen via MHC class I via ER pathway, TAP-independent;GO:0002667|regulation of T cell anergy;GO:0006952|defense response;GO:0006955|imm…	GO:0000139|Golgi membrane;GO:0005615|extracellular space;GO:0005783|endoplasmic reticulum;GO:0005794|Golgi apparatus;GO:0005886|plasma membrane;GO:0009897|external side of plasma membrane;GO:0009986|cell surface;GO:0012507|ER to Golgi transport vesicle membrane;GO:0016020|membrane;GO:0030667|secretory granule membrane;GO:0030670|phagocytic vesicle membrane;GO:0031901|early endosome membrane;GO:00…	GO:0005102|signaling receptor binding;GO:0005515|protein binding;GO:0042605|peptide antigen binding;GO:0046977|TAP binding;GO:0051087|chaperone binding;	NA	NA	NA
HLA-C	1.36125	1.86452e-57	4.68062e-56	up	3734	4102	3174	1465	1240	1541	ENSG00000204525	3107	6	31268749	31272130	-	GO:0001916|positive regulation of T cell mediated cytotoxicity;GO:0002250|adaptive immune response;GO:0002476|antigen processing and presentation of endogenous peptide antigen via MHC class Ib;GO:0002486|antigen processing and presentation of endogenous peptide antigen via MHC class I via ER pathway, TAP-independent;GO:0006955|immune response;GO:0045087|innate immune response;	GO:0000139|Golgi membrane;GO:0005615|extracellular space;GO:0005783|endoplasmic reticulum;GO:0005794|Golgi apparatus;GO:0005886|plasma membrane;GO:0009897|external side of plasma membrane;GO:0009986|cell surface;GO:0012507|ER to Golgi transport vesicle membrane;GO:0016020|membrane;GO:0030667|secretory granule membrane;GO:0030670|phagocytic vesicle membrane;GO:0031901|early endosome membrane;GO:00…	GO:0005102|signaling receptor binding;GO:0005515|protein binding;GO:0042605|peptide antigen binding;GO:0046977|TAP binding;	NA	NA	NA
HLA-F	1.43001	3.14844e-10	1.71381e-09	up	138	145	102	53	48	41	ENSG00000204642	3134	6	29722775	29738528	+	GO:0001916|positive regulation of T cell mediated cytotoxicity;GO:0002474|antigen processing and presentation of peptide antigen via MHC class I;GO:0002476|antigen processing and presentation of endogenous peptide antigen via MHC class Ib;GO:0002477|antigen processing and presentation of exogenous peptide antigen via MHC class Ib;GO:0002486|antigen processing and presentation of endogenous peptid…	GO:0000139|Golgi membrane;GO:0005615|extracellular space;GO:0005765|lysosomal membrane;GO:0005783|endoplasmic reticulum;GO:0005886|plasma membrane;GO:0009897|external side of plasma membrane;GO:0009986|cell surface;GO:0012507|ER to Golgi transport vesicle membrane;GO:0016020|membrane;GO:0030670|phagocytic vesicle membrane;GO:0031901|early endosome membrane;GO:0032398|MHC class Ib protein complex;…	GO:0005102|signaling receptor binding;GO:0005515|protein binding;GO:0030881|beta-2-microglobulin binding;GO:0042605|peptide antigen binding;GO:0046978|TAP1 binding;GO:0046979|TAP2 binding;GO:0071889|14-3-3 protein binding;	NA	NA	NA
MTHFD2L	1.03405	8.5652e-05	0.000292922	up	89	101	113	41	72	35	ENSG00000163738	441024	4	74114174	74303099	+	GO:0000105|histidine biosynthetic process;GO:0006164|purine nucleotide biosynthetic process;GO:0009086|methionine biosynthetic process;GO:0009256|10-formyltetrahydrofolate metabolic process;GO:0035999|tetrahydrofolate interconversion;GO:0046655|folic acid metabolic process;	GO:0005739|mitochondrion;GO:0005743|mitochondrial inner membrane;GO:0005759|mitochondrial matrix;	GO:0004477|methenyltetrahydrofolate cyclohydrolase activity;GO:0004487|methylenetetrahydrofolate dehydrogenase (NAD+) activity;GO:0004488|methylenetetrahydrofolate dehydrogenase (NADP+) activity;	K13403|methylenetetrahydrofolate dehydrogenase(NAD+) / 5,10-methenyltetrahydrofolate cyclohydrolase [EC:1.5.1.15 3.5.4.9];K13403|methylenetetrahydrofolate dehydrogenase(NAD+) / 5,10-methenyltetrahydrofolate cyclohydrolase [EC:1.5.1.15 3.5.4.9];K13403|methylenetetrahydrofolate dehydrogenase(NAD+) / 5,10-methenyltetrahydrofolate cyclohydrolase [EC:1.5.1.15 3.5.4.9];	hsa00670;hsa01100;hsa01240;	One carbon pool by folate;Metabolic pathways;Biosynthesis of cofactors;
CHTF8	2.27607	8.95992e-05	0.000305828	up	26	19	32	4	9	3	ENSG00000168802	54921	16	69118010	69132588	-	GO:0006260|DNA replication;GO:0007064|mitotic sister chromatid cohesion;GO:0032508|DNA duplex unwinding;GO:1900264|positive regulation of DNA-directed DNA polymerase activity;	GO:0005654|nucleoplasm;GO:0031390|Ctf18 RFC-like complex;	GO:0003677|DNA binding;GO:0003689|DNA clamp loader activity;GO:0017116|single-stranded DNA helicase activity;	NA	NA	NA
PARP9	1.8024	1.53521e-144	1.25989e-142	up	2023	2125	1900	598	590	538	ENSG00000138496	83666	3	122527924	122564577	-	GO:0000077|DNA damage checkpoint signaling;GO:0000122|negative regulation of transcription by RNA polymerase II;GO:0002230|positive regulation of defense response to virus by host;GO:0006302|double-strand break repair;GO:0010608|post-transcriptional regulation of gene expression;GO:0010629|negative regulation of gene expression;GO:0016477|cell migration;GO:0019082|viral protein processing;GO:0034…	GO:0005634|nucleus;GO:0005654|nucleoplasm;GO:0005737|cytoplasm;GO:0005739|mitochondrion;GO:0005829|cytosol;GO:0016020|membrane;GO:0032991|protein-containing complex;GO:0090734|site of DNA damage;	GO:0003714|transcription corepressor activity;GO:0003950|NAD+ ADP-ribosyltransferase activity;GO:0004857|enzyme inhibitor activity;GO:0005515|protein binding;GO:0016779|nucleotidyltransferase activity;GO:0019899|enzyme binding;GO:0042393|histone binding;GO:0044389|ubiquitin-like protein ligase binding;GO:0072570|ADP-D-ribose binding;GO:0097677|STAT family protein binding;GO:0140802|NAD+-protein-C…	NA	NA	NA
MLF2	-1.35132	1.80913e-82	6.90711e-81	down	827	871	780	2160	2005	2121	ENSG00000089693	8079	12	6747996	6767475	-	GO:0006355|regulation of DNA-templated transcription;	GO:0005634|nucleus;GO:0005737|cytoplasm;GO:0016020|membrane;	GO:0005515|protein binding;	NA	NA	NA
DUX4L50	-2.11634	0.0161256	0.0380381	down	2	4	1	8	14	8	ENSG00000232815	NA	9	63817748	63818462	-	NA	NA	NA	NA	NA	NA
ICA1L	-2.59443	1.54171e-40	2.6744e-39	down	42	39	46	282	247	236	ENSG00000163596	130026	2	202773150	202871766	-	GO:0051049|regulation of transport;	GO:0005794|Golgi apparatus;	GO:0005515|protein binding;GO:0019904|protein domain specific binding;	NA	NA	NA
AMIGO2	1.30317	4.66465e-97	2.21589e-95	up	3174	3196	2995	1223	1313	1242	ENSG00000139211	347902	12	47075707	47079959	-	GO:0007156|homophilic cell adhesion via plasma membrane adhesion molecules;GO:0007157|heterophilic cell-cell adhesion via plasma membrane cell adhesion molecules;GO:0007420|brain development;GO:0043069|negative regulation of programmed cell death;GO:0051965|positive regulation of synapse assembly;	GO:0005634|nucleus;GO:0005886|plasma membrane;GO:0016020|membrane;	GO:0005515|protein binding;	NA	NA	NA
AL645933.2	-1.02254	0.00261976	0.00723369	down	16	31	24	49	48	46	ENSG00000272221	NA	6	31394289	31395495	-	NA	NA	NA	NA	NA	NA
ENSG00000286496	-4.86255	0.00211261	0.00593289	down	0	0	0	7	4	5	NA	NA	NA	NA	NA	NA	NA	NA	NA	NA	NA	NA
CDH20	1.56412	0.000489976	0.00151691	up	26	36	33	13	11	8	ENSG00000101542	28316	18	61333430	61555779	+	GO:0000902|cell morphogenesis;GO:0007043|cell-cell junction assembly;GO:0007156|homophilic cell adhesion via plasma membrane adhesion molecules;GO:0007275|multicellular organism development;GO:0016339|calcium-dependent cell-cell adhesion via plasma membrane cell adhesion molecules;GO:0034332|adherens junction organization;GO:0044331|cell-cell adhesion mediated by cadherin;	GO:0005912|adherens junction;GO:0016342|catenin complex;	GO:0005509|calcium ion binding;GO:0045296|cadherin binding;	NA	NA	NA
CDH24	1.69011	1.22264e-69	3.85225e-68	up	885	973	834	263	284	282	ENSG00000139880	64403	14	23047062	23057538	-	GO:0000902|cell morphogenesis;GO:0007043|cell-cell junction assembly;GO:0007156|homophilic cell adhesion via plasma membrane adhesion molecules;GO:0007275|multicellular organism development;GO:0016339|calcium-dependent cell-cell adhesion via plasma membrane cell adhesion molecules;GO:0034332|adherens junction organization;GO:0044331|cell-cell adhesion mediated by cadherin;GO:0098609|cell-cell adh…	GO:0005886|plasma membrane;GO:0005911|cell-cell junction;GO:0005912|adherens junction;GO:0016342|catenin complex;	GO:0005509|calcium ion binding;GO:0045296|cadherin binding;	NA	NA	NA
MLKL	1.75352	2.72463e-37	4.33379e-36	up	402	406	400	111	134	112	ENSG00000168404	197259	16	74671855	74700960	-	GO:0006468|protein phosphorylation;GO:0007166|cell surface receptor signaling pathway;GO:0051607|defense response to virus;GO:0070207|protein homotrimerization;GO:0070266|necroptotic process;GO:0097527|necroptotic signaling pathway;GO:0097528|execution phase of necroptosis;	GO:0005634|nucleus;GO:0005737|cytoplasm;GO:0005829|cytosol;GO:0005886|plasma membrane;GO:0030054|cell junction;	GO:0005515|protein binding;GO:0005524|ATP binding;GO:0019901|protein kinase binding;GO:0044877|protein-containing complex binding;	K08849|mixed lineage kinase domain-like [EC:2.7.11.1];K08849|mixed lineage kinase domain-like [EC:2.7.11.1];K08849|mixed lineage kinase domain-like [EC:2.7.11.1];K08849|mixed lineage kinase domain-like [EC:2.7.11.1];	hsa04217;hsa04623;hsa04668;hsa05132;	Necroptosis;Cytosolic DNA-sensing pathway;TNF signaling pathway;Salmonella infection;
ENSG00000286473	-3.55076	3.11933e-17	2.51974e-16	down	5	11	6	98	105	54	NA	NA	NA	NA	NA	NA	NA	NA	NA	NA	NA	NA
GPSM2	1.22573	8.44091e-37	1.32977e-35	up	741	757	711	338	314	289	ENSG00000121957	29899	1	108875350	108934545	+	GO:0000132|establishment of mitotic spindle orientation;GO:0007052|mitotic spindle organization;GO:0007186|G protein-coupled receptor signaling pathway;GO:0031291|Ran protein signal transduction;GO:0051301|cell division;GO:0051661|maintenance of centrosome location;GO:0060236|regulation of mitotic spindle organization;GO:1904778|positive regulation of protein localization to cell cortex;GO:190583…	GO:0005737|cytoplasm;GO:0005813|centrosome;GO:0005829|cytosol;GO:0005938|cell cortex;GO:0016328|lateral plasma membrane;GO:0032991|protein-containing complex;GO:0097431|mitotic spindle pole;GO:0097575|lateral cell cortex;GO:0099738|cell cortex region;	GO:0000166|nucleotide binding;GO:0001965|G-protein alpha-subunit binding;GO:0005092|GDP-dissociation inhibitor activity;GO:0005515|protein binding;GO:0019904|protein domain specific binding;GO:0042802|identical protein binding;GO:0043621|protein self-association;GO:0070840|dynein complex binding;	NA	NA	NA
MFSD3	-2.62407	1.12225e-21	1.08713e-20	down	21	21	30	119	142	180	ENSG00000167700	113655	8	144509070	144511213	+	GO:1902600|proton transmembrane transport;	GO:0016020|membrane;	GO:0005515|protein binding;GO:0015295|solute:proton symporter activity;	NA	NA	NA
GPSM3	1.31976	4.22267e-07	1.8319e-06	up	88	86	84	33	38	32	ENSG00000213654	63940	6	32190766	32195523	-	GO:0002690|positive regulation of leukocyte chemotaxis;GO:0008150|biological_process;GO:0050729|positive regulation of inflammatory response;GO:1900017|positive regulation of cytokine production involved in inflammatory response;	GO:0005575|cellular_component;GO:0005737|cytoplasm;GO:0005886|plasma membrane;	GO:0003674|molecular_function;GO:0005515|protein binding;GO:0030695|GTPase regulator activity;	NA	NA	NA
HGSNAT	-1.13829	3.90036e-98	1.8781e-96	down	1710	1871	1685	3842	3926	3761	ENSG00000165102	138050	8	43140464	43202855	+	GO:0007041|lysosomal transport;GO:0030200|heparan sulfate proteoglycan catabolic process;GO:0051259|protein complex oligomerization;	GO:0005765|lysosomal membrane;GO:0005886|plasma membrane;GO:0035579|specific granule membrane;GO:0043202|lysosomal lumen;GO:0070821|tertiary granule membrane;	GO:0015019|heparan-alpha-glucosaminide N-acetyltransferase activity;GO:0016746|acyltransferase activity;	K10532|heparan-alpha-glucosaminide N-acetyltransferase [EC:2.3.1.78];K10532|heparan-alpha-glucosaminide N-acetyltransferase [EC:2.3.1.78];K10532|heparan-alpha-glucosaminide N-acetyltransferase [EC:2.3.1.78];	hsa00531;hsa01100;hsa04142;	Glycosaminoglycan degradation;Metabolic pathways;Lysosome;
ENSG00000286458	-1.70288	0.00174105	0.00496277	down	5	9	7	21	29	18	NA	NA	NA	NA	NA	NA	NA	NA	NA	NA	NA	NA
DDAH2	-1.55037	1.11996e-51	2.48341e-50	down	253	287	262	865	740	733	ENSG00000213722	23564	6	31727038	31730617	-	GO:0000052|citrulline metabolic process;GO:0006525|arginine metabolic process;GO:0006527|arginine catabolic process;GO:0006809|nitric oxide biosynthetic process;GO:0007263|nitric oxide mediated signal transduction;GO:0043066|negative regulation of apoptotic process;GO:0045429|positive regulation of nitric oxide biosynthetic process;GO:0050999|regulation of nitric-oxide synthase activity;	GO:0005739|mitochondrion;GO:0005829|cytosol;GO:0070062|extracellular exosome;	GO:0003824|catalytic activity;GO:0005515|protein binding;GO:0016403|dimethylargininase activity;GO:0016597|amino acid binding;	NA	NA	NA
CDH11	-1.50415	3.44402e-107	1.90322e-105	down	931	1043	806	2648	2656	2528	ENSG00000140937	1009	16	64943753	65126112	-	GO:0000902|cell morphogenesis;GO:0001501|skeletal system development;GO:0001503|ossification;GO:0003189|aortic valve formation;GO:0007043|cell-cell junction assembly;GO:0007155|cell adhesion;GO:0007156|homophilic cell adhesion via plasma membrane adhesion molecules;GO:0007275|multicellular organism development;GO:0016339|calcium-dependent cell-cell adhesion via plasma membrane cell adhesion molec…	GO:0005737|cytoplasm;GO:0005886|plasma membrane;GO:0005912|adherens junction;GO:0016342|catenin complex;GO:0070062|extracellular exosome;GO:0098685|Schaffer collateral - CA1 synapse;GO:0098978|glutamatergic synapse;	GO:0005509|calcium ion binding;GO:0045296|cadherin binding;	NA	NA	NA
CDH13	1.87863	2.45299e-183	3.01461e-181	up	4478	4497	3820	1173	1148	1139	ENSG00000140945	1012	16	82626965	83800640	+	GO:0000902|cell morphogenesis;GO:0001938|positive regulation of endothelial cell proliferation;GO:0001954|positive regulation of cell-matrix adhesion;GO:0002040|sprouting angiogenesis;GO:0007043|cell-cell junction assembly;GO:0007156|homophilic cell adhesion via plasma membrane adhesion molecules;GO:0007162|negative regulation of cell adhesion;GO:0007266|Rho protein signal transduction;GO:0007275…	GO:0005576|extracellular region;GO:0005615|extracellular space;GO:0005737|cytoplasm;GO:0005886|plasma membrane;GO:0005901|caveola;GO:0005912|adherens junction;GO:0005925|focal adhesion;GO:0009897|external side of plasma membrane;GO:0016342|catenin complex;GO:0043005|neuron projection;GO:0062023|collagen-containing extracellular matrix;GO:0070062|extracellular exosome;	GO:0005509|calcium ion binding;GO:0005515|protein binding;GO:0030169|low-density lipoprotein particle binding;GO:0042802|identical protein binding;GO:0045296|cadherin binding;GO:0055100|adiponectin binding;GO:0071813|lipoprotein particle binding;	NA	NA	NA
AKNAD1	1.41369	0.000496416	0.00153511	up	49	40	31	16	20	9	ENSG00000162641	254268	1	108815898	108963484	-	NA	NA	NA	NA	NA	NA
MLPH	3.62043	1.2012e-201	1.67638e-199	up	1132	1205	1048	99	100	75	ENSG00000115648	79083	2	237485428	237555322	+	GO:0006886|intracellular protein transport;GO:0032402|melanosome transport;	GO:0030425|dendrite;GO:0030864|cortical actin cytoskeleton;GO:0048471|perinuclear region of cytoplasm;GO:0070062|extracellular exosome;	GO:0003779|actin binding;GO:0005515|protein binding;GO:0017022|myosin binding;GO:0030674|protein-macromolecule adaptor activity;GO:0031267|small GTPase binding;GO:0046872|metal ion binding;	NA	NA	NA
AP002026.1	-3.26421	1.86359e-20	1.72091e-19	down	9	11	10	95	106	86	ENSG00000246090	100507053	4	99088805	99301356	+	NA	NA	NA	NA	NA	NA
STARD4	-2.34415	3.28111e-240	6.09399e-238	down	510	560	492	2621	2815	2457	ENSG00000164211	134429	5	111496033	111512590	-	GO:0010879|cholesterol transport involved in cholesterol storage;GO:0032367|intracellular cholesterol transport;GO:0070508|cholesterol import;GO:0070859|positive regulation of bile acid biosynthetic process;GO:0090205|positive regulation of cholesterol metabolic process;GO:0120009|intermembrane lipid transfer;	GO:0005737|cytoplasm;GO:0005783|endoplasmic reticulum;GO:0005829|cytosol;GO:0031410|cytoplasmic vesicle;	GO:0005515|protein binding;GO:0015485|cholesterol binding;GO:0120020|cholesterol transfer activity;	NA	NA	NA
STARD8	1.34381	8.68873e-10	4.5969e-09	up	122	135	123	58	44	47	ENSG00000130052	9754	X	68647666	68725842	+	GO:0007165|signal transduction;GO:0030036|actin cytoskeleton organization;GO:0035023|regulation of Rho protein signal transduction;	GO:0005925|focal adhesion;	GO:0005096|GTPase activator activity;GO:0008289|lipid binding;	NA	NA	NA
GUCD1	-1.05709	2.29796e-35	3.46757e-34	down	665	723	555	1308	1319	1384	ENSG00000138867	83606	22	24540423	24555935	-	NA	NA	GO:0005515|protein binding;	NA	NA	NA
ENSG00000286619	2.30806	4.37943e-07	1.89758e-06	up	35	45	45	5	7	13	NA	NA	NA	NA	NA	NA	NA	NA	NA	NA	NA	NA
PPARGC1A	2.467	0.000153138	0.000508921	up	22	19	20	5	2	4	ENSG00000109819	10891	4	23755041	23904089	-	GO:0001659|temperature homeostasis;GO:0001678|intracellular glucose homeostasis;GO:0002021|response to dietary excess;GO:0006094|gluconeogenesis;GO:0006355|regulation of DNA-templated transcription;GO:0006367|transcription initiation at RNA polymerase II promoter;GO:0006397|mRNA processing;GO:0007005|mitochondrion organization;GO:0007586|digestion;GO:0008380|RNA splicing;GO:0010628|positive regul…	GO:0000785|chromatin;GO:0005634|nucleus;GO:0005654|nucleoplasm;GO:0005737|cytoplasm;GO:0016605|PML body;GO:0043231|intracellular membrane-bounded organelle;	GO:0003677|DNA binding;GO:0003712|transcription coregulator activity;GO:0003713|transcription coactivator activity;GO:0003723|RNA binding;GO:0005515|protein binding;GO:0008134|transcription factor binding;GO:0016922|nuclear receptor binding;GO:0030374|nuclear receptor coactivator activity;GO:0031490|chromatin DNA binding;GO:0031625|ubiquitin protein ligase binding;GO:0043565|sequence-specific DNA…	K07202|alpha peroxisome proliferator-activated receptor gamma coactivator 1-alpha;K07202|alpha peroxisome proliferator-activated receptor gamma coactivator 1-alpha;K07202|alpha peroxisome proliferator-activated receptor gamma coactivator 1-alpha;K07202|alpha peroxisome proliferator-activated receptor gamma coactivator 1-alpha;K07202|alpha peroxisome proliferator-activated receptor gamma coactivat…	hsa04152;hsa04211;hsa04371;hsa04714;hsa04910;hsa04920;hsa04922;hsa04931;hsa04936;hsa05016;	AMPK signaling pathway;Longevity regulating pathway;Apelin signaling pathway;Thermogenesis;Insulin signaling pathway;Adipocytokine signaling pathway;Glucagon signaling pathway;Insulin resistance;Alcoholic liver disease;Huntington disease;
PPARGC1B	1.58821	1.25834e-11	7.50447e-11	up	124	134	102	43	40	36	ENSG00000155846	133522	5	149730298	149855022	+	GO:0001503|ossification;GO:0006355|regulation of DNA-templated transcription;GO:0006390|mitochondrial transcription;GO:0007015|actin filament organization;GO:0010694|positive regulation of alkaline phosphatase activity;GO:0030520|intracellular estrogen receptor signaling pathway;GO:0034614|cellular response to reactive oxygen species;GO:0042327|positive regulation of phosphorylation;GO:0045672|po…	GO:0005634|nucleus;GO:0005654|nucleoplasm;GO:0005739|mitochondrion;GO:0005829|cytosol;GO:0016592|mediator complex;	GO:0003712|transcription coregulator activity;GO:0003723|RNA binding;GO:0008134|transcription factor binding;GO:0030331|nuclear estrogen receptor binding;GO:0030374|nuclear receptor coactivator activity;GO:0050682|AF-2 domain binding;	K17962|peroxisome proliferator-activated receptor gamma coactivator 1-beta;	hsa04931;	Insulin resistance;
PCDHGA11	-1.24729	2.17238e-27	2.55778e-26	down	272	233	253	606	568	619	ENSG00000253873	56105	5	141421047	141512975	+	GO:0007155|cell adhesion;GO:0007156|homophilic cell adhesion via plasma membrane adhesion molecules;GO:0007399|nervous system development;	GO:0005886|plasma membrane;	GO:0005509|calcium ion binding;	NA	NA	NA
PCDHGA12	-2.25678	5.43565e-83	2.09799e-81	down	156	174	130	701	732	749	ENSG00000253159	26025	5	141430507	141512975	+	GO:0007155|cell adhesion;GO:0007156|homophilic cell adhesion via plasma membrane adhesion molecules;GO:0007399|nervous system development;	GO:0005886|plasma membrane;GO:0005911|cell-cell junction;	GO:0005509|calcium ion binding;	NA	NA	NA
CDIN1	-1.49501	2.08238e-31	2.80168e-30	down	190	181	141	512	501	424	ENSG00000186073	84529	15	36579626	36810248	+	GO:0030218|erythrocyte differentiation;	GO:0005634|nucleus;GO:0005737|cytoplasm;	GO:0005515|protein binding;	NA	NA	NA
FLVCR1	-1.36145	1.18867e-18	1.02702e-17	down	102	137	95	288	305	259	ENSG00000162769	28982	1	212858275	212899363	+	GO:0001568|blood vessel development;GO:0001701|in utero embryonic development;GO:0006783|heme biosynthetic process;GO:0006839|mitochondrial transport;GO:0006879|intracellular iron ion homeostasis;GO:0015886|heme transport;GO:0030218|erythrocyte differentiation;GO:0035264|multicellular organism growth;GO:0042733|embryonic digit morphogenesis;GO:0043249|erythrocyte maturation;GO:0046620|regulation …	GO:0005739|mitochondrion;GO:0005743|mitochondrial inner membrane;GO:0005886|plasma membrane;	GO:0005515|protein binding;GO:0015232|heme transmembrane transporter activity;GO:0020037|heme binding;	NA	NA	NA
FLVCR2	1.53598	9.14256e-15	6.50085e-14	up	152	183	158	61	54	54	ENSG00000119686	55640	14	75578620	75663214	+	GO:0055085|transmembrane transport;GO:0097037|heme export;	GO:0005886|plasma membrane;	GO:0015232|heme transmembrane transporter activity;GO:0020037|heme binding;	NA	NA	NA
CXCL16	2.29638	6.83884e-14	4.6081e-13	up	77	99	86	18	18	17	ENSG00000161921	58191	17	4733533	4739928	-	GO:0006898|receptor-mediated endocytosis;GO:0006935|chemotaxis;GO:0007165|signal transduction;GO:0010818|T cell chemotaxis;GO:0030307|positive regulation of cell growth;GO:0030335|positive regulation of cell migration;GO:0034097|response to cytokine;GO:0034341|response to type II interferon;GO:0034612|response to tumor necrosis factor;	GO:0005576|extracellular region;GO:0005615|extracellular space;GO:0005886|plasma membrane;GO:0016020|membrane;	GO:0005041|low-density lipoprotein particle receptor activity;GO:0005044|scavenger receptor activity;GO:0008009|chemokine activity;	K10035|C-X-C motif chemokine 16;K10035|C-X-C motif chemokine 16;	hsa04060;hsa04062;	Cytokine-cytokine receptor interaction;Chemokine signaling pathway;
TROAP	1.47871	5.36093e-18	4.47233e-17	up	201	276	249	89	91	79	ENSG00000135451	10024	12	49323236	49331731	+	GO:0007155|cell adhesion;	GO:0005737|cytoplasm;	GO:0005515|protein binding;	NA	NA	NA
GLIS1	-2.2367	1.0109e-22	1.01715e-21	down	27	58	36	167	207	190	ENSG00000174332	148979	1	53506237	53739164	-	GO:0000122|negative regulation of transcription by RNA polymerase II;GO:0006357|regulation of transcription by RNA polymerase II;GO:0030154|cell differentiation;GO:0045944|positive regulation of transcription by RNA polymerase II;	GO:0005634|nucleus;	GO:0000978|RNA polymerase II cis-regulatory region sequence-specific DNA binding;GO:0000981|DNA-binding transcription factor activity, RNA polymerase II-specific;GO:0001228|DNA-binding transcription activator activity, RNA polymerase II-specific;GO:0005515|protein binding;GO:0046872|metal ion binding;GO:1990837|sequence-specific double-stranded DNA binding;	NA	NA	NA
GLIS2	-1.0792	1.28124e-13	8.51929e-13	down	153	167	122	302	293	331	ENSG00000126603	84662	16	4314761	4339597	+	GO:0000122|negative regulation of transcription by RNA polymerase II;GO:0007417|central nervous system development;GO:0043433|negative regulation of DNA-binding transcription factor activity;GO:0045879|negative regulation of smoothened signaling pathway;GO:0045892|negative regulation of DNA-templated transcription;GO:0045893|positive regulation of DNA-templated transcription;GO:0045944|positive r…	GO:0005634|nucleus;GO:0005654|nucleoplasm;GO:0005737|cytoplasm;GO:0016607|nuclear speck;GO:0097730|non-motile cilium;	GO:0000976|transcription cis-regulatory region binding;GO:0000978|RNA polymerase II cis-regulatory region sequence-specific DNA binding;GO:0000981|DNA-binding transcription factor activity, RNA polymerase II-specific;GO:0001228|DNA-binding transcription activator activity, RNA polymerase II-specific;GO:0005515|protein binding;GO:0046872|metal ion binding;GO:1990837|sequence-specific double-strand…	NA	NA	NA
DSEL	-2.96323	0	0	down	964	933	865	7125	7522	6805	ENSG00000171451	92126	18	67506587	67516720	-	GO:0030204|chondroitin sulfate metabolic process;GO:0030205|dermatan sulfate metabolic process;GO:0030208|dermatan sulfate biosynthetic process;	GO:0000139|Golgi membrane;	GO:0008146|sulfotransferase activity;GO:0047757|chondroitin-glucuronate 5-epimerase activity;	NA	NA	NA
CXCL12	-3.04538	0	0	down	1996	1940	1809	16012	15213	15964	ENSG00000107562	6387	10	44370165	44386493	-	GO:0001666|response to hypoxia;GO:0001764|neuron migration;GO:0001938|positive regulation of endothelial cell proliferation;GO:0006874|intracellular calcium ion homeostasis;GO:0006935|chemotaxis;GO:0006952|defense response;GO:0006955|immune response;GO:0007155|cell adhesion;GO:0007165|signal transduction;GO:0007186|G protein-coupled receptor signaling pathway;GO:0007411|axon guidance;GO:0008015|b…	GO:0005576|extracellular region;GO:0005634|nucleus;GO:0005737|cytoplasm;GO:0009897|external side of plasma membrane;GO:0062023|collagen-containing extracellular matrix;GO:0070062|extracellular exosome;	GO:0005102|signaling receptor binding;GO:0005178|integrin binding;GO:0005515|protein binding;GO:0008009|chemokine activity;GO:0008083|growth factor activity;GO:0042379|chemokine receptor binding;GO:0045236|CXCR chemokine receptor binding;	K10031|C-X-C motif chemokine 12;K10031|C-X-C motif chemokine 12;K10031|C-X-C motif chemokine 12;K10031|C-X-C motif chemokine 12;K10031|C-X-C motif chemokine 12;K10031|C-X-C motif chemokine 12;K10031|C-X-C motif chemokine 12;K10031|C-X-C motif chemokine 12;K10031|C-X-C motif chemokine 12;K10031|C-X-C motif chemokine 12;K10031|C-X-C motif chemokine 12;	hsa04060;hsa04061;hsa04062;hsa04064;hsa04360;hsa04670;hsa04672;hsa04810;hsa05163;hsa05200;hsa05323;	Cytokine-cytokine receptor interaction;Viral protein interaction with cytokine and cytokine receptor;Chemokine signaling pathway;NF-kappa B signaling pathway;Axon guidance;Leukocyte transendothelial migration;Intestinal immune network for IgA production;Regulation of actin cytoskeleton;Human cytomegalovirus infection;Pathways in cancer;Rheumatoid arthritis;
CDCA7L	-1.22268	2.91693e-12	1.80451e-11	down	91	81	83	213	186	194	ENSG00000164649	55536	7	21900899	21945903	-	GO:0006355|regulation of DNA-templated transcription;GO:0008284|positive regulation of cell population proliferation;	GO:0001650|fibrillar center;GO:0005634|nucleus;GO:0005654|nucleoplasm;GO:0005730|nucleolus;GO:0005829|cytosol;	GO:0005515|protein binding;	NA	NA	NA
LAMTOR5-AS1	1.11102	0.000606364	0.00185514	up	50	58	66	20	25	35	ENSG00000224699	101410535	1	110347116	110443817	+	NA	NA	NA	NA	NA	NA
AC125494.2	1.66701	0.00289208	0.00793955	up	21	28	18	7	11	3	ENSG00000269892	NA	12	6742985	6743641	+	NA	NA	NA	NA	NA	NA
MMAB	-2.76657	1.36175e-95	6.29925e-94	down	92	100	76	613	597	602	ENSG00000139428	326625	12	109553715	109573580	-	GO:0009235|cobalamin metabolic process;	GO:0005759|mitochondrial matrix;	GO:0005515|protein binding;GO:0005524|ATP binding;GO:0008817|corrinoid adenosyltransferase activity;GO:0016765|transferase activity, transferring alkyl or aryl (other than methyl) groups;GO:0031419|cobalamin binding;	K00798|cob(I)alamin adenosyltransferase [EC:2.5.1.17];K00798|cob(I)alamin adenosyltransferase [EC:2.5.1.17];K00798|cob(I)alamin adenosyltransferase [EC:2.5.1.17];	hsa00860;hsa01100;hsa01240;	Porphyrin metabolism;Metabolic pathways;Biosynthesis of cofactors;
DHODH	1.28511	5.43052e-14	3.68327e-13	up	209	217	200	95	88	73	ENSG00000102967	1723	16	72008588	72027664	+	GO:0006207|'de novo' pyrimidine nucleobase biosynthetic process;GO:0006225|UDP biosynthetic process;GO:0009220|pyrimidine ribonucleotide biosynthetic process;GO:0044205|'de novo' UMP biosynthetic process;	GO:0005654|nucleoplasm;GO:0005739|mitochondrion;GO:0005743|mitochondrial inner membrane;GO:0005829|cytosol;	GO:0004151|dihydroorotase activity;GO:0004152|dihydroorotate dehydrogenase activity;GO:0005515|protein binding;GO:0106430|dihydroorotate dehydrogenase (quinone) activity;	K00254|dihydroorotate dehydrogenase [EC:1.3.5.2];K00254|dihydroorotate dehydrogenase [EC:1.3.5.2];K00254|dihydroorotate dehydrogenase [EC:1.3.5.2];	hsa00240;hsa01100;hsa01240;	Pyrimidine metabolism;Metabolic pathways;Biosynthesis of cofactors;
AC099552.1	3.71615	0.000658748	0.00200202	up	4	18	18	0	1	2	ENSG00000217825	NA	7	155196563	155198455	-	NA	NA	NA	NA	NA	NA
AL157392.4	1.2326	0.00336898	0.009141	up	22	43	48	17	20	11	ENSG00000273474	NA	10	13675646	13675990	+	NA	NA	NA	NA	NA	NA
AL157392.1	2.08209	0.0102756	0.0253499	up	16	13	9	3	6	0	ENSG00000225112	NA	10	13710415	13712054	+	NA	NA	NA	NA	NA	NA
KIF23-AS1	-2.38566	1.22116e-29	1.55491e-28	down	37	33	48	220	208	188	ENSG00000259426	145694	15	69396904	69415029	-	NA	NA	NA	NA	NA	NA
MIATNB	1.27725	6.89377e-11	3.91741e-10	up	153	175	152	59	78	60	ENSG00000244625	NA	22	26672747	26780893	+	NA	NA	NA	NA	NA	NA
ENSG00000286596	-3.22113	5.63932e-05	0.000197448	down	1	1	4	14	24	18	NA	NA	NA	NA	NA	NA	NA	NA	NA	NA	NA	NA
DSTN	-1.19076	3.17051e-92	1.41624e-90	down	4202	4001	3564	9054	8952	8730	ENSG00000125868	11034	20	17570075	17609919	+	GO:0008154|actin polymerization or depolymerization;GO:0030042|actin filament depolymerization;GO:0030043|actin filament fragmentation;GO:0030836|positive regulation of actin filament depolymerization;GO:0051014|actin filament severing;	GO:0005737|cytoplasm;GO:0015629|actin cytoskeleton;GO:0030864|cortical actin cytoskeleton;GO:0070062|extracellular exosome;	GO:0005515|protein binding;GO:0051015|actin filament binding;	NA	NA	NA
AC091132.2	-1.4014	0.01504	0.0357091	down	7	13	3	21	25	14	ENSG00000236234	NA	17	45452844	45464065	+	NA	NA	NA	NA	NA	NA
DYNLT5	-3.93771	8.72426e-32	1.18606e-30	down	12	5	12	138	149	156	ENSG00000152760	200132	1	66752459	66779047	+	GO:0007018|microtubule-based movement;	GO:0005737|cytoplasm;GO:0005868|cytoplasmic dynein complex;	GO:0005515|protein binding;GO:0045505|dynein intermediate chain binding;	K25421|dynein light chain Tctex-type 5;	hsa04814;	Motor proteins;
MMP1	2.89484	0	0	up	18758	19180	17082	2500	2431	2428	ENSG00000196611	4312	11	102789401	102798160	-	GO:0006508|proteolysis;GO:0019538|protein metabolic process;GO:0022617|extracellular matrix disassembly;GO:0030198|extracellular matrix organization;GO:0030574|collagen catabolic process;GO:0031334|positive regulation of protein-containing complex assembly;GO:0071492|cellular response to UV-A;	GO:0005576|extracellular region;GO:0031012|extracellular matrix;	GO:0004175|endopeptidase activity;GO:0004222|metalloendopeptidase activity;GO:0004252|serine-type endopeptidase activity;GO:0008233|peptidase activity;GO:0008270|zinc ion binding;	K01388|matrix metalloproteinase-1 (interstitial collagenase) [EC:3.4.24.7];K01388|matrix metalloproteinase-1 (interstitial collagenase) [EC:3.4.24.7];K01388|matrix metalloproteinase-1 (interstitial collagenase) [EC:3.4.24.7];K01388|matrix metalloproteinase-1 (interstitial collagenase) [EC:3.4.24.7];K01388|matrix metalloproteinase-1 (interstitial collagenase) [EC:3.4.24.7];K01388|matrix metallopro…	hsa03320;hsa04657;hsa04926;hsa05171;hsa05200;hsa05219;hsa05323;hsa05417;	PPAR signaling pathway;IL-17 signaling pathway;Relaxin signaling pathway;Coronavirus disease - COVID-19;Pathways in cancer;Bladder cancer;Rheumatoid arthritis;Lipid and atherosclerosis;
DYNLT3	1.09803	8.43159e-55	1.99308e-53	up	2001	1964	1803	883	912	887	ENSG00000165169	6990	X	37836757	37847571	-	GO:0007018|microtubule-based movement;GO:0007049|cell cycle;GO:0007346|regulation of mitotic cell cycle;GO:0045931|positive regulation of mitotic cell cycle;GO:0051301|cell division;	GO:0000776|kinetochore;GO:0005634|nucleus;GO:0005737|cytoplasm;GO:0005868|cytoplasmic dynein complex;GO:0061673|mitotic spindle astral microtubule;	GO:0005515|protein binding;GO:0042802|identical protein binding;GO:0045505|dynein intermediate chain binding;	K10420|dynein light chain Tctex-type 1/3;K10420|dynein light chain Tctex-type 1/3;	hsa04814;hsa05132;	Motor proteins;Salmonella infection;
MMP2	1.26024	1.95953e-92	8.78479e-91	up	51893	50402	44324	20398	19373	21067	ENSG00000087245	4313	16	55389700	55506691	+	GO:0001525|angiogenesis;GO:0001541|ovarian follicle development;GO:0001542|ovulation from ovarian follicle;GO:0001553|luteinization;GO:0001666|response to hypoxia;GO:0001955|blood vessel maturation;GO:0001957|intramembranous ossification;GO:0006508|proteolysis;GO:0007162|negative regulation of cell adhesion;GO:0007507|heart development;GO:0007566|embryo implantation;GO:0007567|parturition;GO:0007…	GO:0005576|extracellular region;GO:0005615|extracellular space;GO:0005634|nucleus;GO:0005739|mitochondrion;GO:0005886|plasma membrane;GO:0030017|sarcomere;GO:0062023|collagen-containing extracellular matrix;	GO:0001968|fibronectin binding;GO:0004175|endopeptidase activity;GO:0004222|metalloendopeptidase activity;GO:0004252|serine-type endopeptidase activity;GO:0005515|protein binding;GO:0008237|metallopeptidase activity;GO:0008270|zinc ion binding;	K01398|matrix metalloproteinase-2 (gelatinase A) [EC:3.4.24.24];K01398|matrix metalloproteinase-2 (gelatinase A) [EC:3.4.24.24];K01398|matrix metalloproteinase-2 (gelatinase A) [EC:3.4.24.24];K01398|matrix metalloproteinase-2 (gelatinase A) [EC:3.4.24.24];K01398|matrix metalloproteinase-2 (gelatinase A) [EC:3.4.24.24];K01398|matrix metalloproteinase-2 (gelatinase A) [EC:3.4.24.24];K01398|matrix m…	hsa01522;hsa04670;hsa04912;hsa04915;hsa04926;hsa04933;hsa05200;hsa05205;hsa05219;hsa05415;hsa05418;	Endocrine resistance;Leukocyte transendothelial migration;GnRH signaling pathway;Estrogen signaling pathway;Relaxin signaling pathway;AGE-RAGE signaling pathway in diabetic complications;Pathways in cancer;Proteoglycans in cancer;Bladder cancer;Diabetic cardiomyopathy;Fluid shear stress and atherosclerosis;
MMP3	3.43999	1.36753e-202	1.93032e-200	up	1148	1192	1083	105	112	97	ENSG00000149968	4314	11	102835801	102843609	-	GO:0006508|proteolysis;GO:0010727|negative regulation of hydrogen peroxide metabolic process;GO:0022617|extracellular matrix disassembly;GO:0030198|extracellular matrix organization;GO:0030574|collagen catabolic process;GO:0031334|positive regulation of protein-containing complex assembly;GO:0045087|innate immune response;GO:0071492|cellular response to UV-A;GO:0071732|cellular response to nitric…	GO:0005576|extracellular region;GO:0005615|extracellular space;GO:0005634|nucleus;GO:0005737|cytoplasm;GO:0031012|extracellular matrix;	GO:0004175|endopeptidase activity;GO:0004222|metalloendopeptidase activity;GO:0004252|serine-type endopeptidase activity;GO:0005515|protein binding;GO:0008233|peptidase activity;GO:0008237|metallopeptidase activity;GO:0008270|zinc ion binding;	K01394|matrix metalloproteinase-3 (stromelysin 1, progelatinase) [EC:3.4.24.17];K01394|matrix metalloproteinase-3 (stromelysin 1, progelatinase) [EC:3.4.24.17];K01394|matrix metalloproteinase-3 (stromelysin 1, progelatinase) [EC:3.4.24.17];K01394|matrix metalloproteinase-3 (stromelysin 1, progelatinase) [EC:3.4.24.17];K01394|matrix metalloproteinase-3 (stromelysin 1, progelatinase) [EC:3.4.24.17]…	hsa04657;hsa04668;hsa05171;hsa05202;hsa05215;hsa05323;hsa05417;	IL-17 signaling pathway;TNF signaling pathway;Coronavirus disease - COVID-19;Transcriptional misregulation in cancer;Prostate cancer;Rheumatoid arthritis;Lipid and atherosclerosis;
MMP9	2.99285	0.00071722	0.00217037	up	15	13	12	1	2	2	ENSG00000100985	4318	20	46008908	46016561	+	GO:0001501|skeletal system development;GO:0001934|positive regulation of protein phosphorylation;GO:0006508|proteolysis;GO:0006915|apoptotic process;GO:0007566|embryo implantation;GO:0016477|cell migration;GO:0022617|extracellular matrix disassembly;GO:0030198|extracellular matrix organization;GO:0030225|macrophage differentiation;GO:0030574|collagen catabolic process;GO:0034614|cellular response…	GO:0005576|extracellular region;GO:0005615|extracellular space;GO:0062023|collagen-containing extracellular matrix;GO:0070062|extracellular exosome;GO:1904724|tertiary granule lumen;GO:1904813|ficolin-1-rich granule lumen;	GO:0004175|endopeptidase activity;GO:0004222|metalloendopeptidase activity;GO:0004252|serine-type endopeptidase activity;GO:0005515|protein binding;GO:0005518|collagen binding;GO:0008233|peptidase activity;GO:0008237|metallopeptidase activity;GO:0008270|zinc ion binding;GO:0042802|identical protein binding;	K01403|matrix metalloproteinase-9 (gelatinase B) [EC:3.4.24.35];K01403|matrix metalloproteinase-9 (gelatinase B) [EC:3.4.24.35];K01403|matrix metalloproteinase-9 (gelatinase B) [EC:3.4.24.35];K01403|matrix metalloproteinase-9 (gelatinase B) [EC:3.4.24.35];K01403|matrix metalloproteinase-9 (gelatinase B) [EC:3.4.24.35];K01403|matrix metalloproteinase-9 (gelatinase B) [EC:3.4.24.35];K01403|matrix m…	hsa01522;hsa04657;hsa04668;hsa04670;hsa04915;hsa04926;hsa05161;hsa05200;hsa05202;hsa05205;hsa05206;hsa05215;hsa05219;hsa05415;hsa05417;hsa05418;	Endocrine resistance;IL-17 signaling pathway;TNF signaling pathway;Leukocyte transendothelial migration;Estrogen signaling pathway;Relaxin signaling pathway;Hepatitis B;Pathways in cancer;Transcriptional misregulation in cancer;Proteoglycans in cancer;MicroRNAs in cancer;Prostate cancer;Bladder cancer;Diabetic cardiomyopathy;Lipid and atherosclerosis;Fluid shear stress and atherosclerosis;
CDHR5	-2.1842	3.99389e-06	1.57423e-05	down	5	7	12	33	43	33	ENSG00000099834	53841	11	616577	626078	-	GO:0007155|cell adhesion;GO:0007156|homophilic cell adhesion via plasma membrane adhesion molecules;GO:0030154|cell differentiation;GO:0032532|regulation of microvillus length;GO:0090675|intermicrovillar adhesion;	GO:0005886|plasma membrane;GO:0005905|clathrin-coated pit;GO:0016324|apical plasma membrane;GO:0031526|brush border membrane;GO:0031528|microvillus membrane;GO:0070062|extracellular exosome;	GO:0005509|calcium ion binding;GO:0005515|protein binding;GO:0008013|beta-catenin binding;GO:0050839|cell adhesion molecule binding;	NA	NA	NA
ENSG00000286545	-1.19745	0.00499308	0.0131702	down	13	13	18	47	26	28	NA	NA	NA	NA	NA	NA	NA	NA	NA	NA	NA	NA
ENSG00000286559	-3.99632	0.00137801	0.00399199	down	2	0	0	12	12	8	NA	NA	NA	NA	NA	NA	NA	NA	NA	NA	NA	NA
AC005606.2	1.81113	0.0210715	0.0481373	up	8	17	14	7	0	4	ENSG00000261790	NA	16	1984877	1990477	-	NA	NA	NA	NA	NA	NA
NBAT1	-2.30305	0.00654167	0.0168888	down	2	4	1	12	9	13	ENSG00000260455	NA	6	22133205	22147193	-	NA	NA	NA	NA	NA	NA
CDKN2B-AS1	-1.12617	1.88552e-05	6.97769e-05	down	29	46	38	84	85	76	ENSG00000240498	100048912	9	21994139	22128103	+	GO:0010628|positive regulation of gene expression;GO:0010629|negative regulation of gene expression;GO:0030335|positive regulation of cell migration;GO:0031507|heterochromatin formation;	NA	GO:0005515|protein binding;	NA	NA	NA
PSMG3-AS1	-1.80294	1.19518e-17	9.81817e-17	down	45	53	40	166	172	141	ENSG00000230487	114796	7	1570073	1589626	+	NA	NA	NA	NA	NA	NA
ENSG00000286753	1.86533	0.00224286	0.00627015	up	19	20	16	5	5	5	NA	NA	NA	NA	NA	NA	NA	NA	NA	NA	NA	NA
ENSG00000286724	-1.90234	5.2211e-11	2.9903e-10	down	25	28	17	95	87	78	NA	NA	NA	NA	NA	NA	NA	NA	NA	NA	NA	NA
GRAMD4	-1.33899	3.10438e-12	1.91711e-11	down	62	85	66	160	182	192	ENSG00000075240	23151	22	46576012	46679790	+	GO:0006915|apoptotic process;GO:0034164|negative regulation of toll-like receptor 9 signaling pathway;GO:0043280|positive regulation of cysteine-type endopeptidase activity involved in apoptotic process;	GO:0005739|mitochondrion;GO:0005789|endoplasmic reticulum membrane;GO:0031966|mitochondrial membrane;	GO:0003674|molecular_function;GO:0005515|protein binding;	NA	NA	NA
GCNT2	1.56191	1.36676e-17	1.11942e-16	up	207	248	215	74	61	90	ENSG00000111846	2651	6	10492223	10629368	+	GO:0006024|glycosaminoglycan biosynthetic process;GO:0006486|protein glycosylation;GO:0007179|transforming growth factor beta receptor signaling pathway;GO:0007275|multicellular organism development;GO:0008284|positive regulation of cell population proliferation;GO:0010608|post-transcriptional regulation of gene expression;GO:0010718|positive regulation of epithelial to mesenchymal transition;GO:…	GO:0000139|Golgi membrane;GO:0005794|Golgi apparatus;GO:0016020|membrane;	GO:0008109|N-acetyllactosaminide beta-1,6-N-acetylglucosaminyltransferase activity;GO:0008375|acetylglucosaminyltransferase activity;	NA	NA	NA
GCNT3	4.5125	4.37711e-11	2.52389e-10	up	47	53	38	3	1	2	ENSG00000140297	9245	15	59594875	59640239	+	GO:0005975|carbohydrate metabolic process;GO:0006493|protein O-linked glycosylation;GO:0016266|O-glycan processing;GO:0048729|tissue morphogenesis;GO:0050892|intestinal absorption;GO:0060993|kidney morphogenesis;	GO:0000139|Golgi membrane;GO:0016020|membrane;GO:0070062|extracellular exosome;	GO:0003829|beta-1,3-galactosyl-O-glycosyl-glycoprotein beta-1,6-N-acetylglucosaminyltransferase activity;GO:0008109|N-acetyllactosaminide beta-1,6-N-acetylglucosaminyltransferase activity;GO:0008375|acetylglucosaminyltransferase activity;GO:0106325|acetylgalactosaminyl-O-glycosyl-seryl-glycoprotein beta-1,6-N-acetylglucosaminyltransferase activity;GO:0106326|acetylgalactosaminyl-O-glycosyl-threon…	K09662|N-acetylglucosaminyltransferase 3, mucin type [EC:2.4.1.-];K09662|N-acetylglucosaminyltransferase 3, mucin type [EC:2.4.1.-];	hsa00512;hsa01100;	Mucin type O-glycan biosynthesis;Metabolic pathways;
GCNT4	-3.19937	2.09136e-131	1.52842e-129	down	96	75	82	790	804	723	ENSG00000176928	51301	5	75025346	75052558	-	GO:0001780|neutrophil homeostasis;GO:0002121|inter-male aggressive behavior;GO:0005975|carbohydrate metabolic process;GO:0006493|protein O-linked glycosylation;GO:0016266|O-glycan processing;GO:0042403|thyroid hormone metabolic process;GO:0048729|tissue morphogenesis;GO:0060993|kidney morphogenesis;	GO:0000139|Golgi membrane;	GO:0003829|beta-1,3-galactosyl-O-glycosyl-glycoprotein beta-1,6-N-acetylglucosaminyltransferase activity;GO:0008109|N-acetyllactosaminide beta-1,6-N-acetylglucosaminyltransferase activity;GO:0008375|acetylglucosaminyltransferase activity;	K09663|beta-1,6-N-acetylglucosaminyltransferase 4 [EC:2.4.1.-];K09663|beta-1,6-N-acetylglucosaminyltransferase 4 [EC:2.4.1.-];	hsa00512;hsa01100;	Mucin type O-glycan biosynthesis;Metabolic pathways;
TRMT6	1.53106	9.10241e-39	1.51006e-37	up	604	557	525	199	187	195	ENSG00000089195	51605	20	5937228	5950558	-	GO:0030488|tRNA methylation;GO:0080009|mRNA methylation;	GO:0005634|nucleus;GO:0005654|nucleoplasm;GO:0031515|tRNA (m1A) methyltransferase complex;	GO:0003723|RNA binding;GO:0005515|protein binding;	NA	NA	NA
AP001284.1	2.89935	0.00561042	0.0146732	up	17	8	5	2	0	2	ENSG00000254471	646112	11	79987513	79989630	+	NA	NA	NA	NA	NA	NA
PIMREG	1.459	1.15054e-19	1.03386e-18	up	267	296	235	96	87	105	ENSG00000129195	54478	17	6444441	6451469	+	GO:0007049|cell cycle;GO:0051301|cell division;	GO:0005654|nucleoplasm;GO:0005730|nucleolus;	GO:0005515|protein binding;	NA	NA	NA
AP002851.1	-1.55037	0.00307574	0.00840175	down	10	8	6	19	30	21	ENSG00000283959	101927245	8	102656241	102687118	+	NA	NA	NA	NA	NA	NA
AC007750.1	-1.69617	0.0001552	0.000515288	down	11	9	12	41	40	23	ENSG00000236841	101929532	2	162159762	162173223	+	NA	NA	NA	NA	NA	NA
DTNA	1.1549	1.80862e-30	2.3676e-29	up	617	695	632	291	312	266	ENSG00000134769	1837	18	34493291	34891844	+	GO:0006941|striated muscle contraction;GO:0007165|signal transduction;GO:0007268|chemical synaptic transmission;GO:0007274|neuromuscular synaptic transmission;GO:0099536|synaptic signaling;	GO:0005654|nucleoplasm;GO:0005737|cytoplasm;GO:0005886|plasma membrane;GO:0030054|cell junction;GO:0032991|protein-containing complex;GO:0045111|intermediate filament cytoskeleton;GO:0045202|synapse;	GO:0005515|protein binding;GO:0008270|zinc ion binding;	NA	NA	NA
DTNB	1.9531	3.26419e-25	3.59323e-24	up	258	259	239	85	66	44	ENSG00000138101	1838	2	25377198	25673647	-	GO:0030182|neuron differentiation;GO:0099536|synaptic signaling;	GO:0005634|nucleus;GO:0005737|cytoplasm;GO:0005886|plasma membrane;GO:0009925|basal plasma membrane;GO:0014069|postsynaptic density;GO:0030425|dendrite;GO:0045202|synapse;GO:0060077|inhibitory synapse;	GO:0005515|protein binding;GO:0008270|zinc ion binding;	NA	NA	NA
SNHG8	-2.99601	3.12196e-105	1.68015e-103	down	73	93	75	689	604	618	ENSG00000269893	100093630	4	118278703	118285316	+	NA	NA	NA	NA	NA	NA
SNHG7	-1.50177	4.19016e-20	3.82503e-19	down	104	92	77	258	254	257	ENSG00000233016	84973	9	136721366	136728184	-	GO:0006396|RNA processing;	GO:0005730|nucleolus;	NA	NA	NA	NA
SNHG3	-1.56835	1.08163e-26	1.25086e-25	down	96	134	127	380	337	336	ENSG00000242125	8420	1	28505980	28510892	+	NA	NA	NA	NA	NA	NA
AP000695.1	3.83987	0.00239525	0.00666451	up	11	12	6	1	0	1	ENSG00000230479	NA	21	36430360	36481070	+	NA	NA	NA	NA	NA	NA
AP006621.2	-1.18801	0.00280802	0.00772338	down	9	22	19	38	39	36	ENSG00000255142	NA	11	781645	782105	+	NA	NA	NA	NA	NA	NA
AMPD3	1.40845	9.40293e-58	2.37254e-56	up	1188	1251	1098	439	500	388	ENSG00000133805	272	11	10308313	10507579	+	GO:0006188|IMP biosynthetic process;GO:0006196|AMP catabolic process;GO:0032264|IMP salvage;GO:0046033|AMP metabolic process;	GO:0005576|extracellular region;GO:0005829|cytosol;GO:0034774|secretory granule lumen;GO:1904813|ficolin-1-rich granule lumen;	GO:0003876|AMP deaminase activity;GO:0005515|protein binding;GO:0046872|metal ion binding;	K01490|AMP deaminase [EC:3.5.4.6];K01490|AMP deaminase [EC:3.5.4.6];K01490|AMP deaminase [EC:3.5.4.6];	hsa00230;hsa01100;hsa01232;	Purine metabolism;Metabolic pathways;Nucleotide metabolism;
TMCC1-DT	1.85725	6.93486e-06	2.6733e-05	up	38	51	43	9	9	18	ENSG00000271270	100507032	3	129893811	129918578	+	NA	NA	NA	NA	NA	NA
RAI14	-1.63051	1.02052e-197	1.40831e-195	down	1922	1929	1757	5777	5863	5640	ENSG00000039560	26064	5	34656328	34832612	+	GO:0007283|spermatogenesis;GO:0030154|cell differentiation;	GO:0001650|fibrillar center;GO:0005654|nucleoplasm;GO:0005829|cytosol;GO:0005856|cytoskeleton;GO:0005938|cell cortex;GO:0070161|anchoring junction;	GO:0003779|actin binding;GO:0005515|protein binding;	NA	NA	NA
AC007906.2	1.04296	3.90275e-10	2.11231e-09	up	195	203	196	97	95	95	ENSG00000277639	105371267	16	53035690	53052897	-	NA	NA	NA	NA	NA	NA
LTBP4	-1.02739	1.27122e-28	1.55995e-27	down	438	474	392	855	865	919	ENSG00000090006	8425	19	40592883	40629818	+	GO:0001558|regulation of cell growth;GO:0006457|protein folding;GO:0007179|transforming growth factor beta receptor signaling pathway;GO:0017015|regulation of transforming growth factor beta receptor signaling pathway;GO:0046879|hormone secretion;	GO:0001527|microfibril;GO:0005576|extracellular region;GO:0005615|extracellular space;GO:0031012|extracellular matrix;GO:0062023|collagen-containing extracellular matrix;	GO:0005024|transforming growth factor beta receptor activity;GO:0005178|integrin binding;GO:0005201|extracellular matrix structural constituent;GO:0005509|calcium ion binding;GO:0005515|protein binding;GO:0005539|glycosaminoglycan binding;GO:0050431|transforming growth factor beta binding;	NA	NA	NA
DTX2	1.18927	9.76595e-14	6.52701e-13	up	231	264	237	92	117	110	ENSG00000091073	113878	7	76461676	76505995	+	GO:0007219|Notch signaling pathway;GO:0016567|protein ubiquitination;	GO:0005654|nucleoplasm;GO:0005737|cytoplasm;GO:0031965|nuclear membrane;	GO:0005515|protein binding;GO:0008270|zinc ion binding;GO:0061630|ubiquitin protein ligase activity;	NA	NA	NA
LTBP3	-2.27305	1.25603e-37	2.0147e-36	down	272	414	404	1770	1675	1786	ENSG00000168056	4054	11	65538559	65558930	-	GO:0002062|chondrocyte differentiation;GO:0007179|transforming growth factor beta receptor signaling pathway;GO:0030282|bone mineralization;GO:0030502|negative regulation of bone mineralization;GO:0032331|negative regulation of chondrocyte differentiation;GO:0036363|transforming growth factor beta activation;GO:0045780|positive regulation of bone resorption;GO:0046849|bone remodeling;GO:0060349|b…	GO:0005576|extracellular region;GO:0062023|collagen-containing extracellular matrix;GO:0070062|extracellular exosome;	GO:0005509|calcium ion binding;GO:0005515|protein binding;GO:0050431|transforming growth factor beta binding;	NA	NA	NA
ENSG00000286689	-2.82437	8.10764e-22	7.89728e-21	down	14	24	14	125	140	101	NA	NA	NA	NA	NA	NA	NA	NA	NA	NA	NA	NA
SENP7	-1.14611	2.72346e-28	3.30427e-27	down	293	282	274	612	669	591	ENSG00000138468	57337	3	101324205	101513241	-	GO:0016926|protein desumoylation;GO:0140374|antiviral innate immune response;	GO:0005634|nucleus;GO:0005737|cytoplasm;	GO:0005515|protein binding;GO:0070139|SUMO-specific endopeptidase activity;	NA	NA	NA
ENSG00000286696	1.53229	8.09074e-05	0.000277618	up	40	40	50	20	14	11	NA	NA	NA	NA	NA	NA	NA	NA	NA	NA	NA	NA
ENSG00000286695	-1.51711	0.00018088	0.000594638	down	10	13	18	35	43	39	NA	NA	NA	NA	NA	NA	NA	NA	NA	NA	NA	NA
GCOM1	3.51949	0.00125901	0.00366745	up	11	7	16	2	1	0	ENSG00000137878	145781	15	57591908	57714745	+	NA	NA	NA	NA	NA	NA
ENSG00000286662	5.65544	7.38561e-05	0.000254484	up	6	11	11	0	0	0	NA	NA	NA	NA	NA	NA	NA	NA	NA	NA	NA	NA
AC073343.2	1.87069	0.0128564	0.0310353	up	9	16	12	3	3	4	ENSG00000228010	NA	7	6663974	6708901	+	NA	NA	NA	NA	NA	NA
AC073343.1	2.13524	2.72394e-05	9.92429e-05	up	39	33	21	7	6	8	ENSG00000198580	NA	7	6673494	6676366	+	NA	NA	NA	NA	NA	NA
ENSG00000286861	2.67364	0.00275945	0.00759741	up	16	10	12	1	5	0	NA	NA	NA	NA	NA	NA	NA	NA	NA	NA	NA	NA
IL31RA	4.75921	2.31707e-53	5.29966e-52	up	276	253	258	10	12	7	ENSG00000164509	133396	5	55851357	55922854	+	GO:0000165|MAPK cascade;GO:0002067|glandular epithelial cell differentiation;GO:0002438|acute inflammatory response to antigenic stimulus;GO:0006952|defense response;GO:0007169|transmembrane receptor protein tyrosine kinase signaling pathway;GO:0007259|receptor signaling pathway via JAK-STAT;GO:0008284|positive regulation of cell population proliferation;GO:0019221|cytokine-mediated signaling pat…	GO:0005886|plasma membrane;GO:0009897|external side of plasma membrane;GO:0016020|membrane;GO:0030424|axon;GO:0042734|presynaptic membrane;GO:0043235|receptor complex;	GO:0003713|transcription coactivator activity;GO:0004896|cytokine receptor activity;GO:0019901|protein kinase binding;GO:0019955|cytokine binding;	K22630|interleukin 31 receptor subunit alpha;K22630|interleukin 31 receptor subunit alpha;	hsa04060;hsa04630;	Cytokine-cytokine receptor interaction;JAK-STAT signaling pathway;
ENSG00000286878	-4.4952	2.16452e-09	1.11415e-08	down	1	2	2	32	41	39	NA	NA	NA	NA	NA	NA	NA	NA	NA	NA	NA	NA
AIF1L	4.75122	0.0030573	0.00835693	up	5	6	4	0	0	0	ENSG00000126878	83543	9	131096476	131123152	+	GO:0051017|actin filament bundle assembly;GO:0097178|ruffle assembly;	GO:0005737|cytoplasm;GO:0005884|actin filament;GO:0005925|focal adhesion;GO:0015629|actin cytoskeleton;GO:0032587|ruffle membrane;GO:0070062|extracellular exosome;	GO:0005509|calcium ion binding;GO:0051015|actin filament binding;	NA	NA	NA
ENSG00000286846	-1.2204	0.00675648	0.0173979	down	10	14	13	28	37	21	NA	NA	NA	NA	NA	NA	NA	NA	NA	NA	NA	NA
AC107959.3	-3.98689	0.00150365	0.00432956	down	1	0	1	12	15	5	ENSG00000253616	NA	8	23071377	23074488	-	NA	NA	NA	NA	NA	NA
AC124276.1	4.88817	0.000401192	0.00125733	up	12	11	9	0	1	0	ENSG00000254991	NA	11	12066929	12073014	+	NA	NA	NA	NA	NA	NA
DAB2IP	-1.73571	5.67898e-79	2.04493e-77	down	327	319	310	1058	1031	1079	ENSG00000136848	153090	9	121567057	121785530	+	GO:0000122|negative regulation of transcription by RNA polymerase II;GO:0001525|angiogenesis;GO:0001933|negative regulation of protein phosphorylation;GO:0006954|inflammatory response;GO:0007049|cell cycle;GO:0007252|I-kappaB phosphorylation;GO:0008285|negative regulation of cell population proliferation;GO:0008625|extrinsic apoptotic signaling pathway via death domain receptors;GO:0010596|negati…	GO:0005737|cytoplasm;GO:0005829|cytosol;GO:0005886|plasma membrane;GO:0030139|endocytic vesicle;GO:0030424|axon;GO:0030425|dendrite;GO:0032809|neuronal cell body membrane;GO:0043025|neuronal cell body;GO:0044300|cerebellar mossy fiber;GO:0044301|climbing fiber;GO:1990032|parallel fiber;GO:1990597|AIP1-IRE1 complex;	GO:0005096|GTPase activator activity;GO:0005123|death receptor binding;GO:0005515|protein binding;GO:0017124|SH3 domain binding;GO:0019900|kinase binding;GO:0019901|protein kinase binding;GO:0031434|mitogen-activated protein kinase kinase binding;GO:0031435|mitogen-activated protein kinase kinase kinase binding;GO:0032266|phosphatidylinositol-3-phosphate binding;GO:0035591|signaling adaptor activ…	K19901|disabled homolog 2-interacting protein;K19901|disabled homolog 2-interacting protein;	hsa04210;hsa04668;	Apoptosis;TNF signaling pathway;
AL606834.3	1.17863	0.00134807	0.00391075	up	42	53	37	19	26	13	ENSG00000270062	NA	14	50723777	50724272	-	NA	NA	NA	NA	NA	NA
CDKN3	1.22624	1.11296e-14	7.87292e-14	up	263	257	216	110	103	100	ENSG00000100526	1033	14	54396849	54420218	+	GO:0000079|regulation of cyclin-dependent protein serine/threonine kinase activity;GO:0000082|G1/S transition of mitotic cell cycle;GO:0006470|protein dephosphorylation;GO:0008285|negative regulation of cell population proliferation;GO:0051726|regulation of cell cycle;	GO:0005634|nucleus;GO:0005829|cytosol;GO:0048471|perinuclear region of cytoplasm;	GO:0004722|protein serine/threonine phosphatase activity;GO:0004725|protein tyrosine phosphatase activity;GO:0005515|protein binding;GO:0008138|protein tyrosine/serine/threonine phosphatase activity;GO:0017018|myosin phosphatase activity;	NA	NA	NA
MFSD13A	1.03958	1.70271e-06	6.96248e-06	up	113	140	105	66	56	51	ENSG00000138111	79847	10	102461395	102477045	+	NA	GO:0016020|membrane;	GO:0005515|protein binding;	NA	NA	NA
POLRMT	1.12099	5.69448e-24	5.99339e-23	up	773	791	687	300	336	391	ENSG00000099821	5442	19	617221	633537	-	GO:0006269|DNA replication, synthesis of RNA primer;GO:0006390|mitochondrial transcription;GO:0006391|transcription initiation at mitochondrial promoter;GO:0090503|RNA phosphodiester bond hydrolysis, exonucleolytic;	GO:0005739|mitochondrion;GO:0005759|mitochondrial matrix;GO:0032991|protein-containing complex;GO:0034245|mitochondrial DNA-directed RNA polymerase complex;GO:0042645|mitochondrial nucleoid;	GO:0000175|3'-5'-RNA exonuclease activity;GO:0001018|mitochondrial promoter sequence-specific DNA binding;GO:0003723|RNA binding;GO:0003896|DNA primase activity;GO:0003899|DNA-directed 5'-3' RNA polymerase activity;GO:0005515|protein binding;GO:0043565|sequence-specific DNA binding;	NA	NA	NA
ENSG00000286811	4.40687	0.00237744	0.00661942	up	8	9	6	1	0	0	NA	NA	NA	NA	NA	NA	NA	NA	NA	NA	NA	NA
BCL10-AS1	-1.07982	0.000174533	0.000574841	down	31	39	54	112	92	59	ENSG00000223653	NA	1	85276388	85448124	+	NA	NA	NA	NA	NA	NA
CDKL1	-2.50432	2.74654e-137	2.09398e-135	down	203	208	168	1065	1134	1067	ENSG00000100490	8814	14	50326265	50416461	-	GO:0006468|protein phosphorylation;GO:0051726|regulation of cell cycle;GO:1902017|regulation of cilium assembly;	GO:0005634|nucleus;GO:0005654|nucleoplasm;GO:0005737|cytoplasm;GO:0035869|ciliary transition zone;GO:0043231|intracellular membrane-bounded organelle;GO:0070062|extracellular exosome;	GO:0004693|cyclin-dependent protein serine/threonine kinase activity;GO:0005524|ATP binding;GO:0106310|protein serine kinase activity;	NA	NA	NA
KHDRBS1	-1.58305	2.20648e-144	1.79883e-142	down	1031	1095	944	3041	3084	3019	ENSG00000121774	10657	1	32013868	32060850	+	GO:0000082|G1/S transition of mitotic cell cycle;GO:0000086|G2/M transition of mitotic cell cycle;GO:0000122|negative regulation of transcription by RNA polymerase II;GO:0000381|regulation of alternative mRNA splicing, via spliceosome;GO:0006397|mRNA processing;GO:0007283|spermatogenesis;GO:0045892|negative regulation of DNA-templated transcription;GO:0045948|positive regulation of translational …	GO:0005634|nucleus;GO:0005654|nucleoplasm;GO:0005737|cytoplasm;GO:0005829|cytosol;GO:0016020|membrane;GO:0032991|protein-containing complex;GO:0070618|Grb2-Sos complex;	GO:0003677|DNA binding;GO:0003723|RNA binding;GO:0003729|mRNA binding;GO:0005515|protein binding;GO:0008143|poly(A) binding;GO:0008266|poly(U) RNA binding;GO:0017124|SH3 domain binding;GO:0019904|protein domain specific binding;GO:0035591|signaling adaptor activity;GO:0042169|SH2 domain binding;GO:0042802|identical protein binding;GO:0044877|protein-containing complex binding;GO:1990782|protein t…	NA	NA	NA
MOB2	-1.0324	1.99129e-08	9.5941e-08	down	89	104	73	178	164	197	ENSG00000182208	81532	11	1469457	1501247	-	GO:0001934|positive regulation of protein phosphorylation;GO:0007165|signal transduction;	GO:0005634|nucleus;GO:0005654|nucleoplasm;GO:0005730|nucleolus;GO:0005737|cytoplasm;GO:0005829|cytosol;GO:0048471|perinuclear region of cytoplasm;	GO:0005515|protein binding;GO:0030295|protein kinase activator activity;GO:0046872|metal ion binding;	NA	NA	NA
TMEM51-AS1	-1.67429	0.00646469	0.0166953	down	3	8	6	21	21	12	ENSG00000175147	200197	1	15111815	15153618	-	NA	NA	NA	NA	NA	NA
MFSD14B	-1.82994	1.2125e-104	6.41351e-103	down	347	392	396	1371	1359	1288	ENSG00000148110	84641	9	94374569	94461042	+	GO:0055085|transmembrane transport;	GO:0016020|membrane;	GO:0005515|protein binding;GO:0022857|transmembrane transporter activity;	NA	NA	NA
AC005746.2	-3.0049	0.00962174	0.0238847	down	0	1	2	5	11	8	ENSG00000267131	101927855	17	61361668	61400243	-	NA	NA	NA	NA	NA	NA
JAZF1-AS1	-4.39372	2.48501e-10	1.36108e-09	down	1	4	1	40	46	39	ENSG00000234336	NA	7	28180322	28243917	+	NA	NA	NA	NA	NA	NA
HSD17B7	-1.54285	1.35305e-27	1.60688e-26	down	104	127	115	350	338	315	ENSG00000132196	51478	1	162790702	162812823	+	GO:0006695|cholesterol biosynthetic process;GO:0006703|estrogen biosynthetic process;GO:0008209|androgen metabolic process;	GO:0005789|endoplasmic reticulum membrane;	GO:0000253|3-keto sterol reductase activity;GO:0004303|estradiol 17-beta-dehydrogenase activity;GO:0047024|5alpha-androstane-3beta,17beta-diol dehydrogenase activity;GO:0102176|cycloeucalenone reductase activity;	K13373|17beta-estradiol 17-dehydrogenase / 3beta-hydroxysteroid 3-dehydrogenase [EC:1.1.1.62 1.1.1.270];K13373|17beta-estradiol 17-dehydrogenase / 3beta-hydroxysteroid 3-dehydrogenase [EC:1.1.1.62 1.1.1.270];K13373|17beta-estradiol 17-dehydrogenase / 3beta-hydroxysteroid 3-dehydrogenase [EC:1.1.1.62 1.1.1.270];K13373|17beta-estradiol 17-dehydrogenase / 3beta-hydroxysteroid 3-dehydrogenase [EC:1.1…	hsa00100;hsa00140;hsa01100;hsa04913;	Steroid biosynthesis;Steroid hormone biosynthesis;Metabolic pathways;Ovarian steroidogenesis;
HSD17B8	-2.79048	0.000108853	0.00036814	down	3	3	2	18	19	18	ENSG00000204228	7923	6	33204655	33206831	+	GO:0006633|fatty acid biosynthetic process;GO:0006703|estrogen biosynthetic process;GO:0008209|androgen metabolic process;GO:0051290|protein heterotetramerization;	GO:0005740|mitochondrial envelope;GO:0005759|mitochondrial matrix;GO:0005886|plasma membrane;GO:1990204|oxidoreductase complex;	GO:0004303|estradiol 17-beta-dehydrogenase activity;GO:0005515|protein binding;GO:0044594|17-beta-hydroxysteroid dehydrogenase (NAD+) activity;GO:0047035|testosterone dehydrogenase (NAD+) activity;GO:0070404|NADH binding;GO:0106386|(3R)-hydroxyacyl-CoA dehydrogenase (NAD) activity;	NA	NA	NA
BAZ1A-AS1	-2.14631	0.0011053	0.00324884	down	4	4	4	23	15	15	ENSG00000258738	112268124	14	34874343	34876459	+	NA	NA	NA	NA	NA	NA
NOL4L	1.45683	1.1017e-52	2.48987e-51	up	878	951	798	335	297	319	ENSG00000197183	140688	20	32443059	32585333	-	NA	GO:0005654|nucleoplasm;GO:0005829|cytosol;	GO:0005515|protein binding;	NA	NA	NA
LOXL3	-1.84766	3.8818e-20	3.55273e-19	down	47	78	54	211	188	238	ENSG00000115318	84695	2	74532258	74555690	-	GO:0001837|epithelial to mesenchymal transition;GO:0006897|endocytosis;GO:0006954|inflammatory response;GO:0018057|peptidyl-lysine oxidation;GO:0021510|spinal cord development;GO:0030199|collagen fibril organization;GO:0030324|lung development;GO:0045892|negative regulation of DNA-templated transcription;GO:0060021|roof of mouth development;GO:0061053|somite development;GO:1905590|fibronectin fib…	GO:0005576|extracellular region;GO:0005615|extracellular space;GO:0005634|nucleus;GO:0005737|cytoplasm;GO:0016020|membrane;GO:0062023|collagen-containing extracellular matrix;	GO:0001968|fibronectin binding;GO:0004720|protein-lysine 6-oxidase activity;GO:0005044|scavenger receptor activity;GO:0005507|copper ion binding;GO:0005515|protein binding;	NA	NA	NA
LOXL2	1.01648	4.31537e-54	1.0047e-52	up	11773	11551	9961	5552	5129	5668	ENSG00000134013	4017	8	23296897	23425328	-	GO:0000122|negative regulation of transcription by RNA polymerase II;GO:0001666|response to hypoxia;GO:0001837|epithelial to mesenchymal transition;GO:0001935|endothelial cell proliferation;GO:0002040|sprouting angiogenesis;GO:0006897|endocytosis;GO:0007155|cell adhesion;GO:0007568|aging;GO:0010718|positive regulation of epithelial to mesenchymal transition;GO:0018057|peptidyl-lysine oxidation;GO…	GO:0000785|chromatin;GO:0005604|basement membrane;GO:0005615|extracellular space;GO:0005634|nucleus;GO:0005654|nucleoplasm;GO:0005783|endoplasmic reticulum;GO:0016020|membrane;GO:0062023|collagen-containing extracellular matrix;	GO:0004720|protein-lysine 6-oxidase activity;GO:0005044|scavenger receptor activity;GO:0005507|copper ion binding;GO:0005509|calcium ion binding;GO:0005515|protein binding;GO:0009055|electron transfer activity;GO:0070492|oligosaccharide binding;	NA	NA	NA
TEKT1	4.09886	0.00842305	0.0212053	up	4	13	2	0	0	1	ENSG00000167858	83659	17	6789133	6831761	-	GO:0060271|cilium assembly;GO:0060294|cilium movement involved in cell motility;	GO:0005634|nucleus;GO:0005879|axonemal microtubule;GO:0015630|microtubule cytoskeleton;GO:0031514|motile cilium;	GO:0005515|protein binding;	NA	NA	NA
DHRS4L2	-1.08	0.000287639	0.000921446	down	37	26	30	71	55	70	ENSG00000187630	317749	14	23969874	24006408	+	GO:0042574|retinal metabolic process;	GO:0005576|extracellular region;GO:0005777|peroxisome;	GO:0004090|carbonyl reductase (NADPH) activity;	K11148|dehydrogenase/reductase SDR family member 4-like protein 2 [EC:1.1.-.-];K11148|dehydrogenase/reductase SDR family member 4-like protein 2 [EC:1.1.-.-];	hsa00830;hsa01100;	Retinol metabolism;Metabolic pathways;
ATP6V0D1-DT	-1.27454	7.97152e-08	3.66804e-07	down	38	48	44	117	100	96	ENSG00000270049	101927837	16	67481314	67505977	+	NA	NA	NA	NA	NA	NA
OTULINL	2.78365	5.93464e-117	3.66494e-115	up	721	787	720	103	117	102	ENSG00000145569	54491	5	14581792	14616180	+	NA	GO:0005635|nuclear envelope;GO:0005737|cytoplasm;GO:0098554|cytoplasmic side of endoplasmic reticulum membrane;	GO:0005515|protein binding;	NA	NA	NA
FLRT2	-3.22552	0	0	down	1128	1160	1110	10530	10893	10220	ENSG00000185070	124907389	14	85530144	85654428	+	GO:0003007|heart morphogenesis;GO:0007411|axon guidance;GO:0008150|biological_process;GO:0008543|fibroblast growth factor receptor signaling pathway;GO:0050919|negative chemotaxis;GO:0051965|positive regulation of synapse assembly;GO:0061343|cell adhesion involved in heart morphogenesis;GO:0071711|basement membrane organization;GO:2001222|regulation of neuron migration;	GO:0005615|extracellular space;GO:0005789|endoplasmic reticulum membrane;GO:0005886|plasma membrane;GO:0005911|cell-cell junction;GO:0005925|focal adhesion;GO:0031012|extracellular matrix;GO:0043005|neuron projection;GO:0045202|synapse;GO:0070062|extracellular exosome;	GO:0005104|fibroblast growth factor receptor binding;GO:0030674|protein-macromolecule adaptor activity;GO:0045499|chemorepellent activity;	NA	NA	NA
FLRT3	-3.12933	2.10721e-12	1.3128e-11	down	9	3	8	53	65	57	ENSG00000125848	23767	20	14322985	14337614	-	GO:0003345|proepicardium cell migration involved in pericardium morphogenesis;GO:0007411|axon guidance;GO:0007416|synapse assembly;GO:0007507|heart development;GO:0008543|fibroblast growth factor receptor signaling pathway;GO:0031175|neuron projection development;GO:0048598|embryonic morphogenesis;GO:0048678|response to axon injury;GO:0050919|negative chemotaxis;GO:0051965|positive regulation of …	GO:0005615|extracellular space;GO:0005789|endoplasmic reticulum membrane;GO:0005829|cytosol;GO:0005886|plasma membrane;GO:0005911|cell-cell junction;GO:0005925|focal adhesion;GO:0014069|postsynaptic density;GO:0030054|cell junction;GO:0031012|extracellular matrix;GO:0032584|growth cone membrane;GO:0043679|axon terminus;GO:0044295|axonal growth cone;GO:0045211|postsynaptic membrane;GO:0097060|syna…	GO:0005104|fibroblast growth factor receptor binding;GO:0005515|protein binding;GO:0030674|protein-macromolecule adaptor activity;GO:0042803|protein homodimerization activity;GO:0045499|chemorepellent activity;	NA	NA	NA
FLRT1	3.23445	2.80117e-08	1.3358e-07	up	32	34	38	4	2	5	ENSG00000126500	23769	11	64035931	64119173	+	GO:0007155|cell adhesion;GO:0008543|fibroblast growth factor receptor signaling pathway;GO:0016358|dendrite development;GO:1990138|neuron projection extension;	GO:0005615|extracellular space;GO:0005789|endoplasmic reticulum membrane;GO:0005886|plasma membrane;GO:0005911|cell-cell junction;GO:0005925|focal adhesion;GO:0030659|cytoplasmic vesicle membrane;GO:0031012|extracellular matrix;GO:0031410|cytoplasmic vesicle;GO:0032809|neuronal cell body membrane;GO:0044306|neuron projection terminus;GO:0048471|perinuclear region of cytoplasm;	GO:0030674|protein-macromolecule adaptor activity;	NA	NA	NA
ENSG00000286990	1.31827	0.000849953	0.00254153	up	40	45	35	17	22	9	NA	NA	NA	NA	NA	NA	NA	NA	NA	NA	NA	NA
FNDC11	-3.12232	0.000366592	0.0011549	down	1	3	1	14	14	15	ENSG00000125531	79025	20	63547891	63556695	+	NA	NA	GO:0005515|protein binding;	NA	NA	NA
VSIG10	-1.72569	1.4615e-57	3.68389e-56	down	195	239	197	737	712	627	ENSG00000176834	54621	12	118063593	118136026	-	GO:0098609|cell-cell adhesion;	GO:0005886|plasma membrane;GO:0005911|cell-cell junction;	GO:0050839|cell adhesion molecule binding;	NA	NA	NA
AC010653.1	-1.58445	0.00249066	0.0069051	down	5	14	6	30	22	22	ENSG00000262140	NA	16	71833787	71835932	+	NA	NA	NA	NA	NA	NA
ENSG00000286970	4.65207	0.00101554	0.00300539	up	11	7	9	0	0	1	NA	NA	NA	NA	NA	NA	NA	NA	NA	NA	NA	NA
ENSG00000286974	-1.2486	0.00219118	0.00613748	down	10	21	16	47	35	29	NA	NA	NA	NA	NA	NA	NA	NA	NA	NA	NA	NA
AC027288.3	-2.30288	3.38787e-06	1.34567e-05	down	4	10	7	42	34	27	ENSG00000257894	NA	12	79341205	79503396	-	NA	NA	NA	NA	NA	NA
AC027288.1	-1.84616	0.0197144	0.0454066	down	1	8	2	16	17	6	ENSG00000257474	NA	12	79540203	79550535	+	NA	NA	NA	NA	NA	NA
ENSG00000286947	-5.0226	0.00124067	0.00361958	down	0	0	0	7	8	3	NA	NA	NA	NA	NA	NA	NA	NA	NA	NA	NA	NA
AC130415.1	-4.43789	0.00951344	0.0236491	down	0	0	0	4	6	2	ENSG00000257879	NA	12	78426826	78442952	-	NA	NA	NA	NA	NA	NA
DHRS1	-1.26526	3.35279e-24	3.55606e-23	down	162	192	160	399	434	395	ENSG00000157379	115817	14	24290598	24299780	-	NA	GO:0005783|endoplasmic reticulum;	GO:0004090|carbonyl reductase (NADPH) activity;GO:0005515|protein binding;GO:0016616|oxidoreductase activity, acting on the CH-OH group of donors, NAD or NADP as acceptor;GO:0047045|testosterone 17-beta-dehydrogenase (NADP+) activity;	NA	NA	NA
DHRS7	1.13337	1.85548e-43	3.43583e-42	up	1315	1340	1209	566	570	615	ENSG00000100612	51635	14	60144119	60169856	-	GO:0042572|retinol metabolic process;	GO:0005789|endoplasmic reticulum membrane;GO:0016020|membrane;	GO:0004090|carbonyl reductase (NADPH) activity;GO:0005515|protein binding;GO:0016616|oxidoreductase activity, acting on the CH-OH group of donors, NAD or NADP as acceptor;GO:0052650|NADP-retinol dehydrogenase activity;	NA	NA	NA
ENSG00000286915	-4.32659	0.0130082	0.0313705	down	0	0	0	2	5	4	NA	NA	NA	NA	NA	NA	NA	NA	NA	NA	NA	NA
DVL2	-1.37285	2.98659e-57	7.47464e-56	down	454	574	438	1320	1220	1228	ENSG00000004975	1856	17	7225342	7234517	-	GO:0001843|neural tube closure;GO:0001934|positive regulation of protein phosphorylation;GO:0001947|heart looping;GO:0003151|outflow tract morphogenesis;GO:0006355|regulation of DNA-templated transcription;GO:0007379|segment specification;GO:0007507|heart development;GO:0008104|protein localization;GO:0022007|convergent extension involved in neural plate elongation;GO:0035556|intracellular signal…	GO:0005634|nucleus;GO:0005654|nucleoplasm;GO:0005737|cytoplasm;GO:0005829|cytosol;GO:0016235|aggresome;GO:0016328|lateral plasma membrane;GO:0016604|nuclear body;GO:0031410|cytoplasmic vesicle;GO:0045177|apical part of cell;GO:0045334|clathrin-coated endocytic vesicle;	GO:0005109|frizzled binding;GO:0005515|protein binding;GO:0019901|protein kinase binding;GO:0019904|protein domain specific binding;GO:0030674|protein-macromolecule adaptor activity;GO:0031267|small GTPase binding;GO:0042802|identical protein binding;GO:0043621|protein self-association;	K02353|segment polarity protein dishevelled;K02353|segment polarity protein dishevelled;K02353|segment polarity protein dishevelled;K02353|segment polarity protein dishevelled;K02353|segment polarity protein dishevelled;K02353|segment polarity protein dishevelled;K02353|segment polarity protein dishevelled;K02353|segment polarity protein dishevelled;K02353|segment polarity protein dishevelled;K02…	hsa04150;hsa04310;hsa04330;hsa04390;hsa04550;hsa04916;hsa04934;hsa05010;hsa05022;hsa05165;hsa05200;hsa05217;hsa05224;hsa05225;hsa05226;	mTOR signaling pathway;Wnt signaling pathway;Notch signaling pathway;Hippo signaling pathway;Signaling pathways regulating pluripotency of stem cells;Melanogenesis;Cushing syndrome;Alzheimer disease;Pathways of neurodegeneration - multiple diseases;Human papillomavirus infection;Pathways in cancer;Basal cell carcinoma;Breast cancer;Hepatocellular carcinoma;Gastric cancer;
DVL3	-1.46627	2.18354e-84	8.64389e-83	down	573	714	629	1754	1766	1740	ENSG00000161202	1857	3	184155377	184173614	+	GO:0001934|positive regulation of protein phosphorylation;GO:0032880|regulation of protein localization;GO:0035556|intracellular signal transduction;GO:0035567|non-canonical Wnt signaling pathway;GO:0038031|non-canonical Wnt signaling pathway via JNK cascade;GO:0043507|positive regulation of JUN kinase activity;GO:0043547|positive regulation of GTPase activity;GO:0045893|positive regulation of DN…	GO:0000785|chromatin;GO:0005829|cytosol;	GO:0002020|protease binding;GO:0005102|signaling receptor binding;GO:0005109|frizzled binding;GO:0005515|protein binding;GO:0008013|beta-catenin binding;GO:0031267|small GTPase binding;	K02353|segment polarity protein dishevelled;K02353|segment polarity protein dishevelled;K02353|segment polarity protein dishevelled;K02353|segment polarity protein dishevelled;K02353|segment polarity protein dishevelled;K02353|segment polarity protein dishevelled;K02353|segment polarity protein dishevelled;K02353|segment polarity protein dishevelled;K02353|segment polarity protein dishevelled;K02…	hsa04150;hsa04310;hsa04330;hsa04390;hsa04550;hsa04916;hsa04934;hsa05010;hsa05022;hsa05165;hsa05200;hsa05217;hsa05224;hsa05225;hsa05226;	mTOR signaling pathway;Wnt signaling pathway;Notch signaling pathway;Hippo signaling pathway;Signaling pathways regulating pluripotency of stem cells;Melanogenesis;Cushing syndrome;Alzheimer disease;Pathways of neurodegeneration - multiple diseases;Human papillomavirus infection;Pathways in cancer;Basal cell carcinoma;Breast cancer;Hepatocellular carcinoma;Gastric cancer;
ENSG00000286912	4.54722	0.00610297	0.0158657	up	4	5	4	0	0	0	NA	NA	NA	NA	NA	NA	NA	NA	NA	NA	NA	NA
ENSG00000286910	2.9945	0.00935072	0.0232962	up	9	6	9	0	1	2	NA	NA	NA	NA	NA	NA	NA	NA	NA	NA	NA	NA
TWSG1-DT	-1.21238	0.0194647	0.0449152	down	14	6	9	19	20	28	ENSG00000264964	NA	18	9310522	9334445	-	NA	NA	NA	NA	NA	NA
ADAMTS5	-3.66383	0	0	down	501	457	433	5644	6251	5662	ENSG00000154736	11096	21	26917922	26967088	-	GO:0003180|aortic valve morphogenesis;GO:0003184|pulmonary valve morphogenesis;GO:0003203|endocardial cushion morphogenesis;GO:0006508|proteolysis;GO:0007520|myoblast fusion;GO:0022617|extracellular matrix disassembly;GO:0030198|extracellular matrix organization;GO:0042742|defense response to bacterium;GO:0044691|tooth eruption;GO:0120163|negative regulation of cold-induced thermogenesis;	GO:0005576|extracellular region;GO:0005615|extracellular space;GO:0005788|endoplasmic reticulum lumen;GO:0031012|extracellular matrix;GO:0062023|collagen-containing extracellular matrix;	GO:0004175|endopeptidase activity;GO:0004222|metalloendopeptidase activity;GO:0005178|integrin binding;GO:0005515|protein binding;GO:0008201|heparin binding;GO:0008233|peptidase activity;GO:0008237|metallopeptidase activity;GO:0008270|zinc ion binding;GO:0042802|identical protein binding;GO:0050840|extracellular matrix binding;	NA	NA	NA
ADAMTS3	2.07308	0.00836889	0.021084	up	13	14	11	6	1	2	ENSG00000156140	9508	4	72280969	72569221	-	GO:0001701|in utero embryonic development;GO:0010573|vascular endothelial growth factor production;GO:0016485|protein processing;GO:0030198|extracellular matrix organization;GO:0030199|collagen fibril organization;GO:0030574|collagen catabolic process;GO:0032964|collagen biosynthetic process;GO:0097435|supramolecular fiber organization;GO:1900748|positive regulation of vascular endothelial growth…	GO:0005576|extracellular region;GO:0005615|extracellular space;GO:0031012|extracellular matrix;GO:0062023|collagen-containing extracellular matrix;GO:0070062|extracellular exosome;	GO:0004175|endopeptidase activity;GO:0004222|metalloendopeptidase activity;GO:0005515|protein binding;GO:0008201|heparin binding;GO:0008270|zinc ion binding;	NA	NA	NA
ADAMTS9	2.1875	0.0124628	0.0302058	up	16	7	9	1	2	4	ENSG00000163638	56999	3	64515654	64688000	-	GO:0003179|heart valve morphogenesis;GO:0003229|ventricular cardiac muscle tissue development;GO:0006508|proteolysis;GO:0009617|response to bacterium;GO:0010596|negative regulation of endothelial cell migration;GO:0015031|protein transport;GO:0016192|vesicle-mediated transport;GO:0030198|extracellular matrix organization;GO:0030318|melanocyte differentiation;GO:0035909|aorta morphogenesis;GO:0045…	GO:0005615|extracellular space;GO:0005783|endoplasmic reticulum;GO:0009986|cell surface;GO:0031012|extracellular matrix;GO:0043231|intracellular membrane-bounded organelle;GO:0062023|collagen-containing extracellular matrix;	GO:0004222|metalloendopeptidase activity;GO:0008237|metallopeptidase activity;GO:0008270|zinc ion binding;	NA	NA	NA
ADAMTS6	-1.27594	9.89611e-46	1.94165e-44	down	453	505	464	1141	1285	1005	ENSG00000049192	11174	5	65148738	65481920	-	GO:0001822|kidney development;GO:0003279|cardiac septum development;GO:0006508|proteolysis;GO:0030198|extracellular matrix organization;GO:0035904|aorta development;GO:0060976|coronary vasculature development;	GO:0005576|extracellular region;GO:0031012|extracellular matrix;	GO:0004222|metalloendopeptidase activity;GO:0008237|metallopeptidase activity;GO:0046872|metal ion binding;	NA	NA	NA
TRPC6	-5.32694	2.44288e-99	1.20207e-97	down	15	14	12	518	586	533	ENSG00000137672	7225	11	101451564	101872562	-	GO:0006812|monoatomic cation transport;GO:0007204|positive regulation of cytosolic calcium ion concentration;GO:0007338|single fertilization;GO:0032414|positive regulation of ion transmembrane transporter activity;GO:0051480|regulation of cytosolic calcium ion concentration;GO:0051928|positive regulation of calcium ion transport;GO:0070588|calcium ion transmembrane transport;	GO:0005737|cytoplasm;GO:0005886|plasma membrane;GO:0016020|membrane;GO:0034703|cation channel complex;GO:0036057|slit diaphragm;	GO:0005261|monoatomic cation channel activity;GO:0005262|calcium channel activity;GO:0005515|protein binding;GO:0015279|store-operated calcium channel activity;GO:0042803|protein homodimerization activity;GO:0070679|inositol 1,4,5 trisphosphate binding;	K04969|transient receptor potential cation channel subfamily C member 6;K04969|transient receptor potential cation channel subfamily C member 6;	hsa04022;hsa04360;	cGMP-PKG signaling pathway;Axon guidance;
TRPC4	-2.42531	3.25709e-107	1.80396e-105	down	136	168	148	817	837	761	ENSG00000133107	7223	13	37632063	37869802	-	GO:0006816|calcium ion transport;GO:0014051|gamma-aminobutyric acid secretion;GO:0048709|oligodendrocyte differentiation;GO:0051480|regulation of cytosolic calcium ion concentration;GO:0070509|calcium ion import;GO:0070588|calcium ion transmembrane transport;	GO:0005886|plasma membrane;GO:0005901|caveola;GO:0005911|cell-cell junction;GO:0009986|cell surface;GO:0016323|basolateral plasma membrane;GO:0030863|cortical cytoskeleton;GO:0034703|cation channel complex;GO:0034704|calcium channel complex;	GO:0005262|calcium channel activity;GO:0005515|protein binding;GO:0008013|beta-catenin binding;GO:0015279|store-operated calcium channel activity;GO:0045296|cadherin binding;GO:0070679|inositol 1,4,5 trisphosphate binding;	K04967|transient receptor potential cation channel subfamily C member 4;K04967|transient receptor potential cation channel subfamily C member 4;	hsa04360;hsa04929;	Axon guidance;GnRH secretion;
TRPC1	-1.37179	3.19098e-36	4.92955e-35	down	231	228	248	609	611	603	ENSG00000144935	7220	3	142724034	142807888	+	GO:0006816|calcium ion transport;GO:0042438|melanin biosynthetic process;GO:0051281|positive regulation of release of sequestered calcium ion into cytosol;GO:0051480|regulation of cytosolic calcium ion concentration;GO:0051592|response to calcium ion;GO:0070588|calcium ion transmembrane transport;GO:1903779|regulation of cardiac conduction;	GO:0005886|plasma membrane;GO:0034703|cation channel complex;GO:0043235|receptor complex;	GO:0005102|signaling receptor binding;GO:0005261|monoatomic cation channel activity;GO:0005262|calcium channel activity;GO:0005515|protein binding;GO:0015279|store-operated calcium channel activity;GO:0051117|ATPase binding;GO:0070679|inositol 1,4,5 trisphosphate binding;	K04964|transient receptor potential cation channel subfamily C member 1;K04964|transient receptor potential cation channel subfamily C member 1;K04964|transient receptor potential cation channel subfamily C member 1;K04964|transient receptor potential cation channel subfamily C member 1;K04964|transient receptor potential cation channel subfamily C member 1;	hsa04360;hsa04724;hsa04726;hsa04929;hsa04972;	Axon guidance;Glutamatergic synapse;Serotonergic synapse;GnRH secretion;Pancreatic secretion;
POLR1A	1.08323	2.79315e-61	7.60711e-60	up	2902	2938	2600	1264	1382	1316	ENSG00000068654	25885	2	86020216	86106155	-	GO:0006360|transcription by RNA polymerase I;GO:1904750|negative regulation of protein localization to nucleolus;	GO:0005654|nucleoplasm;GO:0005694|chromosome;GO:0005736|RNA polymerase I complex;	GO:0001054|RNA polymerase I activity;GO:0003677|DNA binding;GO:0003682|chromatin binding;GO:0003899|DNA-directed 5'-3' RNA polymerase activity;GO:0005515|protein binding;GO:0046872|metal ion binding;	K02999|DNA-directed RNA polymerase I subunit RPA1 [EC:2.7.7.6];	hsa03020;	RNA polymerase;
POLR1G	1.38572	5.94699e-08	2.77384e-07	up	87	98	88	37	36	31	ENSG00000117877	10849	19	45406644	45410737	+	GO:0006360|transcription by RNA polymerase I;GO:0007169|transmembrane receptor protein tyrosine kinase signaling pathway;GO:0009303|rRNA transcription;	GO:0000120|RNA polymerase I transcription regulator complex;GO:0001650|fibrillar center;GO:0005654|nucleoplasm;GO:0005694|chromosome;GO:0005730|nucleolus;GO:0005736|RNA polymerase I complex;GO:0005739|mitochondrion;GO:0005829|cytosol;	GO:0003723|RNA binding;	K25436|DNA-directed RNA polymerase I subunit RPA34;	hsa03020;	RNA polymerase;
POLR2A	-1.7553	9.13235e-191	1.20635e-188	down	2163	2316	2124	7287	7168	7696	ENSG00000181222	5430	17	7484366	7514616	+	GO:0001172|RNA-templated transcription;GO:0006353|DNA-templated transcription termination;GO:0006355|regulation of DNA-templated transcription;GO:0006366|transcription by RNA polymerase II;GO:0033120|positive regulation of RNA splicing;	GO:0005634|nucleus;GO:0005654|nucleoplasm;GO:0005665|RNA polymerase II, core complex;GO:0005694|chromosome;GO:0005737|cytoplasm;	GO:0001055|RNA polymerase II activity;GO:0003677|DNA binding;GO:0003723|RNA binding;GO:0003899|DNA-directed 5'-3' RNA polymerase activity;GO:0003968|RNA-dependent RNA polymerase activity;GO:0005515|protein binding;GO:0019900|kinase binding;GO:0031625|ubiquitin protein ligase binding;GO:0046872|metal ion binding;GO:1990841|promoter-specific chromatin binding;	NA	NA	NA
TRPM8	4.1676	3.1206e-05	0.000112989	up	22	16	16	2	0	1	ENSG00000144481	79054	2	233917373	234019522	+	GO:0006874|intracellular calcium ion homeostasis;GO:0009409|response to cold;GO:0019722|calcium-mediated signaling;GO:0050955|thermoception;GO:0070588|calcium ion transmembrane transport;GO:0120162|positive regulation of cold-induced thermogenesis;	GO:0005789|endoplasmic reticulum membrane;GO:0005886|plasma membrane;GO:0009897|external side of plasma membrane;GO:0045121|membrane raft;	GO:0005262|calcium channel activity;GO:0005515|protein binding;GO:0042802|identical protein binding;GO:0099604|ligand-gated calcium channel activity;	K04983|transient receptor potential cation channel subfamily M member 8;	hsa04750;	Inflammatory mediator regulation of TRP channels;
TRPM4	-1.45952	2.22955e-44	4.20735e-43	down	235	292	254	747	675	712	ENSG00000130529	54795	19	49157741	49211836	+	GO:0002250|adaptive immune response;GO:0002407|dendritic cell chemotaxis;GO:0002724|regulation of T cell cytokine production;GO:0007204|positive regulation of cytosolic calcium ion concentration;GO:0008284|positive regulation of cell population proliferation;GO:0010460|positive regulation of heart rate;GO:0016925|protein sumoylation;GO:0019722|calcium-mediated signaling;GO:0030502|negative regula…	GO:0005654|nucleoplasm;GO:0005783|endoplasmic reticulum;GO:0005794|Golgi apparatus;GO:0005829|cytosol;GO:0005886|plasma membrane;GO:0016020|membrane;GO:0034706|sodium channel complex;GO:0043025|neuronal cell body;	GO:0005227|calcium activated cation channel activity;GO:0005272|sodium channel activity;GO:0005509|calcium ion binding;GO:0005515|protein binding;GO:0005516|calmodulin binding;GO:0005524|ATP binding;GO:0099604|ligand-gated calcium channel activity;	K04979|transient receptor potential cation channel subfamily M member 4;	hsa04911;	Insulin secretion;
PTGER4	-2.46082	1.32468e-90	5.75082e-89	down	131	120	117	664	671	681	ENSG00000171522	5734	5	40679915	40693735	+	GO:0001818|negative regulation of cytokine production;GO:0001819|positive regulation of cytokine production;GO:0006954|inflammatory response;GO:0006955|immune response;GO:0007188|adenylate cyclase-modulating G protein-coupled receptor signaling pathway;GO:0007189|adenylate cyclase-activating G protein-coupled receptor signaling pathway;GO:0007204|positive regulation of cytosolic calcium ion conce…	GO:0005886|plasma membrane;GO:0016020|membrane;	GO:0004957|prostaglandin E receptor activity;GO:0005515|protein binding;	K04261|prostaglandin E receptor 4;K04261|prostaglandin E receptor 4;K04261|prostaglandin E receptor 4;K04261|prostaglandin E receptor 4;K04261|prostaglandin E receptor 4;K04261|prostaglandin E receptor 4;	hsa04080;hsa04750;hsa04924;hsa05163;hsa05165;hsa05200;	Neuroactive ligand-receptor interaction;Inflammatory mediator regulation of TRP channels;Renin secretion;Human cytomegalovirus infection;Human papillomavirus infection;Pathways in cancer;
MPP2	3.89894	5.52361e-10	2.95334e-09	up	42	44	34	4	2	2	ENSG00000108852	4355	17	43875357	43909711	-	GO:0051260|protein homooligomerization;GO:0060079|excitatory postsynaptic potential;GO:0060291|long-term synaptic potentiation;	GO:0005737|cytoplasm;GO:0005856|cytoskeleton;GO:0005886|plasma membrane;GO:0005911|cell-cell junction;GO:0014069|postsynaptic density;GO:0032590|dendrite membrane;GO:0043197|dendritic spine;GO:0043198|dendritic shaft;	GO:0005515|protein binding;	NA	NA	NA
AC092944.1	-1.3368	4.24099e-05	0.00015117	down	19	26	20	54	56	53	ENSG00000243176	NA	3	157174201	157381265	+	NA	NA	NA	NA	NA	NA
KBTBD8	2.86817	1.44888e-19	1.29722e-18	up	113	100	108	18	18	8	ENSG00000163376	84541	3	66998307	67011210	+	GO:0006417|regulation of translation;GO:0006513|protein monoubiquitination;GO:0014029|neural crest formation;GO:0014032|neural crest cell development;	GO:0005794|Golgi apparatus;GO:0005819|spindle;GO:0005829|cytosol;GO:0031463|Cul3-RING ubiquitin ligase complex;	GO:0005515|protein binding;	NA	NA	NA
IDI1	-3.23605	0	0	down	532	545	450	4898	4788	4622	ENSG00000067064	3422	10	1039152	1049119	-	GO:0006695|cholesterol biosynthetic process;GO:0009240|isopentenyl diphosphate biosynthetic process;GO:0050992|dimethylallyl diphosphate biosynthetic process;	GO:0005737|cytoplasm;GO:0005777|peroxisome;GO:0005829|cytosol;	GO:0004452|isopentenyl-diphosphate delta-isomerase activity;GO:0046872|metal ion binding;	K01823|isopentenyl-diphosphate Delta-isomerase [EC:5.3.3.2];K01823|isopentenyl-diphosphate Delta-isomerase [EC:5.3.3.2];	hsa00900;hsa01100;	Terpenoid backbone biosynthesis;Metabolic pathways;
IDI2	3.04392	0.0106406	0.0261771	up	9	12	4	0	3	0	ENSG00000148377	91734	10	1018910	1025859	-	GO:0006695|cholesterol biosynthetic process;GO:0008299|isoprenoid biosynthetic process;GO:0009240|isopentenyl diphosphate biosynthetic process;GO:0046490|isopentenyl diphosphate metabolic process;GO:0050992|dimethylallyl diphosphate biosynthetic process;	GO:0005737|cytoplasm;GO:0005777|peroxisome;GO:0005829|cytosol;GO:0043231|intracellular membrane-bounded organelle;	GO:0004452|isopentenyl-diphosphate delta-isomerase activity;GO:0005515|protein binding;GO:0046872|metal ion binding;	K01823|isopentenyl-diphosphate Delta-isomerase [EC:5.3.3.2];K01823|isopentenyl-diphosphate Delta-isomerase [EC:5.3.3.2];	hsa00900;hsa01100;	Terpenoid backbone biosynthesis;Metabolic pathways;
IDH1	-1.83959	2.55323e-218	4.12222e-216	down	1342	1356	1210	4662	4654	4597	ENSG00000138413	3417	2	208236229	208266074	-	GO:0006097|glyoxylate cycle;GO:0006099|tricarboxylic acid cycle;GO:0006102|isocitrate metabolic process;GO:0006103|2-oxoglutarate metabolic process;GO:0006739|NADP metabolic process;GO:0006749|glutathione metabolic process;GO:0006979|response to oxidative stress;GO:0008585|female gonad development;GO:0048545|response to steroid hormone;GO:0060696|regulation of phospholipid catabolic process;GO:00…	GO:0005576|extracellular region;GO:0005737|cytoplasm;GO:0005739|mitochondrion;GO:0005777|peroxisome;GO:0005782|peroxisomal matrix;GO:0005829|cytosol;GO:0034774|secretory granule lumen;GO:0070062|extracellular exosome;GO:1904724|tertiary granule lumen;GO:1904813|ficolin-1-rich granule lumen;	GO:0000287|magnesium ion binding;GO:0004450|isocitrate dehydrogenase (NADP+) activity;GO:0005515|protein binding;GO:0042802|identical protein binding;GO:0042803|protein homodimerization activity;GO:0045296|cadherin binding;GO:0050661|NADP binding;GO:0051287|NAD binding;	K00031|isocitrate dehydrogenase [EC:1.1.1.42];K00031|isocitrate dehydrogenase [EC:1.1.1.42];K00031|isocitrate dehydrogenase [EC:1.1.1.42];K00031|isocitrate dehydrogenase [EC:1.1.1.42];K00031|isocitrate dehydrogenase [EC:1.1.1.42];K00031|isocitrate dehydrogenase [EC:1.1.1.42];K00031|isocitrate dehydrogenase [EC:1.1.1.42];K00031|isocitrate dehydrogenase [EC:1.1.1.42];	hsa00020;hsa00480;hsa01100;hsa01200;hsa01210;hsa01230;hsa04146;hsa05230;	Citrate cycle (TCA cycle);Glutathione metabolism;Metabolic pathways;Carbon metabolism;2-Oxocarboxylic acid metabolism;Biosynthesis of amino acids;Peroxisome;Central carbon metabolism in cancer;
IDH2	-2.12156	2.84239e-43	5.23975e-42	down	107	108	71	399	396	439	ENSG00000182054	3418	15	90083045	90102477	-	GO:0005975|carbohydrate metabolic process;GO:0006097|glyoxylate cycle;GO:0006099|tricarboxylic acid cycle;GO:0006102|isocitrate metabolic process;GO:0006103|2-oxoglutarate metabolic process;GO:0006739|NADP metabolic process;	GO:0005739|mitochondrion;GO:0005759|mitochondrial matrix;GO:0005777|peroxisome;GO:0005829|cytosol;GO:0070062|extracellular exosome;	GO:0000287|magnesium ion binding;GO:0004450|isocitrate dehydrogenase (NADP+) activity;GO:0051287|NAD binding;	K00031|isocitrate dehydrogenase [EC:1.1.1.42];K00031|isocitrate dehydrogenase [EC:1.1.1.42];K00031|isocitrate dehydrogenase [EC:1.1.1.42];K00031|isocitrate dehydrogenase [EC:1.1.1.42];K00031|isocitrate dehydrogenase [EC:1.1.1.42];K00031|isocitrate dehydrogenase [EC:1.1.1.42];K00031|isocitrate dehydrogenase [EC:1.1.1.42];K00031|isocitrate dehydrogenase [EC:1.1.1.42];	hsa00020;hsa00480;hsa01100;hsa01200;hsa01210;hsa01230;hsa04146;hsa05230;	Citrate cycle (TCA cycle);Glutathione metabolism;Metabolic pathways;Carbon metabolism;2-Oxocarboxylic acid metabolism;Biosynthesis of amino acids;Peroxisome;Central carbon metabolism in cancer;
LMO7-AS1	-2.57184	1.16804e-22	1.17336e-21	down	27	23	22	174	128	125	ENSG00000261105	101927155	13	75604700	75635994	-	NA	NA	NA	NA	NA	NA
PFDN2	1.03647	6.25251e-19	5.46724e-18	up	586	640	501	287	245	303	ENSG00000143256	5202	1	161100556	161118055	-	GO:0006457|protein folding;GO:0050821|protein stabilization;GO:0051495|positive regulation of cytoskeleton organization;GO:1905907|negative regulation of amyloid fibril formation;	GO:0005634|nucleus;GO:0005737|cytoplasm;GO:0005739|mitochondrion;GO:0005829|cytosol;GO:0016272|prefoldin complex;GO:0101031|chaperone complex;GO:1990062|RPAP3/R2TP/prefoldin-like complex;	GO:0001540|amyloid-beta binding;GO:0005515|protein binding;GO:0044183|protein folding chaperone;GO:0051082|unfolded protein binding;	NA	NA	NA
TMEM94	-1.23868	1.7798e-42	3.21613e-41	down	399	422	367	891	945	950	ENSG00000177728	9772	17	75441159	75500452	+	NA	GO:0016020|membrane;	NA	NA	NA	NA
TMEM97	-1.62834	3.51351e-156	3.41696e-154	down	1030	1087	961	3222	3118	3123	ENSG00000109084	27346	17	28319200	28328685	+	GO:0001558|regulation of cell growth;GO:0042632|cholesterol homeostasis;	GO:0005764|lysosome;GO:0005783|endoplasmic reticulum;GO:0005791|rough endoplasmic reticulum;GO:0005886|plasma membrane;GO:0030867|rough endoplasmic reticulum membrane;GO:0031965|nuclear membrane;	GO:0005515|protein binding;	K26171|sigma intracellular receptor 2;	hsa04080;	Neuroactive ligand-receptor interaction;
TMEM8B	-1.03505	2.78877e-19	2.47354e-18	down	252	245	253	529	473	528	ENSG00000137103	51754	9	35814451	35865518	+	GO:0007160|cell-matrix adhesion;GO:0007346|regulation of mitotic cell cycle;	GO:0005634|nucleus;GO:0005739|mitochondrion;GO:0005783|endoplasmic reticulum;GO:0005886|plasma membrane;GO:0009986|cell surface;	GO:0005515|protein binding;	NA	NA	NA
TMEM80	-1.39869	3.57458e-31	4.77552e-30	down	175	193	179	498	449	487	ENSG00000177042	283232	11	695591	705028	+	GO:1905515|non-motile cilium assembly;	GO:0016020|membrane;GO:0035869|ciliary transition zone;	GO:0005515|protein binding;	NA	NA	NA
TMEM81	1.17489	0.00472913	0.0125356	up	30	32	40	17	10	18	ENSG00000174529	388730	1	205083129	205084460	-	NA	GO:0016020|membrane;	NA	NA	NA	NA
MOSMO	1.04991	3.05279e-23	3.12904e-22	up	600	595	547	273	304	261	ENSG00000185716	730094	16	22007638	22087534	+	GO:0030154|cell differentiation;GO:0031647|regulation of protein stability;GO:0045664|regulation of neuron differentiation;GO:0045879|negative regulation of smoothened signaling pathway;	GO:0005794|Golgi apparatus;GO:0005886|plasma membrane;GO:0060170|ciliary membrane;	NA	NA	NA	NA
HIF1A-AS3	2.40856	3.22454e-40	5.54298e-39	up	1710	2203	2164	404	447	292	ENSG00000258667	105370526	14	61707298	61751163	-	NA	NA	NA	NA	NA	NA
PSMG4	1.16668	6.74888e-19	5.89501e-18	up	404	451	450	192	230	158	ENSG00000180822	389362	6	3231403	3303373	+	GO:0043248|proteasome assembly;	GO:0032991|protein-containing complex;	GO:0044877|protein-containing complex binding;	NA	NA	NA
PSMG1	-1.1551	2.40184e-24	2.56175e-23	down	215	240	197	504	488	452	ENSG00000183527	8624	21	39174769	39183488	-	GO:0021930|cerebellar granule cell precursor proliferation;GO:0051131|chaperone-mediated protein complex assembly;GO:0080129|proteasome core complex assembly;	GO:0005634|nucleus;GO:0005654|nucleoplasm;GO:0005737|cytoplasm;GO:0005783|endoplasmic reticulum;GO:0005794|Golgi apparatus;GO:0005829|cytosol;GO:0101031|chaperone complex;	GO:0005515|protein binding;GO:0060090|molecular adaptor activity;GO:0070628|proteasome binding;	NA	NA	NA
EFCAB6	-1.60752	0.00367062	0.00989541	down	6	7	8	21	28	15	ENSG00000186976	64800	22	43528744	43812337	-	NA	GO:0005654|nucleoplasm;GO:0005737|cytoplasm;GO:0005856|cytoskeleton;GO:0042995|cell projection;	GO:0005509|calcium ion binding;	NA	NA	NA
EFCAB7	-1.32272	4.97788e-10	2.67125e-09	down	76	65	43	160	162	136	ENSG00000203965	84455	1	63523372	63572693	+	GO:0042307|positive regulation of protein import into nucleus;GO:0045944|positive regulation of transcription by RNA polymerase II;GO:1903569|positive regulation of protein localization to ciliary membrane;	GO:0005929|cilium;GO:0019898|extrinsic component of membrane;GO:0060170|ciliary membrane;GO:0098797|plasma membrane protein complex;	GO:0005509|calcium ion binding;	K23852|EF-hand calcium-binding domain-containing protein 7;	hsa04340;	Hedgehog signaling pathway;
TMEM47	-2.42091	7.02984e-207	1.03364e-204	down	398	402	374	2013	2136	2104	ENSG00000147027	83604	X	34627075	34657285	-	GO:0008150|biological_process;GO:0098609|cell-cell adhesion;	GO:0005886|plasma membrane;GO:0005911|cell-cell junction;GO:0005912|adherens junction;	GO:0003674|molecular_function;GO:0005515|protein binding;	NA	NA	NA
TRMT112	-1.07534	5.55134e-29	6.90827e-28	down	408	418	353	884	766	820	ENSG00000173113	51504	11	64316460	64317559	-	GO:0002940|tRNA N2-guanine methylation;GO:0018364|peptidyl-glutamine methylation;GO:0030488|tRNA methylation;GO:0031167|rRNA methylation;GO:0034968|histone lysine methylation;GO:0070476|rRNA (guanine-N7)-methylation;GO:2000234|positive regulation of rRNA processing;	GO:0005654|nucleoplasm;GO:0005829|cytosol;GO:0032991|protein-containing complex;GO:0048471|perinuclear region of cytoplasm;	GO:0005515|protein binding;GO:0008276|protein methyltransferase activity;GO:0046982|protein heterodimerization activity;	NA	NA	NA
TMEM43	-1.8253	7.62358e-163	8.04777e-161	down	683	744	630	2432	2434	2380	ENSG00000170876	79188	3	14125015	14143680	+	GO:0045087|innate immune response;GO:0071763|nuclear membrane organization;	GO:0005637|nuclear inner membrane;GO:0005788|endoplasmic reticulum lumen;GO:0005789|endoplasmic reticulum membrane;GO:0005794|Golgi apparatus;GO:0005886|plasma membrane;	GO:0005515|protein binding;GO:0042802|identical protein binding;GO:0043621|protein self-association;	NA	NA	NA
EFCAB2	-1.08791	7.1807e-08	3.3223e-07	down	63	72	58	150	132	126	ENSG00000203666	84288	1	244969682	245127164	+	NA	GO:0005737|cytoplasm;GO:0005856|cytoskeleton;GO:0097228|sperm principal piece;	GO:0005509|calcium ion binding;	NA	NA	NA
NINJ2-AS1	-1.97134	7.7373e-08	3.56646e-07	down	14	13	15	61	46	57	ENSG00000177406	100049716	12	630858	664196	+	NA	NA	NA	NA	NA	NA
TMEM40	3.60322	0.000690828	0.00209461	up	10	16	11	1	0	2	ENSG00000088726	55287	3	12733528	12769457	-	NA	GO:0016020|membrane;	NA	NA	NA	NA
SMTNL1	2.53356	0.00203317	0.00572934	up	13	15	13	0	3	4	ENSG00000214872	219537	11	57537595	57550272	+	GO:0009410|response to xenobiotic stimulus;GO:0014823|response to activity;GO:0018105|peptidyl-serine phosphorylation;GO:0030036|actin cytoskeleton organization;GO:0042310|vasoconstriction;GO:0045892|negative regulation of DNA-templated transcription;GO:0045907|positive regulation of vasoconstriction;GO:0048644|muscle organ morphogenesis;	GO:0005634|nucleus;GO:0005737|cytoplasm;GO:0005815|microtubule organizing center;GO:0031941|filamentous actin;GO:0043292|contractile fiber;	GO:0005516|calmodulin binding;GO:0043621|protein self-association;GO:0051401|CH domain binding;GO:0097718|disordered domain specific binding;	NA	NA	NA
DMAC1	1.14698	4.97947e-34	7.23121e-33	up	732	810	691	351	341	311	ENSG00000137038	90871	9	7796500	7888380	-	GO:0032981|mitochondrial respiratory chain complex I assembly;	GO:0005743|mitochondrial inner membrane;	NA	NA	NA	NA
COL11A1	-1.50355	1.35712e-79	4.92993e-78	down	452	485	420	1286	1288	1252	ENSG00000060718	1301	1	102876467	103108872	-	GO:0001502|cartilage condensation;GO:0001503|ossification;GO:0002063|chondrocyte development;GO:0006029|proteoglycan metabolic process;GO:0007601|visual perception;GO:0007605|sensory perception of sound;GO:0030198|extracellular matrix organization;GO:0030199|collagen fibril organization;GO:0035987|endodermal cell differentiation;GO:0035989|tendon development;GO:0042472|inner ear morphogenesis;GO:…	GO:0005576|extracellular region;GO:0005592|collagen type XI trimer;GO:0005615|extracellular space;GO:0005788|endoplasmic reticulum lumen;GO:0031012|extracellular matrix;GO:0062023|collagen-containing extracellular matrix;	GO:0005201|extracellular matrix structural constituent;GO:0008201|heparin binding;GO:0030020|extracellular matrix structural constituent conferring tensile strength;GO:0030674|protein-macromolecule adaptor activity;GO:0046872|metal ion binding;GO:0050840|extracellular matrix binding;GO:1904399|heparan sulfate binding;	K19721|collagen type V/XI/XXIV/XXVII, alpha;	hsa04974;	Protein digestion and absorption;
COL11A2	-1.13101	0.00434045	0.0115786	down	16	13	19	33	37	35	ENSG00000204248	1302	6	33162681	33192499	-	GO:0001501|skeletal system development;GO:0007605|sensory perception of sound;GO:0030199|collagen fibril organization;GO:0051216|cartilage development;GO:0060021|roof of mouth development;GO:0060023|soft palate development;	GO:0005576|extracellular region;GO:0005581|collagen trimer;GO:0005592|collagen type XI trimer;GO:0005615|extracellular space;GO:0005788|endoplasmic reticulum lumen;GO:0031012|extracellular matrix;GO:0062023|collagen-containing extracellular matrix;	GO:0005201|extracellular matrix structural constituent;GO:0005515|protein binding;GO:0030020|extracellular matrix structural constituent conferring tensile strength;GO:0030674|protein-macromolecule adaptor activity;GO:0046872|metal ion binding;	NA	NA	NA
TMEM71	4.85153	8.85496e-21	8.30745e-20	up	104	107	80	2	3	5	ENSG00000165071	137835	8	132685007	132760712	-	NA	GO:0005739|mitochondrion;GO:0016020|membrane;	NA	NA	NA	NA
PSMB9	1.35541	1.58014e-21	1.52234e-20	up	353	381	338	141	118	157	ENSG00000240065	5698	6	32844136	32859851	+	GO:0002376|immune system process;GO:2000116|regulation of cysteine-type endopeptidase activity;	GO:0000502|proteasome complex;GO:0005654|nucleoplasm;GO:0005829|cytosol;GO:0005839|proteasome core complex;GO:0019774|proteasome core complex, beta-subunit complex;GO:0070062|extracellular exosome;GO:1990111|spermatoproteasome complex;	GO:0004175|endopeptidase activity;GO:0004298|threonine-type endopeptidase activity;GO:0005515|protein binding;	NA	NA	NA
TMEM60	-1.82744	7.10018e-37	1.12069e-35	down	113	114	96	353	393	393	ENSG00000135211	85025	7	77793728	77798434	-	NA	GO:0016020|membrane;	GO:0005515|protein binding;	NA	NA	NA
AL359091.1	1.14939	0.017667	0.0412213	up	22	22	25	10	10	11	ENSG00000228510	NA	9	128444587	128446628	+	NA	NA	NA	NA	NA	NA
AC103810.1	-3.81933	0.0159811	0.0377332	down	1	0	0	2	6	7	ENSG00000264057	NA	17	64927634	64931286	+	NA	NA	NA	NA	NA	NA
SESN3	1.76833	0.0110198	0.0270105	up	14	13	14	3	5	4	ENSG00000149212	143686	11	95165513	95232541	-	GO:0016239|positive regulation of macroautophagy;GO:0032868|response to insulin;GO:0034198|cellular response to amino acid starvation;GO:0038203|TORC2 signaling;GO:0042149|cellular response to glucose starvation;GO:0042593|glucose homeostasis;GO:0046626|regulation of insulin receptor signaling pathway;GO:0051896|regulation of protein kinase B signaling;GO:0071233|cellular response to leucine;GO:1…	GO:0005634|nucleus;GO:0005737|cytoplasm;GO:0031932|TORC2 complex;	GO:0005515|protein binding;GO:0016684|oxidoreductase activity, acting on peroxide as acceptor;GO:0070728|leucine binding;	K10141|sestrin 1/3;K10141|sestrin 1/3;	hsa04115;hsa04211;	p53 signaling pathway;Longevity regulating pathway;
SESN1	1.27529	2.66057e-48	5.49051e-47	up	990	988	938	400	418	382	ENSG00000080546	27244	6	108984309	109094846	-	GO:0016239|positive regulation of macroautophagy;GO:0034198|cellular response to amino acid starvation;GO:0042149|cellular response to glucose starvation;GO:0071233|cellular response to leucine;GO:0072593|reactive oxygen species metabolic process;GO:0098869|cellular oxidant detoxification;GO:1901031|regulation of response to reactive oxygen species;GO:1904262|negative regulation of TORC1 signalin…	GO:0001650|fibrillar center;GO:0005634|nucleus;GO:0005654|nucleoplasm;GO:0005737|cytoplasm;GO:0005829|cytosol;	GO:0005515|protein binding;GO:0016684|oxidoreductase activity, acting on peroxide as acceptor;GO:0070728|leucine binding;	K10141|sestrin 1/3;K10141|sestrin 1/3;	hsa04115;hsa04211;	p53 signaling pathway;Longevity regulating pathway;
UBALD2	1.13328	1.49878e-25	1.66395e-24	up	683	629	605	292	274	304	ENSG00000185262	283991	17	76265348	76271298	+	NA	NA	NA	NA	NA	NA
SQSTM1	1.40181	4.26546e-115	2.60162e-113	up	21072	21240	18705	7615	7264	8061	ENSG00000161011	8878	5	179806398	179838078	+	GO:0000122|negative regulation of transcription by RNA polymerase II;GO:0000422|autophagy of mitochondrion;GO:0000423|mitophagy;GO:0000425|pexophagy;GO:0001659|temperature homeostasis;GO:0001934|positive regulation of protein phosphorylation;GO:0002376|immune system process;GO:0002931|response to ischemia;GO:0006366|transcription by RNA polymerase II;GO:0006468|protein phosphorylation;GO:0006511|…	GO:0000407|phagophore assembly site;GO:0000932|P-body;GO:0005654|nucleoplasm;GO:0005737|cytoplasm;GO:0005739|mitochondrion;GO:0005770|late endosome;GO:0005776|autophagosome;GO:0005783|endoplasmic reticulum;GO:0005829|cytosol;GO:0016234|inclusion body;GO:0016235|aggresome;GO:0016605|PML body;GO:0030017|sarcomere;GO:0043231|intracellular membrane-bounded organelle;GO:0044753|amphisome;GO:0044754|au…	GO:0004674|protein serine/threonine kinase activity;GO:0005080|protein kinase C binding;GO:0005515|protein binding;GO:0008270|zinc ion binding;GO:0019899|enzyme binding;GO:0019901|protein kinase binding;GO:0030674|protein-macromolecule adaptor activity;GO:0030971|receptor tyrosine kinase binding;GO:0031625|ubiquitin protein ligase binding;GO:0035255|ionotropic glutamate receptor binding;GO:004216…	NA	NA	NA
TMEM25	-1.47388	7.89813e-41	1.38565e-39	down	217	221	206	586	586	607	ENSG00000149582	84866	11	118531041	118547280	+	GO:0031647|regulation of protein stability;GO:0090394|negative regulation of excitatory postsynaptic potential;	GO:0005576|extracellular region;GO:0005764|lysosome;GO:0005770|late endosome;GO:0005886|plasma membrane;	GO:0005515|protein binding;	NA	NA	NA
TMEM26	-1.63398	2.28642e-31	3.07286e-30	down	125	113	123	366	371	379	ENSG00000196932	219623	10	61406642	61453381	-	NA	GO:0016020|membrane;	NA	NA	NA	NA
TMEM19	1.19941	3.11034e-41	5.49582e-40	up	895	953	953	401	422	392	ENSG00000139291	55266	12	71686082	71705047	+	NA	GO:0016020|membrane;	GO:0005515|protein binding;	NA	NA	NA
ERRFI1	1.21987	1.85998e-38	3.05691e-37	up	891	923	776	373	355	377	ENSG00000116285	54206	1	8004404	8026309	-	GO:0007175|negative regulation of epidermal growth factor-activated receptor activity;GO:0031953|negative regulation of protein autophosphorylation;GO:0032691|negative regulation of interleukin-1 beta production;GO:0032720|negative regulation of tumor necrosis factor production;GO:0032869|cellular response to insulin stimulus;GO:0032966|negative regulation of collagen biosynthetic process;GO:0036…	GO:0005634|nucleus;GO:0005737|cytoplasm;GO:0005829|cytosol;GO:0031234|extrinsic component of cytoplasmic side of plasma membrane;	GO:0005096|GTPase activator activity;GO:0005515|protein binding;GO:0017124|SH3 domain binding;GO:0019901|protein kinase binding;GO:0031267|small GTPase binding;	NA	NA	NA
KIF21A	1.2114	2.08658e-09	1.0756e-08	up	152	159	145	54	80	62	ENSG00000139116	55605	12	39293228	39443390	-	GO:0007018|microtubule-based movement;	GO:0005829|cytosol;GO:0005871|kinesin complex;GO:0005874|microtubule;GO:0005886|plasma membrane;GO:0030424|axon;GO:0030425|dendrite;	GO:0003777|microtubule motor activity;GO:0005515|protein binding;GO:0005524|ATP binding;GO:0008017|microtubule binding;GO:0016887|ATP hydrolysis activity;GO:0071532|ankyrin repeat binding;	K24185|kinesin family member 21;	hsa04814;	Motor proteins;
KIF21B	1.92512	1.29198e-05	4.85463e-05	up	29	50	44	6	11	15	ENSG00000116852	23046	1	200969390	201023714	-	GO:0007018|microtubule-based movement;	GO:0005871|kinesin complex;GO:0005874|microtubule;GO:0030425|dendrite;GO:0030426|growth cone;GO:0031410|cytoplasmic vesicle;	GO:0003777|microtubule motor activity;GO:0005524|ATP binding;GO:0008017|microtubule binding;GO:0016887|ATP hydrolysis activity;	K24185|kinesin family member 21;	hsa04814;	Motor proteins;
RSAD2	4.62667	1.65108e-06	6.75807e-06	up	26	22	26	0	3	0	ENSG00000134321	91543	2	6865557	6898239	+	GO:0009615|response to virus;GO:0034157|positive regulation of toll-like receptor 7 signaling pathway;GO:0034165|positive regulation of toll-like receptor 9 signaling pathway;GO:0035710|CD4-positive, alpha-beta T cell activation;GO:0043367|CD4-positive, alpha-beta T cell differentiation;GO:0045071|negative regulation of viral genome replication;GO:0045087|innate immune response;GO:0050709|negativ…	GO:0001650|fibrillar center;GO:0005739|mitochondrion;GO:0005741|mitochondrial outer membrane;GO:0005743|mitochondrial inner membrane;GO:0005783|endoplasmic reticulum;GO:0005789|endoplasmic reticulum membrane;GO:0005794|Golgi apparatus;GO:0005811|lipid droplet;	GO:0005515|protein binding;GO:0016829|lyase activity;GO:0043621|protein self-association;GO:0046872|metal ion binding;GO:0051539|4 iron, 4 sulfur cluster binding;	K15045|radical S-adenosyl methionine domain-containing protein 2;K15045|radical S-adenosyl methionine domain-containing protein 2;	hsa05160;hsa05164;	Hepatitis C;Influenza A;
SFMBT1	1.08665	4.94022e-12	3.00797e-11	up	251	249	223	106	129	104	ENSG00000163935	51460	3	52903572	53046750	-	GO:0006325|chromatin organization;GO:0007283|spermatogenesis;GO:0030154|cell differentiation;GO:0045892|negative regulation of DNA-templated transcription;GO:0048635|negative regulation of muscle organ development;	GO:0005634|nucleus;GO:0005654|nucleoplasm;	GO:0003714|transcription corepressor activity;GO:0005515|protein binding;GO:0042393|histone binding;	K26269|scm-like with four MBT domains protein;	hsa03083;	Polycomb repressive complex;
AL355864.2	4.34866	0.00300661	0.00822929	up	10	7	5	0	0	1	ENSG00000239670	NA	1	32986952	32988233	+	NA	NA	NA	NA	NA	NA
KIF20A	1.66815	4.62296e-119	2.95845e-117	up	2053	2150	1882	661	609	634	ENSG00000112984	10112	5	138178719	138187723	+	GO:0000281|mitotic cytokinesis;GO:0001578|microtubule bundle formation;GO:0007018|microtubule-based movement;GO:0015031|protein transport;GO:0032465|regulation of cytokinesis;GO:0061952|midbody abscission;	GO:0005634|nucleus;GO:0005654|nucleoplasm;GO:0005794|Golgi apparatus;GO:0005819|spindle;GO:0005871|kinesin complex;GO:0005874|microtubule;GO:0030496|midbody;GO:0045171|intercellular bridge;	GO:0003777|microtubule motor activity;GO:0005515|protein binding;GO:0005524|ATP binding;GO:0008017|microtubule binding;GO:0016887|ATP hydrolysis activity;GO:0019901|protein kinase binding;	K10402|kinesin family member 20;	hsa04814;	Motor proteins;
KIF20B	1.60757	0.00188949	0.00535193	up	564	1033	952	366	355	118	ENSG00000138182	9585	10	89701590	89774939	+	GO:0001843|neural tube closure;GO:0007018|microtubule-based movement;GO:0007049|cell cycle;GO:0007088|regulation of mitotic nuclear division;GO:0008284|positive regulation of cell population proliferation;GO:0032467|positive regulation of cytokinesis;GO:0035372|protein localization to microtubule;GO:0048812|neuron projection morphogenesis;GO:0051301|cell division;GO:0051726|regulation of cell cyc…	GO:0005634|nucleus;GO:0005654|nucleoplasm;GO:0005730|nucleolus;GO:0005737|cytoplasm;GO:0005813|centrosome;GO:0005829|cytosol;GO:0005871|kinesin complex;GO:0005874|microtubule;GO:0030426|growth cone;GO:0030496|midbody;GO:0045171|intercellular bridge;GO:0048471|perinuclear region of cytoplasm;GO:0051233|spindle midzone;GO:0070938|contractile ring;GO:0097431|mitotic spindle pole;GO:1990023|mitotic s…	GO:0003777|microtubule motor activity;GO:0005515|protein binding;GO:0005524|ATP binding;GO:0008017|microtubule binding;GO:0008574|plus-end-directed microtubule motor activity;GO:0016887|ATP hydrolysis activity;GO:0042803|protein homodimerization activity;GO:0050699|WW domain binding;	K10402|kinesin family member 20;	hsa04814;	Motor proteins;
AC008147.2	-1.03024	5.513e-07	2.36674e-06	down	71	68	65	150	156	110	ENSG00000257298	NA	12	50185580	50191363	-	NA	NA	NA	NA	NA	NA
EDA2R	1.23903	3.7206e-81	1.39041e-79	up	2090	2199	1969	902	884	852	ENSG00000131080	60401	X	66595637	66639298	-	GO:0008544|epidermis development;GO:0010668|ectodermal cell differentiation;GO:0033209|tumor necrosis factor-mediated signaling pathway;GO:0043123|positive regulation of I-kappaB kinase/NF-kappaB signaling;GO:0046330|positive regulation of JNK cascade;GO:0051092|positive regulation of NF-kappaB transcription factor activity;GO:0072332|intrinsic apoptotic signaling pathway by p53 class mediator;	GO:0005886|plasma membrane;GO:0016020|membrane;	GO:0005031|tumor necrosis factor receptor activity;GO:0005515|protein binding;GO:0038023|signaling receptor activity;	K05163|tumor necrosis factor receptor superfamily member 27;K05163|tumor necrosis factor receptor superfamily member 27;	hsa04060;hsa04064;	Cytokine-cytokine receptor interaction;NF-kappa B signaling pathway;
STAMBPL1	-1.0167	3.11416e-30	4.04661e-29	down	544	543	470	983	1139	1012	ENSG00000138134	57559	10	88879734	88975153	+	GO:0016579|protein deubiquitination;GO:0070536|protein K63-linked deubiquitination;	GO:0005768|endosome;GO:0005829|cytosol;GO:0016020|membrane;	GO:0005515|protein binding;GO:0046872|metal ion binding;GO:0061578|K63-linked deubiquitinase activity;GO:0140492|metal-dependent deubiquitinase activity;	NA	NA	NA
CAMK2N2	3.1835	1.46003e-05	5.45954e-05	up	21	24	19	1	4	2	ENSG00000163888	94032	3	184259213	184261553	-	GO:0006469|negative regulation of protein kinase activity;	GO:0005654|nucleoplasm;GO:0005813|centrosome;GO:0005829|cytosol;GO:0045202|synapse;	GO:0008427|calcium-dependent protein kinase inhibitor activity;GO:0019901|protein kinase binding;	NA	NA	NA
KIF26B	-4.58365	9.90483e-145	8.21037e-143	down	34	27	35	711	826	755	ENSG00000162849	55083	1	245154985	245709432	+	GO:0022409|positive regulation of cell-cell adhesion;GO:0030010|establishment of cell polarity;GO:0072092|ureteric bud invasion;	GO:0005737|cytoplasm;	GO:0005524|ATP binding;	NA	NA	NA
RAMP1	1.11232	0.000411497	0.00128636	up	74	56	50	33	23	27	ENSG00000132329	10267	2	237858893	237912106	+	GO:0001525|angiogenesis;GO:0006816|calcium ion transport;GO:0006886|intracellular protein transport;GO:0007186|G protein-coupled receptor signaling pathway;GO:0007189|adenylate cyclase-activating G protein-coupled receptor signaling pathway;GO:0008277|regulation of G protein-coupled receptor signaling pathway;GO:0015031|protein transport;GO:0031623|receptor internalization;GO:0032870|cellular res…	GO:0005886|plasma membrane;GO:0009986|cell surface;GO:0043235|receptor complex;GO:0150056|amylin receptor complex 1;GO:1990406|CGRP receptor complex;	GO:0001635|calcitonin gene-related peptide receptor activity;GO:0005515|protein binding;GO:0015026|coreceptor activity;GO:0097643|amylin receptor activity;GO:1990407|calcitonin gene-related peptide binding;	K08447|receptor activity modifying protein 1;	hsa04270;	Vascular smooth muscle contraction;
NKAPL	-4.0487	0.00109261	0.00321422	down	0	1	1	10	15	8	ENSG00000189134	222698	6	28259297	28260958	+	GO:0007283|spermatogenesis;GO:0010468|regulation of gene expression;GO:0030154|cell differentiation;	GO:0005634|nucleus;	GO:0003682|chromatin binding;GO:0005515|protein binding;	NA	NA	NA
CALHM2	-1.37684	3.98746e-26	4.51827e-25	down	229	217	181	537	478	601	ENSG00000138172	51063	10	103446786	103452402	-	GO:0043065|positive regulation of apoptotic process;GO:0098655|monoatomic cation transmembrane transport;	GO:0005886|plasma membrane;	GO:0005261|monoatomic cation channel activity;	NA	NA	NA
IER3	3.25584	1.17306e-131	8.59851e-130	up	806	905	725	72	84	97	ENSG00000137331	8870	6	30743199	30744548	-	GO:0001562|response to protozoan;GO:0003085|negative regulation of systemic arterial blood pressure;GO:0006096|glycolytic process;GO:0006282|regulation of DNA repair;GO:0006915|apoptotic process;GO:0007095|mitotic G2 DNA damage checkpoint signaling;GO:0008630|intrinsic apoptotic signaling pathway in response to DNA damage;GO:0009653|anatomical structure morphogenesis;GO:0043066|negative regulatio…	GO:0005634|nucleus;GO:0005739|mitochondrion;GO:0005829|cytosol;GO:0016020|membrane;	GO:0005515|protein binding;	NA	NA	NA
AL590652.1	-1.24997	0.00049547	0.00153238	down	18	21	16	46	43	41	ENSG00000227885	124901333	6	53739266	53794904	-	NA	NA	NA	NA	NA	NA
POU2F2-AS1	1.43065	0.00524229	0.0137849	up	29	18	23	9	9	8	ENSG00000254887	NA	19	42132555	42137386	+	NA	NA	NA	NA	NA	NA
CHST11	3.60525	3.23746e-272	6.77727e-270	up	1878	1922	1638	145	135	164	ENSG00000171310	50515	12	104455295	104762014	+	GO:0001701|in utero embryonic development;GO:0002063|chondrocyte development;GO:0006915|apoptotic process;GO:0007179|transforming growth factor beta receptor signaling pathway;GO:0007585|respiratory gaseous exchange by respiratory system;GO:0009791|post-embryonic development;GO:0016051|carbohydrate biosynthetic process;GO:0030166|proteoglycan biosynthetic process;GO:0030206|chondroitin sulfate bi…	GO:0000139|Golgi membrane;GO:0016020|membrane;	GO:0001537|N-acetylgalactosamine 4-O-sulfotransferase activity;GO:0008146|sulfotransferase activity;GO:0047756|chondroitin 4-sulfotransferase activity;GO:0050659|N-acetylgalactosamine 4-sulfate 6-O-sulfotransferase activity;	K01017|chondroitin 4-sulfotransferase 11 [EC:2.8.2.5];	hsa00532;	Glycosaminoglycan biosynthesis - chondroitin sulfate / dermatan sulfate;
CHST14	-2.10834	6.36613e-61	1.72053e-59	down	129	132	105	546	511	512	ENSG00000169105	113189	15	40470984	40473158	+	GO:0016051|carbohydrate biosynthetic process;GO:0030208|dermatan sulfate biosynthetic process;GO:0050655|dermatan sulfate proteoglycan metabolic process;	GO:0000139|Golgi membrane;GO:0016020|membrane;GO:0070062|extracellular exosome;	GO:0001537|N-acetylgalactosamine 4-O-sulfotransferase activity;GO:0008146|sulfotransferase activity;GO:0042301|phosphate ion binding;	K08105|dermatan 4-sulfotransferase 1 [EC:2.8.2.35];	hsa00532;	Glycosaminoglycan biosynthesis - chondroitin sulfate / dermatan sulfate;
MRC2	-1.12539	2.3072e-85	9.28214e-84	down	2902	3216	2653	6358	6196	6442	ENSG00000011028	9902	17	62627670	62693597	+	GO:0001649|osteoblast differentiation;GO:0006897|endocytosis;GO:0030574|collagen catabolic process;	GO:0005925|focal adhesion;GO:0016020|membrane;	GO:0005515|protein binding;GO:0005518|collagen binding;GO:0030246|carbohydrate binding;GO:0038023|signaling receptor activity;	K06560|mannose receptor, C type;K06560|mannose receptor, C type;	hsa04145;hsa05152;	Phagosome;Tuberculosis;
MRAS	-1.77765	7.78076e-74	2.64012e-72	down	251	285	237	892	855	886	ENSG00000158186	22808	3	138347648	138405534	+	GO:0007265|Ras protein signal transduction;GO:0030036|actin cytoskeleton organization;GO:1990830|cellular response to leukemia inhibitory factor;	GO:0005886|plasma membrane;	GO:0003924|GTPase activity;GO:0003925|G protein activity;GO:0005515|protein binding;GO:0005525|GTP binding;GO:0019003|GDP binding;GO:0030742|GTP-dependent protein binding;	K07831|Ras-related protein M-Ras;K07831|Ras-related protein M-Ras;K07831|Ras-related protein M-Ras;K07831|Ras-related protein M-Ras;K07831|Ras-related protein M-Ras;K07831|Ras-related protein M-Ras;K07831|Ras-related protein M-Ras;K07831|Ras-related protein M-Ras;K07831|Ras-related protein M-Ras;K07831|Ras-related protein M-Ras;K07831|Ras-related protein M-Ras;	hsa04010;hsa04014;hsa04015;hsa04072;hsa04137;hsa04140;hsa04218;hsa04371;hsa04625;hsa04810;hsa05205;	MAPK signaling pathway;Ras signaling pathway;Rap1 signaling pathway;Phospholipase D signaling pathway;Mitophagy - animal;Autophagy - animal;Cellular senescence;Apelin signaling pathway;C-type lectin receptor signaling pathway;Regulation of actin cytoskeleton;Proteoglycans in cancer;
HYLS1	1.10703	7.67642e-11	4.33325e-10	up	201	212	176	93	95	84	ENSG00000198331	219844	11	125883614	125900646	+	GO:0060271|cilium assembly;	GO:0005634|nucleus;GO:0005737|cytoplasm;GO:0005813|centrosome;GO:0005814|centriole;GO:0005829|cytosol;GO:0005886|plasma membrane;GO:0005929|cilium;GO:0097730|non-motile cilium;	GO:0005515|protein binding;	NA	NA	NA
MAN1B1-DT	-1.68802	0.00259402	0.0071723	down	9	7	4	25	17	22	ENSG00000268996	100289341	9	137084946	137086817	-	NA	NA	NA	NA	NA	NA
GCSAM	2.01001	4.44716e-08	2.09325e-07	up	65	51	92	14	26	12	ENSG00000174500	257144	3	112120839	112133270	-	GO:0050855|regulation of B cell receptor signaling pathway;GO:2000402|negative regulation of lymphocyte migration;	GO:0005737|cytoplasm;GO:0005886|plasma membrane;	GO:0003779|actin binding;GO:0005515|protein binding;GO:0019901|protein kinase binding;GO:0045159|myosin II binding;	NA	NA	NA
SNAI3-AS1	-2.08687	1.61782e-68	5.03952e-67	down	133	162	144	626	597	630	ENSG00000260630	197187	16	88663298	88687282	+	NA	NA	NA	NA	NA	NA
ITGA11	1.01872	6.65415e-69	2.07801e-67	up	6050	6215	5554	2829	2912	3001	ENSG00000137809	22801	15	68296532	68432163	-	GO:0001649|osteoblast differentiation;GO:0006929|substrate-dependent cell migration;GO:0007155|cell adhesion;GO:0007160|cell-matrix adhesion;GO:0007229|integrin-mediated signaling pathway;GO:0007517|muscle organ development;GO:0033627|cell adhesion mediated by integrin;GO:0038065|collagen-activated signaling pathway;GO:0098609|cell-cell adhesion;	GO:0005886|plasma membrane;GO:0005925|focal adhesion;GO:0008305|integrin complex;GO:0009897|external side of plasma membrane;GO:0016020|membrane;GO:0034681|integrin alpha11-beta1 complex;	GO:0005178|integrin binding;GO:0005518|collagen binding;GO:0038064|collagen receptor activity;GO:0046872|metal ion binding;GO:0098639|collagen binding involved in cell-matrix adhesion;	K06587|integrin alpha 11;K06587|integrin alpha 11;K06587|integrin alpha 11;K06587|integrin alpha 11;K06587|integrin alpha 11;K06587|integrin alpha 11;K06587|integrin alpha 11;K06587|integrin alpha 11;	hsa04151;hsa04510;hsa04512;hsa04810;hsa05165;hsa05410;hsa05412;hsa05414;	PI3K-Akt signaling pathway;Focal adhesion;ECM-receptor interaction;Regulation of actin cytoskeleton;Human papillomavirus infection;Hypertrophic cardiomyopathy;Arrhythmogenic right ventricular cardiomyopathy;Dilated cardiomyopathy;
CACNG7	-3.25762	0.000759924	0.00229062	down	1	2	1	18	9	11	ENSG00000105605	59284	19	53909278	53943950	+	GO:0006816|calcium ion transport;GO:0019226|transmission of nerve impulse;GO:0043488|regulation of mRNA stability;GO:0051968|positive regulation of synaptic transmission, glutamatergic;GO:0070588|calcium ion transmembrane transport;GO:0098943|neurotransmitter receptor transport, postsynaptic endosome to lysosome;GO:0098970|postsynaptic neurotransmitter receptor diffusion trapping;GO:0099590|neuro…	GO:0005769|early endosome;GO:0005886|plasma membrane;GO:0005891|voltage-gated calcium channel complex;GO:0032281|AMPA glutamate receptor complex;GO:0043025|neuronal cell body;GO:0044300|cerebellar mossy fiber;GO:0098839|postsynaptic density membrane;GO:0098978|glutamatergic synapse;GO:1990454|L-type voltage-gated calcium channel complex;	GO:0005245|voltage-gated calcium channel activity;GO:0005246|calcium channel regulator activity;GO:0005515|protein binding;GO:0016247|channel regulator activity;	K04872|voltage-dependent calcium channel gamma-7;K04872|voltage-dependent calcium channel gamma-7;K04872|voltage-dependent calcium channel gamma-7;K04872|voltage-dependent calcium channel gamma-7;K04872|voltage-dependent calcium channel gamma-7;K04872|voltage-dependent calcium channel gamma-7;K04872|voltage-dependent calcium channel gamma-7;	hsa04010;hsa04260;hsa04261;hsa04921;hsa05410;hsa05412;hsa05414;	MAPK signaling pathway;Cardiac muscle contraction;Adrenergic signaling in cardiomyocytes;Oxytocin signaling pathway;Hypertrophic cardiomyopathy;Arrhythmogenic right ventricular cardiomyopathy;Dilated cardiomyopathy;
CACNG8	-1.64505	0.00300051	0.00821531	down	7	8	5	21	19	22	ENSG00000142408	59283	19	53962937	53990215	+	GO:0006816|calcium ion transport;GO:0019226|transmission of nerve impulse;GO:0051968|positive regulation of synaptic transmission, glutamatergic;GO:0070588|calcium ion transmembrane transport;GO:0098943|neurotransmitter receptor transport, postsynaptic endosome to lysosome;GO:0098970|postsynaptic neurotransmitter receptor diffusion trapping;GO:0099590|neurotransmitter receptor internalization;GO:…	GO:0005886|plasma membrane;GO:0005891|voltage-gated calcium channel complex;GO:0014069|postsynaptic density;GO:0030666|endocytic vesicle membrane;GO:0032281|AMPA glutamate receptor complex;GO:0098839|postsynaptic density membrane;GO:1990454|L-type voltage-gated calcium channel complex;	GO:0005245|voltage-gated calcium channel activity;GO:0005246|calcium channel regulator activity;GO:0016247|channel regulator activity;	K04873|voltage-dependent calcium channel gamma-8;K04873|voltage-dependent calcium channel gamma-8;K04873|voltage-dependent calcium channel gamma-8;K04873|voltage-dependent calcium channel gamma-8;K04873|voltage-dependent calcium channel gamma-8;K04873|voltage-dependent calcium channel gamma-8;K04873|voltage-dependent calcium channel gamma-8;	hsa04010;hsa04260;hsa04261;hsa04921;hsa05410;hsa05412;hsa05414;	MAPK signaling pathway;Cardiac muscle contraction;Adrenergic signaling in cardiomyocytes;Oxytocin signaling pathway;Hypertrophic cardiomyopathy;Arrhythmogenic right ventricular cardiomyopathy;Dilated cardiomyopathy;
DDHD2	-1.18743	1.25865e-39	2.13245e-38	down	494	519	450	1143	1222	955	ENSG00000085788	23259	8	38225218	38275558	+	GO:0000266|mitochondrial fission;GO:0007626|locomotory behavior;GO:0008542|visual learning;GO:0019433|triglyceride catabolic process;GO:0034389|lipid droplet organization;GO:0090141|positive regulation of mitochondrial fission;	GO:0005793|endoplasmic reticulum-Golgi intermediate compartment;GO:0005794|Golgi apparatus;GO:0005829|cytosol;GO:0016020|membrane;GO:0030134|COPII-coated ER to Golgi transport vesicle;GO:0034451|centriolar satellite;	GO:0004806|triglyceride lipase activity;GO:0046872|metal ion binding;	NA	NA	NA
PITPNM2-AS1	1.67479	0.0143019	0.0341406	up	12	18	12	3	5	5	ENSG00000251497	100507091	12	123081384	123084744	+	NA	NA	NA	NA	NA	NA
MAPRE3	1.00404	4.01439e-15	2.90206e-14	up	403	424	354	209	173	203	ENSG00000084764	22924	2	26970637	27027219	+	GO:0008104|protein localization;GO:0031110|regulation of microtubule polymerization or depolymerization;GO:0031113|regulation of microtubule polymerization;GO:0035372|protein localization to microtubule;GO:0045737|positive regulation of cyclin-dependent protein serine/threonine kinase activity;GO:0045860|positive regulation of protein kinase activity;GO:0045893|positive regulation of DNA-template…	GO:0005737|cytoplasm;GO:0005815|microtubule organizing center;GO:0030496|midbody;GO:0035371|microtubule plus-end;GO:0051233|spindle midzone;GO:1905721|mitotic spindle astral microtubule end;	GO:0005515|protein binding;GO:0008017|microtubule binding;GO:0019901|protein kinase binding;GO:0042802|identical protein binding;GO:0051010|microtubule plus-end binding;	NA	NA	NA
IFI6	2.42226	9.45794e-121	6.13202e-119	up	1082	1157	989	192	184	222	ENSG00000126709	2537	1	27666064	27672212	-	GO:0001836|release of cytochrome c from mitochondria;GO:0006915|apoptotic process;GO:0006955|immune response;GO:0042058|regulation of epidermal growth factor receptor signaling pathway;GO:0043066|negative regulation of apoptotic process;GO:0043154|negative regulation of cysteine-type endopeptidase activity involved in apoptotic process;GO:0045087|innate immune response;GO:0051607|defense response…	GO:0005739|mitochondrion;GO:0005743|mitochondrial inner membrane;GO:0005886|plasma membrane;GO:0031966|mitochondrial membrane;	GO:0005515|protein binding;	NA	NA	NA
PCSK1N	3.45869	0.00870784	0.0218488	up	6	8	8	1	1	0	ENSG00000102109	27344	X	48831096	48835610	-	GO:0002021|response to dietary excess;GO:0007218|neuropeptide signaling pathway;GO:0009409|response to cold;GO:0010951|negative regulation of endopeptidase activity;GO:0016486|peptide hormone processing;	GO:0005615|extracellular space;GO:0005802|trans-Golgi network;GO:0030141|secretory granule;	GO:0004866|endopeptidase inhibitor activity;GO:0004867|serine-type endopeptidase inhibitor activity;GO:0005102|signaling receptor binding;	NA	NA	NA
KIF18A	1.55227	9.57305e-30	1.22398e-28	up	385	397	338	124	139	117	ENSG00000121621	81930	11	28020619	28108156	-	GO:0000070|mitotic sister chromatid segregation;GO:0007018|microtubule-based movement;GO:0007019|microtubule depolymerization;GO:0007080|mitotic metaphase plate congression;GO:0007140|male meiotic nuclear division;GO:0015031|protein transport;GO:0070507|regulation of microtubule cytoskeleton organization;GO:0071392|cellular response to estradiol stimulus;GO:0072520|seminiferous tubule development;	GO:0000776|kinetochore;GO:0001726|ruffle;GO:0005634|nucleus;GO:0005737|cytoplasm;GO:0005815|microtubule organizing center;GO:0005828|kinetochore microtubule;GO:0005829|cytosol;GO:0005871|kinesin complex;GO:0005901|caveola;GO:0015630|microtubule cytoskeleton;GO:0061673|mitotic spindle astral microtubule;GO:1990023|mitotic spindle midzone;	GO:0003779|actin binding;GO:0005515|protein binding;GO:0005524|ATP binding;GO:0008017|microtubule binding;GO:0008574|plus-end-directed microtubule motor activity;GO:0016887|ATP hydrolysis activity;GO:0051010|microtubule plus-end binding;GO:0070463|tubulin-dependent ATPase activity;	K10401|kinesin family member 18A;	hsa04814;	Motor proteins;
KIF18B	2.49098	4.20078e-65	1.23093e-63	up	478	472	477	98	72	83	ENSG00000186185	146909	17	44924709	44947773	-	GO:0000070|mitotic sister chromatid segregation;GO:0000278|mitotic cell cycle;GO:0007018|microtubule-based movement;GO:0007019|microtubule depolymerization;GO:0051301|cell division;GO:0051302|regulation of cell division;	GO:0000235|astral microtubule;GO:0005634|nucleus;GO:0005654|nucleoplasm;GO:0005737|cytoplasm;GO:0005829|cytosol;GO:0005871|kinesin complex;GO:0016604|nuclear body;GO:0035371|microtubule plus-end;GO:0061673|mitotic spindle astral microtubule;GO:1990023|mitotic spindle midzone;GO:1990752|microtubule end;	GO:0003774|cytoskeletal motor activity;GO:0005515|protein binding;GO:0005524|ATP binding;GO:0008017|microtubule binding;GO:0008574|plus-end-directed microtubule motor activity;GO:0016887|ATP hydrolysis activity;GO:0019894|kinesin binding;	K26156|kinesin family member 18B;	hsa04814;	Motor proteins;
IGF2-AS	-3.45211	0.000315755	0.001005	down	0	0	4	13	16	15	ENSG00000099869	51214	11	2140501	2148666	+	NA	NA	NA	NA	NA	NA
L1CAM	3.44269	3.69221e-16	2.82019e-15	up	68	70	80	8	5	7	ENSG00000198910	3897	X	153861514	153886173	-	GO:0006935|chemotaxis;GO:0007155|cell adhesion;GO:0007156|homophilic cell adhesion via plasma membrane adhesion molecules;GO:0007160|cell-matrix adhesion;GO:0007399|nervous system development;GO:0007411|axon guidance;GO:0016477|cell migration;GO:0031175|neuron projection development;GO:0045773|positive regulation of axon extension;GO:0050808|synapse organization;GO:0061564|axon development;	GO:0005886|plasma membrane;GO:0005925|focal adhesion;GO:0009986|cell surface;GO:0030424|axon;GO:0030425|dendrite;GO:0043025|neuronal cell body;GO:0044295|axonal growth cone;GO:0062023|collagen-containing extracellular matrix;	GO:0005515|protein binding;GO:0008046|axon guidance receptor activity;GO:0019904|protein domain specific binding;	K06550|L1 cell adhesion molecule;K06550|L1 cell adhesion molecule;	hsa04360;hsa04514;	Axon guidance;Cell adhesion molecules;
HYOU1	1.45582	2.4751e-92	1.10761e-90	up	3650	3531	3105	1225	1212	1291	ENSG00000149428	10525	11	119044188	119057227	-	GO:0002931|response to ischemia;GO:0006457|protein folding;GO:0006888|endoplasmic reticulum to Golgi vesicle-mediated transport;GO:0031204|post-translational protein targeting to membrane, translocation;GO:0034976|response to endoplasmic reticulum stress;GO:0071456|cellular response to hypoxia;GO:1903298|negative regulation of hypoxia-induced intrinsic apoptotic signaling pathway;GO:1903382|negat…	GO:0005576|extracellular region;GO:0005783|endoplasmic reticulum;GO:0005788|endoplasmic reticulum lumen;GO:0005790|smooth endoplasmic reticulum;GO:0005925|focal adhesion;GO:0016020|membrane;GO:0034663|endoplasmic reticulum chaperone complex;GO:0070062|extracellular exosome;GO:0071682|endocytic vesicle lumen;	GO:0005515|protein binding;GO:0005524|ATP binding;GO:0051082|unfolded protein binding;GO:0140662|ATP-dependent protein folding chaperone;	NA	NA	NA
DZIP3	-1.62522	6.67807e-59	1.73279e-57	down	287	277	240	836	878	756	ENSG00000198919	9666	3	108589705	108694840	+	GO:0000209|protein polyubiquitination;	GO:0005737|cytoplasm;	GO:0003723|RNA binding;GO:0004842|ubiquitin-protein transferase activity;GO:0005515|protein binding;GO:0019902|phosphatase binding;GO:0031593|polyubiquitin modification-dependent protein binding;GO:0046872|metal ion binding;GO:0061630|ubiquitin protein ligase activity;	NA	NA	NA
ENSG00000285999	-2.18767	1.04583e-12	6.61228e-12	down	14	36	28	130	149	75	NA	NA	NA	NA	NA	NA	NA	NA	NA	NA	NA	NA
BMP8B	2.48314	0.000930811	0.00276756	up	11	13	26	2	5	2	ENSG00000116985	656	1	39757182	39788865	-	GO:0001501|skeletal system development;GO:0001503|ossification;GO:0010862|positive regulation of pathway-restricted SMAD protein phosphorylation;GO:0030154|cell differentiation;GO:0051216|cartilage development;GO:0060395|SMAD protein signal transduction;	GO:0005615|extracellular space;	GO:0005125|cytokine activity;GO:0008083|growth factor activity;	K16622|bone morphogenetic protein 8;K16622|bone morphogenetic protein 8;K16622|bone morphogenetic protein 8;K16622|bone morphogenetic protein 8;	hsa04060;hsa04350;hsa04390;hsa04714;	Cytokine-cytokine receptor interaction;TGF-beta signaling pathway;Hippo signaling pathway;Thermogenesis;
AL008638.6	6.69599	3.68249e-07	1.60489e-06	up	28	12	17	0	0	0	ENSG00000280025	NA	22	27102766	27107019	+	NA	NA	NA	NA	NA	NA
MFAP1P1	-2.22502	0.0141156	0.033748	down	6	0	1	9	15	9	ENSG00000232489	NA	13	30541643	30542897	-	NA	NA	NA	NA	NA	NA
ENSG00000285964	4.5454	0.00153985	0.00442706	up	8	6	11	1	0	0	NA	NA	NA	NA	NA	NA	NA	NA	NA	NA	NA	NA
MSH4	2.47723	0.000620377	0.00189338	up	16	13	21	4	2	3	ENSG00000057468	4438	1	75796882	75913242	+	GO:0001541|ovarian follicle development;GO:0006298|mismatch repair;GO:0007129|homologous chromosome pairing at meiosis;GO:0007131|reciprocal meiotic recombination;GO:0007283|spermatogenesis;GO:0007292|female gamete generation;	GO:0000795|synaptonemal complex;GO:0005634|nucleus;GO:0005694|chromosome;GO:0005713|recombination nodule;	GO:0003677|DNA binding;GO:0003690|double-stranded DNA binding;GO:0005515|protein binding;GO:0005524|ATP binding;GO:0030983|mismatched DNA binding;GO:0140664|ATP-dependent DNA damage sensor activity;	NA	NA	NA
MSH5	-1.4776	1.24482e-06	5.15843e-06	down	20	41	22	86	82	61	ENSG00000204410	4439	6	31739677	31762676	+	GO:0006298|mismatch repair;GO:0051026|chiasma assembly;	GO:0005634|nucleus;	GO:0003690|double-stranded DNA binding;GO:0005515|protein binding;GO:0005524|ATP binding;GO:0030983|mismatched DNA binding;GO:0140664|ATP-dependent DNA damage sensor activity;	NA	NA	NA
AP004371.1	2.35781	0.0189154	0.043795	up	9	13	4	1	3	1	ENSG00000255155	NA	11	130544643	130544856	-	NA	NA	NA	NA	NA	NA
ENSG00000285938	2.54927	7.66134e-15	5.46335e-14	up	76	104	92	12	12	22	NA	NA	NA	NA	NA	NA	NA	NA	NA	NA	NA	NA
NOP10	-3.49518	1.21566e-92	5.4898e-91	down	40	51	44	555	454	504	ENSG00000182117	55505	15	34339159	34343180	-	GO:0001522|pseudouridine synthesis;GO:0007004|telomere maintenance via telomerase;GO:0031118|rRNA pseudouridine synthesis;GO:0031120|snRNA pseudouridine synthesis;GO:1904874|positive regulation of telomerase RNA localization to Cajal body;	GO:0005654|nucleoplasm;GO:0005697|telomerase holoenzyme complex;GO:0005732|sno(s)RNA-containing ribonucleoprotein complex;GO:0016604|nuclear body;GO:0031429|box H/ACA snoRNP complex;GO:0072589|box H/ACA scaRNP complex;GO:0090661|box H/ACA telomerase RNP complex;	GO:0003723|RNA binding;GO:0005515|protein binding;GO:0034513|box H/ACA snoRNA binding;GO:0070034|telomerase RNA binding;	K11130|H/ACA ribonucleoprotein complex subunit 3;	hsa03008;	Ribosome biogenesis in eukaryotes;
MTCL1	-1.15804	1.54662e-74	5.29151e-73	down	1011	1116	1004	2346	2293	2308	ENSG00000168502	23255	18	8705556	8832778	+	GO:0001578|microtubule bundle formation;GO:0010506|regulation of autophagy;GO:0045197|establishment or maintenance of epithelial cell apical/basal polarity;GO:0090314|positive regulation of protein targeting to membrane;	GO:0000922|spindle pole;GO:0005615|extracellular space;GO:0005737|cytoplasm;GO:0005856|cytoskeleton;GO:0016324|apical plasma membrane;GO:0016327|apicolateral plasma membrane;GO:0016328|lateral plasma membrane;GO:0030496|midbody;GO:0097427|microtubule bundle;	GO:0003723|RNA binding;GO:0008017|microtubule binding;GO:0042803|protein homodimerization activity;	NA	NA	NA
DYSF	1.89851	7.45688e-151	6.95094e-149	up	2337	2483	2065	615	607	613	ENSG00000135636	8291	2	71453561	71686763	+	GO:0002280|monocyte activation involved in immune response;GO:0002281|macrophage activation involved in immune response;GO:0046928|regulation of neurotransmitter secretion;GO:0050765|negative regulation of phagocytosis;	GO:0005768|endosome;GO:0005769|early endosome;GO:0005770|late endosome;GO:0005886|plasma membrane;GO:0016020|membrane;GO:0030139|endocytic vesicle;GO:0030315|T-tubule;GO:0030659|cytoplasmic vesicle membrane;GO:0030672|synaptic vesicle membrane;GO:0034451|centriolar satellite;GO:0042383|sarcolemma;GO:0070062|extracellular exosome;	GO:0005509|calcium ion binding;GO:0005515|protein binding;GO:0005543|phospholipid binding;GO:0005544|calcium-dependent phospholipid binding;	NA	NA	NA
PRKCZ-AS1	1.43586	2.08007e-09	1.0725e-08	up	118	105	108	46	36	40	ENSG00000182873	100506504	1	2181794	2184389	-	NA	NA	NA	NA	NA	NA
LINC00106	-1.46477	1.12819e-09	5.92694e-09	down	36	52	51	151	138	94	ENSG00000236871	751580	X	1396427	1399402	+	NA	NA	NA	NA	NA	NA
MT2A	1.57308	4.09e-82	1.54956e-80	up	4912	5254	4004	1733	1397	1595	ENSG00000125148	4502	16	56608584	56609497	+	GO:0006878|intracellular copper ion homeostasis;GO:0036016|cellular response to interleukin-3;GO:0036018|cellular response to erythropoietin;GO:0045926|negative regulation of growth;GO:0071280|cellular response to copper ion;GO:0071294|cellular response to zinc ion;	GO:0005634|nucleus;GO:0005737|cytoplasm;GO:0005829|cytosol;	GO:0005515|protein binding;GO:0008270|zinc ion binding;	K14739|metallothionein 1/2;	hsa04978;	Mineral absorption;
TNFSF10	2.90734	1.40171e-09	7.30026e-09	up	56	48	39	11	3	5	ENSG00000121858	8743	3	172505508	172523475	-	GO:0006915|apoptotic process;GO:0006955|immune response;GO:0007165|signal transduction;GO:0007267|cell-cell signaling;GO:0008584|male gonad development;GO:0032868|response to insulin;GO:0043065|positive regulation of apoptotic process;GO:0043123|positive regulation of I-kappaB kinase/NF-kappaB signaling;GO:0043280|positive regulation of cysteine-type endopeptidase activity involved in apoptotic p…	GO:0005576|extracellular region;GO:0005886|plasma membrane;GO:0070062|extracellular exosome;	GO:0005102|signaling receptor binding;GO:0005125|cytokine activity;GO:0005164|tumor necrosis factor receptor binding;GO:0005515|protein binding;GO:0008270|zinc ion binding;GO:0042802|identical protein binding;GO:0045569|TRAIL binding;	K04721|tumor necrosis factor ligand superfamily member 10;K04721|tumor necrosis factor ligand superfamily member 10;K04721|tumor necrosis factor ligand superfamily member 10;K04721|tumor necrosis factor ligand superfamily member 10;K04721|tumor necrosis factor ligand superfamily member 10;K04721|tumor necrosis factor ligand superfamily member 10;K04721|tumor necrosis factor ligand superfamily mem…	hsa04060;hsa04061;hsa04068;hsa04210;hsa04217;hsa04650;hsa05130;hsa05132;hsa05164;hsa05417;	Cytokine-cytokine receptor interaction;Viral protein interaction with cytokine and cytokine receptor;FoxO signaling pathway;Apoptosis;Necroptosis;Natural killer cell mediated cytotoxicity;Pathogenic Escherichia coli infection;Salmonella infection;Influenza A;Lipid and atherosclerosis;
MSR1	-2.69044	6.47592e-05	0.000225054	down	0	8	3	22	30	18	ENSG00000038945	4481	8	16107878	16567490	-	GO:0006898|receptor-mediated endocytosis;GO:0006911|phagocytosis, engulfment;GO:0010629|negative regulation of gene expression;GO:0010744|positive regulation of macrophage derived foam cell differentiation;GO:0010886|positive regulation of cholesterol storage;GO:0030301|cholesterol transport;GO:0034381|plasma lipoprotein particle clearance;GO:0042953|lipoprotein transport;GO:0051649|establishment…	GO:0005581|collagen trimer;GO:0005829|cytosol;GO:0005886|plasma membrane;GO:0016020|membrane;GO:0030666|endocytic vesicle membrane;GO:0034362|low-density lipoprotein particle;	GO:0001540|amyloid-beta binding;GO:0005044|scavenger receptor activity;GO:0005515|protein binding;GO:0030169|low-density lipoprotein particle binding;GO:0038024|cargo receptor activity;	K06558|macrophage scavenger receptor 1;	hsa04145;	Phagosome;
APOBEC3F	-1.07177	1.47005e-16	1.14589e-15	down	165	168	170	369	364	321	ENSG00000128394	200316	22	39040604	39055972	+	GO:0002230|positive regulation of defense response to virus by host;GO:0009972|cytidine deamination;GO:0010529|negative regulation of transposition;GO:0016553|base conversion or substitution editing;GO:0016554|cytidine to uridine editing;GO:0045071|negative regulation of viral genome replication;GO:0045087|innate immune response;GO:0045869|negative regulation of single stranded viral RNA replicat…	GO:0000932|P-body;GO:0005634|nucleus;GO:0005737|cytoplasm;GO:0030895|apolipoprotein B mRNA editing enzyme complex;GO:1990904|ribonucleoprotein complex;	GO:0003723|RNA binding;GO:0004126|cytidine deaminase activity;GO:0005515|protein binding;GO:0008270|zinc ion binding;GO:0042802|identical protein binding;GO:0047844|deoxycytidine deaminase activity;	K18750|C->U-editing enzyme APOBEC3 [EC:3.5.4.-];K18750|C->U-editing enzyme APOBEC3 [EC:3.5.4.-];	hsa03250;hsa05170;	Viral life cycle - HIV-1;Human immunodeficiency virus 1 infection;
MIR3648-1	2.77706	0.0200098	0.045967	up	5	12	4	1	1	1	ENSG00000275708	100500862	21	8208473	8208652	+	NA	NA	NA	NA	NA	NA
DDIAS	2.51449	2.24974e-23	2.32329e-22	up	149	142	167	20	33	27	ENSG00000165490	220042	11	82899975	82958277	+	GO:0006915|apoptotic process;GO:0007049|cell cycle;GO:0051726|regulation of cell cycle;GO:0097752|regulation of DNA stability;GO:1902230|negative regulation of intrinsic apoptotic signaling pathway in response to DNA damage;	GO:0005575|cellular_component;GO:0005634|nucleus;GO:0005737|cytoplasm;	GO:0003674|molecular_function;	NA	NA	NA
TNFSF15	5.23561	1.6374e-64	4.74175e-63	up	343	345	333	11	8	8	ENSG00000181634	9966	9	114784652	114806039	-	GO:0006919|activation of cysteine-type endopeptidase activity involved in apoptotic process;GO:0006955|immune response;GO:0007165|signal transduction;GO:0007250|activation of NF-kappaB-inducing kinase activity;	GO:0005615|extracellular space;GO:0005886|plasma membrane;GO:0016020|membrane;	GO:0005102|signaling receptor binding;GO:0005125|cytokine activity;GO:0005164|tumor necrosis factor receptor binding;GO:0005515|protein binding;	K05478|tumor necrosis factor ligand superfamily member 15;	hsa04060;	Cytokine-cytokine receptor interaction;
TNFSF12	-1.46416	2.20066e-13	1.44461e-12	down	51	60	62	160	157	158	ENSG00000239697	8742	17	7548508	7557890	+	GO:0001525|angiogenesis;GO:0001938|positive regulation of endothelial cell proliferation;GO:0006915|apoptotic process;GO:0006955|immune response;GO:0007165|signal transduction;GO:0030154|cell differentiation;GO:0043542|endothelial cell migration;GO:0045732|positive regulation of protein catabolic process;GO:0045766|positive regulation of angiogenesis;GO:0097191|extrinsic apoptotic signaling pathw…	GO:0005576|extracellular region;GO:0005615|extracellular space;GO:0005886|plasma membrane;GO:0048471|perinuclear region of cytoplasm;	GO:0005102|signaling receptor binding;GO:0005125|cytokine activity;GO:0005164|tumor necrosis factor receptor binding;GO:0005515|protein binding;GO:0048018|receptor ligand activity;	K05474|tumor necrosis factor ligand superfamily member 12;	hsa04060;	Cytokine-cytokine receptor interaction;
IGF2	-1.86429	5.54182e-76	1.94452e-74	down	441	534	386	1826	1422	1664	ENSG00000167244	3481	11	2129112	2158391	-	GO:0000122|negative regulation of transcription by RNA polymerase II;GO:0001649|osteoblast differentiation;GO:0001701|in utero embryonic development;GO:0001892|embryonic placenta development;GO:0001934|positive regulation of protein phosphorylation;GO:0006006|glucose metabolic process;GO:0006349|regulation of gene expression by genomic imprinting;GO:0006355|regulation of DNA-templated transcripti…	GO:0005576|extracellular region;GO:0031093|platelet alpha granule lumen;	GO:0005158|insulin receptor binding;GO:0005159|insulin-like growth factor receptor binding;GO:0005178|integrin binding;GO:0005179|hormone activity;GO:0005515|protein binding;GO:0008083|growth factor activity;GO:0030297|transmembrane receptor protein tyrosine kinase activator activity;GO:0043539|protein serine/threonine kinase activator activity;GO:0046935|1-phosphatidylinositol-3-kinase regulator…	K13769|insulin-like growth factor 2;K13769|insulin-like growth factor 2;K13769|insulin-like growth factor 2;K13769|insulin-like growth factor 2;K13769|insulin-like growth factor 2;K13769|insulin-like growth factor 2;	hsa04010;hsa04014;hsa04151;hsa05200;hsa05205;hsa05225;	MAPK signaling pathway;Ras signaling pathway;PI3K-Akt signaling pathway;Pathways in cancer;Proteoglycans in cancer;Hepatocellular carcinoma;
APOBEC3B	1.14472	3.38501e-08	1.60492e-07	up	169	141	137	69	80	53	ENSG00000179750	9582	22	38982347	38992804	+	GO:0009972|cytidine deamination;GO:0010529|negative regulation of transposition;GO:0016554|cytidine to uridine editing;GO:0045087|innate immune response;GO:0045869|negative regulation of single stranded viral RNA replication via double stranded DNA intermediate;GO:0051607|defense response to virus;GO:0070383|DNA cytosine deamination;GO:0080111|DNA demethylation;	GO:0000932|P-body;GO:0005634|nucleus;GO:0005654|nucleoplasm;GO:0005737|cytoplasm;	GO:0003723|RNA binding;GO:0004126|cytidine deaminase activity;GO:0005515|protein binding;GO:0008270|zinc ion binding;GO:0047844|deoxycytidine deaminase activity;	K18750|C->U-editing enzyme APOBEC3 [EC:3.5.4.-];K18750|C->U-editing enzyme APOBEC3 [EC:3.5.4.-];	hsa03250;hsa05170;	Viral life cycle - HIV-1;Human immunodeficiency virus 1 infection;
AL390719.1	2.01066	0.000115327	0.000388545	up	25	31	25	9	6	5	ENSG00000217801	NA	1	1063079	1069355	+	NA	NA	NA	NA	NA	NA
VMP1	1.36882	9.96116e-132	7.32323e-130	up	3674	4067	3775	1539	1480	1419	ENSG00000062716	81671	17	59707192	59842255	+	GO:0000045|autophagosome assembly;GO:0006914|autophagy;GO:0007030|Golgi organization;GO:0007566|embryo implantation;GO:0016240|autophagosome membrane docking;GO:0017121|plasma membrane phospholipid scrambling;GO:0034329|cell junction assembly;GO:0042953|lipoprotein transport;GO:0098609|cell-cell adhesion;GO:0140056|organelle localization by membrane tethering;GO:1901896|positive regulation of ATP…	GO:0000407|phagophore assembly site;GO:0000421|autophagosome membrane;GO:0005730|nucleolus;GO:0005783|endoplasmic reticulum;GO:0005789|endoplasmic reticulum membrane;GO:0005886|plasma membrane;GO:0012505|endomembrane system;GO:0016020|membrane;GO:0033116|endoplasmic reticulum-Golgi intermediate compartment membrane;	GO:0005515|protein binding;GO:0017128|phospholipid scramblase activity;	K21248|vacuole membrane protein 1;	hsa04140;	Autophagy - animal;
TACC3	1.81843	3.04921e-90	1.31451e-88	up	1263	1388	1151	343	344	383	ENSG00000013810	10460	4	1712858	1745171	+	GO:0000226|microtubule cytoskeleton organization;GO:0007052|mitotic spindle organization;GO:0007091|metaphase/anaphase transition of mitotic cell cycle;GO:0008283|cell population proliferation;GO:0021987|cerebral cortex development;GO:0051301|cell division;GO:0060236|regulation of mitotic spindle organization;GO:1902850|microtubule cytoskeleton organization involved in mitosis;	GO:0000922|spindle pole;GO:0005737|cytoplasm;GO:0005829|cytosol;GO:0034451|centriolar satellite;GO:0043231|intracellular membrane-bounded organelle;GO:0072686|mitotic spindle;	GO:0005515|protein binding;	NA	NA	NA
TACC2	1.05791	4.06565e-25	4.46354e-24	up	710	722	620	349	301	330	ENSG00000138162	10579	10	121989163	122254545	+	GO:0000226|microtubule cytoskeleton organization;GO:0007052|mitotic spindle organization;GO:0008283|cell population proliferation;GO:0021987|cerebral cortex development;	GO:0005654|nucleoplasm;GO:0005737|cytoplasm;GO:0005815|microtubule organizing center;GO:0005829|cytosol;GO:0005886|plasma membrane;	GO:0016922|nuclear receptor binding;	NA	NA	NA
DMBT1	2.87402	3.65933e-07	1.59564e-06	up	26	38	32	3	6	4	ENSG00000187908	1755	10	122560665	122643736	+	GO:0006897|endocytosis;GO:0015031|protein transport;GO:0030855|epithelial cell differentiation;GO:0043152|induction of bacterial agglutination;GO:0045087|innate immune response;GO:0050829|defense response to Gram-negative bacterium;GO:0050830|defense response to Gram-positive bacterium;GO:0051607|defense response to virus;	GO:0005576|extracellular region;GO:0005615|extracellular space;GO:0005737|cytoplasm;GO:0019898|extrinsic component of membrane;GO:0030670|phagocytic vesicle membrane;GO:0042589|zymogen granule membrane;GO:0070062|extracellular exosome;	GO:0005044|scavenger receptor activity;GO:0005515|protein binding;GO:0035375|zymogen binding;GO:0038187|pattern recognition receptor activity;GO:0048306|calcium-dependent protein binding;	K13912|deleted in malignant brain tumors 1 protein;	hsa04970;	Salivary secretion;
AC090192.2	3.82956	4.09107e-24	4.33166e-23	up	94	133	103	7	7	9	ENSG00000253227	NA	8	124271667	124279580	+	NA	NA	NA	NA	NA	NA
RAI1	-1.08116	1.0382e-30	1.36851e-29	down	616	604	496	1151	1164	1289	ENSG00000108557	10743	17	17681458	17811453	+	GO:0001501|skeletal system development;GO:0006357|regulation of transcription by RNA polymerase II;GO:0032922|circadian regulation of gene expression;GO:0040015|negative regulation of multicellular organism growth;GO:0045893|positive regulation of DNA-templated transcription;	GO:0005634|nucleus;GO:0005654|nucleoplasm;GO:0005737|cytoplasm;	GO:0005515|protein binding;GO:0046872|metal ion binding;	NA	NA	NA
RALB	1.00194	1.17882e-52	2.66173e-51	up	2632	2582	2386	1243	1274	1260	ENSG00000144118	5899	2	120240064	120294710	+	GO:0001928|regulation of exocyst assembly;GO:0001934|positive regulation of protein phosphorylation;GO:0006915|apoptotic process;GO:0007049|cell cycle;GO:0007165|signal transduction;GO:0007265|Ras protein signal transduction;GO:0009267|cellular response to starvation;GO:0031623|receptor internalization;GO:0032091|negative regulation of protein binding;GO:0032092|positive regulation of protein bin…	GO:0005886|plasma membrane;GO:0030496|midbody;GO:0070062|extracellular exosome;	GO:0003924|GTPase activity;GO:0003925|G protein activity;GO:0005515|protein binding;GO:0005525|GTP binding;GO:0019003|GDP binding;GO:0031625|ubiquitin protein ligase binding;GO:0051117|ATPase binding;	K07835|Ras-related protein Ral-B;K07835|Ras-related protein Ral-B;K07835|Ras-related protein Ral-B;K07835|Ras-related protein Ral-B;K07835|Ras-related protein Ral-B;K07835|Ras-related protein Ral-B;	hsa04014;hsa04015;hsa04072;hsa05200;hsa05210;hsa05212;	Ras signaling pathway;Rap1 signaling pathway;Phospholipase D signaling pathway;Pathways in cancer;Colorectal cancer;Pancreatic cancer;
RALY	-1.3223	1.69887e-45	3.30176e-44	down	446	434	396	1103	974	1096	ENSG00000125970	22913	20	33993646	34108308	+	GO:0000398|mRNA splicing, via spliceosome;GO:0006351|DNA-templated transcription;GO:0042632|cholesterol homeostasis;GO:1903506|regulation of nucleic acid-templated transcription;	GO:0005634|nucleus;GO:0071013|catalytic step 2 spliceosome;	GO:0003712|transcription coregulator activity;GO:0003723|RNA binding;GO:0005515|protein binding;	NA	NA	NA
AP001970.1	1.39213	0.00596984	0.015549	up	20	21	40	7	15	9	ENSG00000254710	NA	11	123188802	123228502	+	NA	NA	NA	NA	NA	NA
MTBP	1.2397	1.1911e-08	5.84591e-08	up	128	131	109	51	55	49	ENSG00000172167	27085	8	120445400	120542133	+	GO:0007049|cell cycle;GO:0007089|traversing start control point of mitotic cell cycle;GO:0008285|negative regulation of cell population proliferation;GO:0031396|regulation of protein ubiquitination;GO:0034501|protein localization to kinetochore;GO:0045839|negative regulation of mitotic nuclear division;	GO:0000776|kinetochore;GO:0000785|chromatin;	NA	K26116|Mdm2-binding protein;	hsa04110;	Cell cycle;
CDKN1C	-1.45834	0.000189351	0.000621162	down	20	14	11	41	39	43	ENSG00000129757	1028	11	2883213	2885775	-	GO:0000122|negative regulation of transcription by RNA polymerase II;GO:0001501|skeletal system development;GO:0001822|kidney development;GO:0007049|cell cycle;GO:0007096|regulation of exit from mitosis;GO:0007568|aging;GO:0030099|myeloid cell differentiation;GO:0030325|adrenal gland development;GO:0030511|positive regulation of transforming growth factor beta receptor signaling pathway;GO:003367…	GO:0005634|nucleus;GO:0005737|cytoplasm;	GO:0004860|protein kinase inhibitor activity;GO:0004861|cyclin-dependent protein serine/threonine kinase inhibitor activity;GO:0005515|protein binding;GO:0044877|protein-containing complex binding;GO:0140678|molecular function inhibitor activity;	NA	NA	NA
MTF2	1.77414	1.61715e-55	3.8821e-54	up	700	672	608	193	185	198	ENSG00000143033	22823	1	93079235	93139079	+	GO:0000122|negative regulation of transcription by RNA polymerase II;GO:0006325|chromatin organization;GO:0006355|regulation of DNA-templated transcription;GO:0007379|segment specification;GO:0019827|stem cell population maintenance;GO:0045944|positive regulation of transcription by RNA polymerase II;GO:0048863|stem cell differentiation;GO:0061086|negative regulation of histone H3-K27 methylation…	GO:0005634|nucleus;GO:0005654|nucleoplasm;GO:0005737|cytoplasm;GO:0005925|focal adhesion;	GO:0000977|RNA polymerase II transcription regulatory region sequence-specific DNA binding;GO:0001222|transcription corepressor binding;GO:0003677|DNA binding;GO:0003682|chromatin binding;GO:0035064|methylated histone binding;GO:0046872|metal ion binding;	K11485|metal regulatory transcription factor 2;	hsa03083;	Polycomb repressive complex;
RARB	-1.7071	8.86778e-09	4.3951e-08	down	28	24	19	82	82	67	ENSG00000077092	5915	3	24687887	25597932	+	GO:0000122|negative regulation of transcription by RNA polymerase II;GO:0001657|ureteric bud development;GO:0002068|glandular epithelial cell development;GO:0003417|growth plate cartilage development;GO:0006915|apoptotic process;GO:0007165|signal transduction;GO:0009755|hormone-mediated signaling pathway;GO:0021756|striatum development;GO:0022008|neurogenesis;GO:0030154|cell differentiation;GO:00…	GO:0000785|chromatin;GO:0005634|nucleus;GO:0005654|nucleoplasm;GO:0005737|cytoplasm;	GO:0000978|RNA polymerase II cis-regulatory region sequence-specific DNA binding;GO:0000981|DNA-binding transcription factor activity, RNA polymerase II-specific;GO:0003677|DNA binding;GO:0004879|nuclear receptor activity;GO:0008270|zinc ion binding;GO:1990837|sequence-specific double-stranded DNA binding;	K08528|retinoic acid receptor beta;K08528|retinoic acid receptor beta;K08528|retinoic acid receptor beta;K08528|retinoic acid receptor beta;	hsa05200;hsa05222;hsa05223;hsa05226;	Pathways in cancer;Small cell lung cancer;Non-small cell lung cancer;Gastric cancer;
OLFML1	2.52386	1.85606e-08	8.96352e-08	up	56	45	38	5	8	11	ENSG00000183801	283298	11	7485388	7511377	+	GO:0007165|signal transduction;	GO:0005615|extracellular space;	NA	NA	NA	NA
MBNL3	-1.58827	7.45052e-11	4.2173e-10	down	40	34	57	115	151	128	ENSG00000076770	55796	X	132369320	132489968	-	GO:0006397|mRNA processing;GO:0008380|RNA splicing;GO:0043484|regulation of RNA splicing;GO:0045662|negative regulation of myoblast differentiation;	NA	GO:0003723|RNA binding;GO:0005515|protein binding;GO:0046872|metal ion binding;	NA	NA	NA
CDKN2D	1.36256	1.08401e-13	7.22925e-13	up	193	195	173	79	64	74	ENSG00000129355	1032	19	10566460	10569059	-	GO:0000079|regulation of cyclin-dependent protein serine/threonine kinase activity;GO:0000731|DNA synthesis involved in DNA repair;GO:0007049|cell cycle;GO:0007605|sensory perception of sound;GO:0008285|negative regulation of cell population proliferation;GO:0009411|response to UV;GO:0030308|negative regulation of cell growth;GO:0032526|response to retinoic acid;GO:0033280|response to vitamin D;G…	GO:0005634|nucleus;GO:0005654|nucleoplasm;GO:0005737|cytoplasm;GO:0005829|cytosol;GO:0097129|cyclin D2-CDK4 complex;	GO:0004861|cyclin-dependent protein serine/threonine kinase inhibitor activity;GO:0005515|protein binding;GO:0019901|protein kinase binding;	K06623|cyclin-dependent kinase inhibitor 2D;K06623|cyclin-dependent kinase inhibitor 2D;	hsa04068;hsa04110;	FoxO signaling pathway;Cell cycle;
CDKN2B	1.4228	2.12071e-51	4.68147e-50	up	1098	1021	928	370	401	361	ENSG00000147883	1030	9	22002903	22009305	-	GO:0000079|regulation of cyclin-dependent protein serine/threonine kinase activity;GO:0001889|liver development;GO:0007049|cell cycle;GO:0007568|aging;GO:0008285|negative regulation of cell population proliferation;GO:0014070|response to organic cyclic compound;GO:0030219|megakaryocyte differentiation;GO:0030511|positive regulation of transforming growth factor beta receptor signaling pathway;GO:…	GO:0005634|nucleus;GO:0005737|cytoplasm;GO:0005829|cytosol;	GO:0004861|cyclin-dependent protein serine/threonine kinase inhibitor activity;GO:0005515|protein binding;GO:0019901|protein kinase binding;	K04685|cyclin-dependent kinase inhibitor 2B;K04685|cyclin-dependent kinase inhibitor 2B;K04685|cyclin-dependent kinase inhibitor 2B;K04685|cyclin-dependent kinase inhibitor 2B;K04685|cyclin-dependent kinase inhibitor 2B;K04685|cyclin-dependent kinase inhibitor 2B;K04685|cyclin-dependent kinase inhibitor 2B;K04685|cyclin-dependent kinase inhibitor 2B;K04685|cyclin-dependent kinase inhibitor 2B;K04…	hsa04068;hsa04110;hsa04218;hsa04350;hsa04934;hsa05166;hsa05200;hsa05203;hsa05222;hsa05226;	FoxO signaling pathway;Cell cycle;Cellular senescence;TGF-beta signaling pathway;Cushing syndrome;Human T-cell leukemia virus 1 infection;Pathways in cancer;Viral carcinogenesis;Small cell lung cancer;Gastric cancer;
OSTM1	2.06491	4.19552e-147	3.67509e-145	up	2936	2764	2583	603	682	685	ENSG00000081087	28962	6	108029245	108165854	-	GO:0030316|osteoclast differentiation;GO:0030321|transepithelial chloride transport;	GO:0005765|lysosomal membrane;GO:0005829|cytosol;GO:0034707|chloride channel complex;	GO:0005515|protein binding;	NA	NA	NA
CDIPTOSP	4.18821	0.0187817	0.043514	up	4	2	4	0	0	0	ENSG00000214725	440356	16	29863593	29868053	+	NA	NA	NA	NA	NA	NA
SERAC1	-1.51704	7.16466e-72	2.35035e-70	down	412	406	381	1200	1144	1074	ENSG00000122335	84947	6	158109519	158168280	-	GO:0008654|phospholipid biosynthetic process;GO:0030198|extracellular matrix organization;GO:0032367|intracellular cholesterol transport;GO:0036148|phosphatidylglycerol acyl-chain remodeling;	GO:0005739|mitochondrion;GO:0005783|endoplasmic reticulum;GO:0016020|membrane;GO:0031012|extracellular matrix;GO:0044233|mitochondria-associated endoplasmic reticulum membrane;	GO:0003674|molecular_function;	NA	NA	NA
MKI67	1.40338	2.51893e-94	1.15441e-92	up	3715	3791	3247	1276	1373	1390	ENSG00000148773	4288	10	128096659	128126423	-	GO:0007049|cell cycle;GO:0007088|regulation of mitotic nuclear division;GO:0051983|regulation of chromosome segregation;GO:1902275|regulation of chromatin organization;	GO:0000793|condensed chromosome;GO:0005634|nucleus;GO:0005654|nucleoplasm;GO:0005694|chromosome;GO:0005730|nucleolus;GO:0016020|membrane;GO:0016604|nuclear body;	GO:0003677|DNA binding;GO:0003723|RNA binding;GO:0005515|protein binding;GO:0005524|ATP binding;	NA	NA	NA
SERTAD4BP	-3.27249	2.83742e-05	0.000103058	down	3	1	2	23	18	17	ENSG00000186369	NA	14	62117346	62130962	+	NA	NA	NA	NA	NA	NA
TENM3	-1.90039	5.39427e-126	3.68092e-124	down	684	619	588	2222	2475	2332	ENSG00000218336	55714	4	182143987	182803024	+	GO:0007156|homophilic cell adhesion via plasma membrane adhesion molecules;GO:0007157|heterophilic cell-cell adhesion via plasma membrane cell adhesion molecules;GO:0007165|signal transduction;GO:0010976|positive regulation of neuron projection development;GO:0048593|camera-type eye morphogenesis;GO:0048666|neuron development;GO:1903385|regulation of homophilic cell adhesion;	GO:0005886|plasma membrane;GO:0016020|membrane;GO:0030424|axon;GO:0043005|neuron projection;	GO:0042803|protein homodimerization activity;GO:0046982|protein heterodimerization activity;GO:0050839|cell adhesion molecule binding;	NA	NA	NA
BMPER	2.17125	2.62295e-56	6.42779e-55	up	523	505	425	111	108	102	ENSG00000164619	168667	7	33904308	34156427	+	GO:0001568|blood vessel development;GO:0001657|ureteric bud development;GO:0002043|blood vessel endothelial cell proliferation involved in sprouting angiogenesis;GO:0007182|common-partner SMAD protein phosphorylation;GO:0010594|regulation of endothelial cell migration;GO:0030509|BMP signaling pathway;GO:0030514|negative regulation of BMP signaling pathway;GO:0032880|regulation of protein localiza…	GO:0005615|extracellular space;GO:0031012|extracellular matrix;	NA	NA	NA	NA
AC090193.1	4.77032	0.00320464	0.00872394	up	3	4	8	0	0	0	ENSG00000253286	NA	8	123614219	123667248	+	NA	NA	NA	NA	NA	NA
POC1A	1.31445	6.87154e-14	4.62761e-13	up	213	205	192	75	82	87	ENSG00000164087	25886	3	52075226	52154690	-	GO:0060271|cilium assembly;	GO:0000922|spindle pole;GO:0005737|cytoplasm;GO:0005813|centrosome;GO:0005814|centriole;GO:0036064|ciliary basal body;	GO:0005515|protein binding;	NA	NA	NA
CAPN14	2.27625	0.00125837	0.00366646	up	17	20	12	2	4	4	ENSG00000214711	440854	2	31173056	31233858	-	GO:0006508|proteolysis;	GO:0005737|cytoplasm;	GO:0004198|calcium-dependent cysteine-type endopeptidase activity;GO:0005509|calcium ion binding;	NA	NA	NA
AL445309.1	1.49854	0.000384668	0.00120814	up	42	49	31	13	23	7	ENSG00000272320	NA	6	3311662	3313650	+	NA	NA	NA	NA	NA	NA
RBP1	2.2478	1.61019e-05	5.99925e-05	up	31	34	31	7	2	11	ENSG00000114115	5947	3	139517434	139539829	-	GO:0002138|retinoic acid biosynthetic process;GO:0006776|vitamin A metabolic process;GO:0015908|fatty acid transport;GO:0055088|lipid homeostasis;	GO:0005634|nucleus;GO:0005654|nucleoplasm;GO:0005811|lipid droplet;GO:0005829|cytosol;	GO:0005501|retinoid binding;GO:0005504|fatty acid binding;GO:0005515|protein binding;GO:0016918|retinal binding;GO:1904768|all-trans-retinol binding;	NA	NA	NA
LINC00311	2.56066	1.51136e-05	5.64462e-05	up	21	29	27	6	4	3	ENSG00000179219	197196	16	85282958	85285963	+	NA	NA	NA	NA	NA	NA
AC138393.3	-1.1164	0.00828796	0.0209057	down	12	18	14	32	40	23	ENSG00000278467	NA	1	223994262	223995196	+	NA	NA	NA	NA	NA	NA
AC103858.1	3.3138	0.0136485	0.0327325	up	9	6	5	0	1	1	ENSG00000271725	NA	15	81303215	81309391	-	NA	NA	NA	NA	NA	NA
GOLGA2P5	1.66776	0.000369692	0.00116377	up	25	37	31	6	12	11	ENSG00000238105	NA	12	100156621	100173159	-	NA	NA	NA	NA	NA	NA
GOLGA2P5	1.66776	0.000369692	0.00116377	up	25	37	31	6	12	11	ENSG00000290571	55592	12	100156357	100173659	-	NA	NA	GO:0005515|protein binding;	NA	NA	NA
KATNIP	-1.1442	4.66989e-32	6.40153e-31	down	293	335	308	715	699	645	ENSG00000047578	23247	16	27550133	27780344	+	GO:0090660|cerebrospinal fluid circulation;	GO:0005615|extracellular space;GO:0005737|cytoplasm;GO:0005856|cytoskeleton;GO:0042995|cell projection;	NA	NA	NA	NA
AC007362.1	3.3928	1.7359e-06	7.09468e-06	up	24	28	22	2	3	2	ENSG00000225216	NA	2	205756469	205764006	-	NA	NA	NA	NA	NA	NA
LINC00370	-4.76048	0.00399037	0.0107037	down	0	0	0	10	2	3	ENSG00000223617	105370357	13	109281973	109297690	+	NA	NA	NA	NA	NA	NA
TUBGCP6	-1.00236	3.20383e-24	3.40245e-23	down	356	412	413	736	832	786	ENSG00000128159	85378	22	50217689	50245023	-	GO:0000278|mitotic cell cycle;GO:0007020|microtubule nucleation;GO:0031122|cytoplasmic microtubule organization;GO:0051225|spindle assembly;GO:0051321|meiotic cell cycle;	GO:0000922|spindle pole;GO:0000923|equatorial microtubule organizing center;GO:0000930|gamma-tubulin complex;GO:0000931|gamma-tubulin ring complex;GO:0005813|centrosome;GO:0005829|cytosol;GO:0005874|microtubule;GO:0016020|membrane;	GO:0008017|microtubule binding;GO:0043015|gamma-tubulin binding;GO:0051011|microtubule minus-end binding;	NA	NA	NA
LINC00334	2.99097	0.000803589	0.00241546	up	9	15	16	2	1	2	ENSG00000182586	114042	21	45234308	45264548	+	NA	NA	NA	NA	NA	NA
LINC00327	-2.04392	7.10013e-10	3.77583e-09	down	19	19	12	73	70	62	ENSG00000232977	100506697	13	23465776	23487712	+	NA	NA	NA	NA	NA	NA
LINC00324	-2.69126	8.08326e-05	0.0002774	down	6	4	0	20	23	21	ENSG00000178977	284029	17	8220624	8224043	-	NA	NA	NA	NA	NA	NA
PPP1R14A	-1.50794	0.00117185	0.00343462	down	8	10	12	30	27	28	ENSG00000167641	94274	19	38251237	38256532	-	GO:0042325|regulation of phosphorylation;	GO:0005829|cytosol;	GO:0004865|protein serine/threonine phosphatase inhibitor activity;	K12328|protein phosphatase 1 regulatory subunit 14A;	hsa04270;	Vascular smooth muscle contraction;
AL731897.1	3.71983	5.79839e-08	2.70709e-07	up	26	36	31	1	3	3	ENSG00000228714	NA	9	115324932	115744330	-	NA	NA	NA	NA	NA	NA
DHX58	1.26871	7.91735e-25	8.6194e-24	up	460	489	406	171	206	182	ENSG00000108771	79132	17	42101404	42112714	-	GO:0002753|cytosolic pattern recognition receptor signaling pathway;GO:0009615|response to virus;GO:0009617|response to bacterium;GO:0032480|negative regulation of type I interferon production;GO:0032481|positive regulation of type I interferon production;GO:0039534|negative regulation of MDA-5 signaling pathway;GO:0039536|negative regulation of RIG-I signaling pathway;GO:0045088|regulation of in…	GO:0005737|cytoplasm;	GO:0003677|DNA binding;GO:0003724|RNA helicase activity;GO:0003725|double-stranded RNA binding;GO:0003727|single-stranded RNA binding;GO:0005515|protein binding;GO:0005524|ATP binding;GO:0008270|zinc ion binding;GO:0016887|ATP hydrolysis activity;	K12649|ATP-dependent RNA helicase DHX58 [EC:3.6.4.13];	hsa04622;	RIG-I-like receptor signaling pathway;
RCC1	-1.12038	4.35429e-26	4.92264e-25	down	457	403	363	855	836	952	ENSG00000180198	1104	1	28505943	28539300	+	GO:0000082|G1/S transition of mitotic cell cycle;GO:0007052|mitotic spindle organization;GO:0007059|chromosome segregation;GO:0007084|mitotic nuclear membrane reassembly;GO:0007088|regulation of mitotic nuclear division;GO:0016032|viral process;GO:0051225|spindle assembly;GO:0051301|cell division;	GO:0000785|chromatin;GO:0000794|condensed nuclear chromosome;GO:0005634|nucleus;GO:0005654|nucleoplasm;GO:0005694|chromosome;GO:0005737|cytoplasm;GO:0031965|nuclear membrane;GO:0032991|protein-containing complex;	GO:0003682|chromatin binding;GO:0005085|guanyl-nucleotide exchange factor activity;GO:0005515|protein binding;GO:0031267|small GTPase binding;GO:0031491|nucleosome binding;GO:0031492|nucleosomal DNA binding;GO:0042393|histone binding;GO:0043199|sulfate binding;GO:0046982|protein heterodimerization activity;	NA	NA	NA
MUSK	-2.5494	6.03346e-10	3.21799e-09	down	9	9	11	62	70	38	ENSG00000030304	4593	9	110668779	110806558	+	GO:0001934|positive regulation of protein phosphorylation;GO:0007169|transmembrane receptor protein tyrosine kinase signaling pathway;GO:0007275|multicellular organism development;GO:0007528|neuromuscular junction development;GO:0007613|memory;GO:0008582|regulation of synaptic assembly at neuromuscular junction;GO:0010628|positive regulation of gene expression;GO:0010976|positive regulation of ne…	GO:0005886|plasma membrane;GO:0031594|neuromuscular junction;GO:0043235|receptor complex;GO:0045211|postsynaptic membrane;	GO:0004713|protein tyrosine kinase activity;GO:0004714|transmembrane receptor protein tyrosine kinase activity;GO:0005515|protein binding;GO:0005524|ATP binding;GO:0017147|Wnt-protein binding;GO:0046872|metal ion binding;	NA	NA	NA
MXRA8	-2.89036	0	0	down	660	672	627	4614	4635	5180	ENSG00000162576	54587	1	1352689	1361777	-	GO:0007155|cell adhesion;GO:0030154|cell differentiation;GO:0060857|establishment of glial blood-brain barrier;	GO:0005634|nucleus;GO:0005788|endoplasmic reticulum lumen;GO:0005923|bicellular tight junction;GO:0009986|cell surface;GO:0060170|ciliary membrane;GO:0070062|extracellular exosome;	GO:0003674|molecular_function;GO:0005515|protein binding;	NA	NA	NA
PEX11G	-1.02423	0.020659	0.0472561	down	14	13	14	33	20	30	ENSG00000104883	92960	19	7476875	7497449	-	GO:0016559|peroxisome fission;GO:0044375|regulation of peroxisome size;	GO:0005777|peroxisome;GO:0005778|peroxisomal membrane;GO:0032991|protein-containing complex;	GO:0005515|protein binding;	K13353|peroxin-11C;	hsa04146;	Peroxisome;
MXRA5	-1.3359	3.94682e-105	2.11484e-103	down	4890	4625	4402	11144	11973	11853	ENSG00000101825	25878	X	3308565	3346652	-	GO:0071559|response to transforming growth factor beta;	GO:0005576|extracellular region;GO:0062023|collagen-containing extracellular matrix;GO:0070062|extracellular exosome;	GO:0005201|extracellular matrix structural constituent;	NA	NA	NA
PTTG1IP	-2.37585	1.61302e-287	3.52609e-285	down	1137	1107	1038	5734	5409	5802	ENSG00000183255	754	21	44849585	44873903	-	GO:0006606|protein import into nucleus;GO:0031398|positive regulation of protein ubiquitination;GO:0043518|negative regulation of DNA damage response, signal transduction by p53 class mediator;GO:1902254|negative regulation of intrinsic apoptotic signaling pathway by p53 class mediator;	GO:0005634|nucleus;GO:0005654|nucleoplasm;GO:0005737|cytoplasm;GO:0016020|membrane;GO:0070062|extracellular exosome;	GO:0002039|p53 binding;GO:0003674|molecular_function;GO:0005515|protein binding;	NA	NA	NA
DHX34	1.10503	3.31874e-26	3.77265e-25	up	594	615	602	270	282	286	ENSG00000134815	9704	19	47349315	47382704	+	GO:0000184|nuclear-transcribed mRNA catabolic process, nonsense-mediated decay;GO:0000956|nuclear-transcribed mRNA catabolic process;GO:0042327|positive regulation of phosphorylation;GO:2000623|negative regulation of nuclear-transcribed mRNA catabolic process, nonsense-mediated decay;	GO:0005622|intracellular anatomical structure;GO:0016020|membrane;	GO:0003723|RNA binding;GO:0003724|RNA helicase activity;GO:0005515|protein binding;GO:0005524|ATP binding;GO:0016887|ATP hydrolysis activity;GO:0044877|protein-containing complex binding;	NA	NA	NA
AC104447.1	-1.09274	0.00423838	0.0113295	down	14	16	24	38	39	38	ENSG00000280173	NA	3	47346950	47349073	+	NA	NA	NA	NA	NA	NA
LINC00299	5.09842	1.68808e-12	1.05514e-11	up	53	74	46	3	1	1	ENSG00000236790	339789	2	7988683	8488284	-	NA	NA	NA	NA	NA	NA
AL513534.1	-1.38611	5.54228e-06	2.1526e-05	down	27	28	20	74	63	58	ENSG00000260400	NA	10	68698500	68700794	+	NA	NA	NA	NA	NA	NA
MAD2L1	1.6986	8.21086e-38	1.32479e-36	up	418	463	395	147	122	122	ENSG00000164109	4085	4	120055623	120066858	-	GO:0000070|mitotic sister chromatid segregation;GO:0000132|establishment of mitotic spindle orientation;GO:0007094|mitotic spindle assembly checkpoint signaling;GO:0042177|negative regulation of protein catabolic process;GO:0043066|negative regulation of apoptotic process;GO:0045930|negative regulation of mitotic cell cycle;GO:0051301|cell division;GO:0051444|negative regulation of ubiquitin-prot…	GO:0000776|kinetochore;GO:0000922|spindle pole;GO:0005634|nucleus;GO:0005654|nucleoplasm;GO:0005737|cytoplasm;GO:0005829|cytosol;GO:0033597|mitotic checkpoint complex;GO:0044615|nuclear pore nuclear basket;GO:0048471|perinuclear region of cytoplasm;GO:0072686|mitotic spindle;GO:1990728|mitotic spindle assembly checkpoint MAD1-MAD2 complex;	GO:0005515|protein binding;GO:0042802|identical protein binding;GO:0042803|protein homodimerization activity;	K02537|mitotic spindle assembly checkpoint protein MAD2;K02537|mitotic spindle assembly checkpoint protein MAD2;K02537|mitotic spindle assembly checkpoint protein MAD2;K02537|mitotic spindle assembly checkpoint protein MAD2;	hsa04110;hsa04114;hsa04914;hsa05166;	Cell cycle;Oocyte meiosis;Progesterone-mediated oocyte maturation;Human T-cell leukemia virus 1 infection;
GATA6-AS1	-3.36869	1.69707e-05	6.30582e-05	down	1	2	3	29	18	15	ENSG00000266010	100128893	18	22164886	22169878	-	NA	NA	NA	NA	NA	NA
GULP1	-1.88806	1.14495e-101	5.78375e-100	down	339	406	323	1252	1369	1304	ENSG00000144366	51454	2	188291669	188595931	+	GO:0006869|lipid transport;GO:0006911|phagocytosis, engulfment;GO:0006915|apoptotic process;	GO:0005737|cytoplasm;	NA	NA	NA	NA
RCL1	2.47212	1.00224e-52	2.27549e-51	up	364	359	347	66	59	67	ENSG00000120158	10171	9	4792944	4885917	+	GO:0000447|endonucleolytic cleavage in ITS1 to separate SSU-rRNA from 5.8S rRNA and LSU-rRNA from tricistronic rRNA transcript (SSU-rRNA, 5.8S rRNA, LSU-rRNA);GO:0000479|endonucleolytic cleavage of tricistronic rRNA transcript (SSU-rRNA, 5.8S rRNA, LSU-rRNA);GO:0000480|endonucleolytic cleavage in 5'-ETS of tricistronic rRNA transcript (SSU-rRNA, 5.8S rRNA, LSU-rRNA);GO:0008150|biological_process;	GO:0005654|nucleoplasm;GO:0005730|nucleolus;	GO:0004521|RNA endonuclease activity;GO:0005515|protein binding;	K11108|RNA 3'-terminal phosphate cyclase-like protein;	hsa03008;	Ribosome biogenesis in eukaryotes;
TAF4B	3.1718	6.92135e-22	6.75242e-21	up	105	109	103	13	9	13	ENSG00000141384	6875	18	26226445	26391685	+	GO:0006367|transcription initiation at RNA polymerase II promoter;GO:0006468|protein phosphorylation;GO:0007283|spermatogenesis;GO:0042789|mRNA transcription by RNA polymerase II;GO:0048477|oogenesis;GO:0051123|RNA polymerase II preinitiation complex assembly;GO:0060261|positive regulation of transcription initiation by RNA polymerase II;	GO:0001650|fibrillar center;GO:0005634|nucleus;GO:0005654|nucleoplasm;GO:0005669|transcription factor TFIID complex;GO:0005737|cytoplasm;	GO:0003677|DNA binding;GO:0016251|RNA polymerase II general transcription initiation factor activity;GO:0046982|protein heterodimerization activity;GO:0051059|NF-kappaB binding;	K03129|transcription initiation factor TFIID subunit 4;K03129|transcription initiation factor TFIID subunit 4;	hsa03022;hsa05016;	Basal transcription factors;Huntington disease;
AC068506.1	5.76219	4.06785e-05	0.000145229	up	11	9	10	0	0	0	ENSG00000278464	NA	18	34892013	34903504	-	NA	NA	NA	NA	NA	NA
PSRC1	1.29241	1.78323e-18	1.52737e-17	up	340	322	328	158	115	130	ENSG00000134222	84722	1	109279556	109283186	-	GO:0001578|microtubule bundle formation;GO:0007080|mitotic metaphase plate congression;GO:0030308|negative regulation of cell growth;GO:0031116|positive regulation of microtubule polymerization;GO:0045737|positive regulation of cyclin-dependent protein serine/threonine kinase activity;GO:0045893|positive regulation of DNA-templated transcription;GO:0051301|cell division;GO:0060236|regulation of m…	GO:0000922|spindle pole;GO:0005654|nucleoplasm;GO:0005737|cytoplasm;GO:0005819|spindle;GO:0005829|cytosol;GO:0005876|spindle microtubule;GO:0015630|microtubule cytoskeleton;GO:0030496|midbody;	GO:0005515|protein binding;GO:0008017|microtubule binding;	NA	NA	NA
TAF1D	-1.463	4.90952e-51	1.07228e-49	down	323	319	271	889	849	768	ENSG00000166012	79101	11	93729948	93784391	-	GO:0006355|regulation of DNA-templated transcription;	GO:0005654|nucleoplasm;GO:0005668|RNA polymerase transcription factor SL1 complex;GO:0005730|nucleolus;GO:0005829|cytosol;GO:0034451|centriolar satellite;GO:0072686|mitotic spindle;	GO:0003677|DNA binding;GO:0005515|protein binding;GO:0042802|identical protein binding;	NA	NA	NA
TAF1A	1.00173	4.45912e-06	1.7484e-05	up	121	117	152	69	73	53	ENSG00000143498	9015	1	222557902	222589933	-	GO:0006360|transcription by RNA polymerase I;GO:0006366|transcription by RNA polymerase II;	GO:0005654|nucleoplasm;GO:0005668|RNA polymerase transcription factor SL1 complex;GO:0015630|microtubule cytoskeleton;	GO:0003677|DNA binding;GO:0005515|protein binding;	NA	NA	NA
TAF12	-1.53857	1.22668e-35	1.86586e-34	down	154	167	144	452	446	445	ENSG00000120656	6883	1	28587829	28648291	-	GO:0006282|regulation of DNA repair;GO:0006352|DNA-templated transcription initiation;GO:0006355|regulation of DNA-templated transcription;GO:0006357|regulation of transcription by RNA polymerase II;GO:0006366|transcription by RNA polymerase II;GO:0006367|transcription initiation at RNA polymerase II promoter;GO:0006468|protein phosphorylation;GO:0016573|histone acetylation;GO:0035521|monoubiquit…	GO:0000124|SAGA complex;GO:0005634|nucleus;GO:0005654|nucleoplasm;GO:0005669|transcription factor TFIID complex;GO:0033276|transcription factor TFTC complex;GO:0046695|SLIK (SAGA-like) complex;	GO:0003677|DNA binding;GO:0003713|transcription coactivator activity;GO:0005515|protein binding;GO:0016251|RNA polymerase II general transcription initiation factor activity;GO:0017025|TBP-class protein binding;GO:0046982|protein heterodimerization activity;GO:0140297|DNA-binding transcription factor binding;	K03126|transcription initiation factor TFIID subunit 12;	hsa03022;	Basal transcription factors;
TAF13	1.08442	8.46931e-41	1.48165e-39	up	1535	1580	1373	720	647	736	ENSG00000197780	6884	1	109062496	109076012	-	GO:0006352|DNA-templated transcription initiation;GO:0006366|transcription by RNA polymerase II;GO:0006367|transcription initiation at RNA polymerase II promoter;GO:0006468|protein phosphorylation;GO:0042789|mRNA transcription by RNA polymerase II;GO:0051123|RNA polymerase II preinitiation complex assembly;GO:0060261|positive regulation of transcription initiation by RNA polymerase II;	GO:0005634|nucleus;GO:0005654|nucleoplasm;GO:0005669|transcription factor TFIID complex;GO:0005730|nucleolus;	GO:0003677|DNA binding;GO:0005515|protein binding;GO:0016251|RNA polymerase II general transcription initiation factor activity;GO:0017025|TBP-class protein binding;GO:0046982|protein heterodimerization activity;	K03127|transcription initiation factor TFIID subunit 13;	hsa03022;	Basal transcription factors;
AC093827.3	1.97745	0.0139023	0.0332831	up	10	18	8	5	1	3	ENSG00000251411	NA	4	86913266	86914817	-	NA	NA	NA	NA	NA	NA
LDLRAP1	1.66138	6.80097e-65	1.99049e-63	up	1007	1050	905	295	297	338	ENSG00000157978	26119	1	25543606	25568886	+	GO:0006898|receptor-mediated endocytosis;GO:0008203|cholesterol metabolic process;GO:0030301|cholesterol transport;GO:0031623|receptor internalization;GO:0034383|low-density lipoprotein particle clearance;GO:0042632|cholesterol homeostasis;GO:0042982|amyloid precursor protein metabolic process;GO:0043393|regulation of protein binding;GO:0048260|positive regulation of receptor-mediated endocytosis…	GO:0005769|early endosome;GO:0005829|cytosol;GO:0005883|neurofilament;GO:0005886|plasma membrane;GO:0009898|cytoplasmic side of plasma membrane;GO:0009925|basal plasma membrane;GO:0030424|axon;GO:0030669|clathrin-coated endocytic vesicle membrane;GO:0055037|recycling endosome;	GO:0001540|amyloid-beta binding;GO:0001784|phosphotyrosine residue binding;GO:0005515|protein binding;GO:0005546|phosphatidylinositol-4,5-bisphosphate binding;GO:0030159|signaling receptor complex adaptor activity;GO:0030276|clathrin binding;GO:0035591|signaling adaptor activity;GO:0035612|AP-2 adaptor complex binding;GO:0035615|clathrin adaptor activity;GO:0035650|AP-1 adaptor complex binding;GO…	K12474|low density lipoprotein receptor adapter protein 1;K12474|low density lipoprotein receptor adapter protein 1;	hsa04144;hsa04979;	Endocytosis;Cholesterol metabolism;
TACR2	1.9317	1.24667e-05	4.69298e-05	up	41	57	29	10	17	6	ENSG00000075073	6865	10	69403903	69416918	-	GO:0006936|muscle contraction;GO:0007217|tachykinin receptor signaling pathway;GO:0014057|positive regulation of acetylcholine secretion, neurotransmission;GO:0014827|intestine smooth muscle contraction;GO:0033685|negative regulation of luteinizing hormone secretion;GO:0035106|operant conditioning;GO:0043117|positive regulation of vascular permeability;GO:0045987|positive regulation of smooth mus…	GO:0005886|plasma membrane;GO:0036126|sperm flagellum;GO:0061827|sperm head;GO:0097225|sperm midpiece;	GO:0005515|protein binding;GO:0016497|substance K receptor activity;	K04223|tachykinin receptor 2;K04223|tachykinin receptor 2;	hsa04020;hsa04080;	Calcium signaling pathway;Neuroactive ligand-receptor interaction;
TMEM171	-1.58883	3.48172e-10	1.88857e-09	down	43	47	29	96	120	138	ENSG00000157111	134285	5	73120569	73131809	+	NA	GO:0016020|membrane;	GO:0005515|protein binding;	NA	NA	NA
TMEM160	1.09382	1.00846e-05	3.82716e-05	up	117	118	101	55	34	67	ENSG00000130748	54958	19	47045909	47048624	-	NA	GO:0016020|membrane;	GO:0005515|protein binding;	NA	NA	NA
TMEM154	-1.63604	5.85333e-56	1.42312e-54	down	306	266	261	819	889	870	ENSG00000170006	201799	4	152618628	152680012	-	NA	GO:0016020|membrane;	GO:0005515|protein binding;	NA	NA	NA
TMEM156	1.86872	0.000704418	0.00213399	up	25	24	21	4	6	9	ENSG00000121895	80008	4	38966744	39032922	-	NA	GO:0016020|membrane;	NA	NA	NA	NA
TMEM158	2.87328	3.13443e-38	5.11068e-37	up	249	242	187	36	27	29	ENSG00000249992	25907	3	45224466	45226287	-	NA	GO:0016020|membrane;	GO:0042277|peptide binding;	NA	NA	NA
CALCRL	-2.4912	1.5612e-25	1.73014e-24	down	23	35	38	150	191	195	ENSG00000064989	10203	2	187341964	187448460	-	GO:0001525|angiogenesis;GO:0006816|calcium ion transport;GO:0007166|cell surface receptor signaling pathway;GO:0007187|G protein-coupled receptor signaling pathway, coupled to cyclic nucleotide second messenger;GO:0007189|adenylate cyclase-activating G protein-coupled receptor signaling pathway;GO:0007507|heart development;GO:0015031|protein transport;GO:0031623|receptor internalization;GO:004598…	GO:0005737|cytoplasm;GO:0005764|lysosome;GO:0005768|endosome;GO:0005783|endoplasmic reticulum;GO:0005886|plasma membrane;GO:0098992|neuronal dense core vesicle;GO:1903143|adrenomedullin receptor complex;GO:1990406|CGRP receptor complex;	GO:0001605|adrenomedullin receptor activity;GO:0001635|calcitonin gene-related peptide receptor activity;GO:0004930|G protein-coupled receptor activity;GO:0004948|calcitonin receptor activity;GO:0005515|protein binding;GO:1990409|adrenomedullin binding;	K04577|calcitonin receptor-like;K04577|calcitonin receptor-like;	hsa04080;hsa04270;	Neuroactive ligand-receptor interaction;Vascular smooth muscle contraction;
ILDR2	4.54908	1.06696e-09	5.61486e-09	up	40	45	33	1	2	2	ENSG00000143195	387597	1	166895711	166975540	-	GO:0009749|response to glucose;GO:0030073|insulin secretion;GO:0030154|cell differentiation;GO:0031016|pancreas development;GO:0043484|regulation of RNA splicing;GO:0048873|homeostasis of number of cells within a tissue;GO:0050868|negative regulation of T cell activation;	GO:0005634|nucleus;GO:0005789|endoplasmic reticulum membrane;GO:0005923|bicellular tight junction;GO:0016020|membrane;GO:0070160|tight junction;	NA	NA	NA	NA
TRMT9B	-3.25283	5.5691e-106	3.03682e-104	down	57	75	56	590	647	545	ENSG00000250305	57604	8	12945642	13031503	+	GO:0002098|tRNA wobble uridine modification;GO:0006400|tRNA modification;GO:0030488|tRNA methylation;	GO:0005634|nucleus;GO:0005737|cytoplasm;	GO:0000049|tRNA binding;GO:0008175|tRNA methyltransferase activity;GO:0106335|tRNA (carboxymethyluridine(34)-5-O)-methyltransferase activity;	NA	NA	NA
LINC00211	1.75959	0.0219503	0.0498727	up	10	12	12	2	5	3	ENSG00000237803	101929559	2	37820498	37876274	-	NA	NA	NA	NA	NA	NA
LINC00243	1.12283	0.0100902	0.0249298	up	24	34	34	9	19	14	ENSG00000214894	401247	6	30798211	30830659	-	NA	NA	NA	NA	NA	NA
CSPG4BP	2.15287	1.58284e-05	5.90002e-05	up	28	36	34	12	6	4	ENSG00000232517	727930	5	54808210	54872551	-	NA	NA	NA	NA	NA	NA
AC011379.2	-1.98872	1.30395e-06	5.39082e-06	down	12	9	12	45	50	36	ENSG00000254363	101929719	5	140157319	140173051	+	NA	NA	NA	NA	NA	NA
MMACHC	1.15379	6.22729e-14	4.20521e-13	up	328	335	288	140	116	168	ENSG00000132763	25974	1	45500300	45513382	+	GO:0006749|glutathione metabolic process;GO:0009235|cobalamin metabolic process;GO:0070988|demethylation;	GO:0005737|cytoplasm;GO:0005829|cytosol;	GO:0005515|protein binding;GO:0016491|oxidoreductase activity;GO:0016740|transferase activity;GO:0031419|cobalamin binding;GO:0032451|demethylase activity;GO:0033787|cyanocobalamin reductase (cyanide-eliminating) activity;GO:0042803|protein homodimerization activity;GO:0043295|glutathione binding;GO:0071949|FAD binding;	K14618|cyanocobalamin reductase (cyanide-eliminating) / alkylcobalamin dealkylase [EC:1.16.1.6 2.5.1.151];	hsa04977;	Vitamin digestion and absorption;
RAPGEFL1	1.3162	1.71316e-15	1.26286e-14	up	221	301	250	121	93	94	ENSG00000108352	51195	17	40177010	40195656	+	GO:0007186|G protein-coupled receptor signaling pathway;GO:0007265|Ras protein signal transduction;GO:0007399|nervous system development;GO:0043547|positive regulation of GTPase activity;	GO:0005886|plasma membrane;GO:0016020|membrane;	GO:0005085|guanyl-nucleotide exchange factor activity;	NA	NA	NA
TRMT2A	-1.48717	1.32924e-17	1.0905e-16	down	75	88	83	258	202	226	ENSG00000099899	27037	22	20111875	20117392	-	GO:0006397|mRNA processing;GO:0030488|tRNA methylation;	GO:0005829|cytosol;	GO:0003723|RNA binding;GO:0005515|protein binding;GO:0008169|C-methyltransferase activity;GO:0030697|S-adenosylmethionine-dependent tRNA (m5U54) methyltransferase activity;	NA	NA	NA
LINC00184	1.97642	0.0115007	0.0280931	up	6	20	14	1	5	4	ENSG00000224939	100302691	1	234629311	234634780	+	NA	NA	NA	NA	NA	NA
TMEM14B	1.29981	3.54958e-27	4.15947e-26	up	679	695	565	319	235	230	ENSG00000137210	81853	6	10747759	10852753	+	GO:0021987|cerebral cortex development;GO:0061351|neural precursor cell proliferation;GO:0070453|regulation of heme biosynthetic process;GO:2000045|regulation of G1/S transition of mitotic cell cycle;	GO:0031966|mitochondrial membrane;	GO:0005515|protein binding;GO:0042802|identical protein binding;	NA	NA	NA
TMEM130	1.50578	4.31024e-58	1.09991e-56	up	1114	1141	974	342	400	388	ENSG00000166448	222865	7	98846488	98870771	-	NA	GO:0000139|Golgi membrane;GO:0005794|Golgi apparatus;GO:0005886|plasma membrane;	GO:0005515|protein binding;	NA	NA	NA
TMEM121	-3.35764	3.85658e-09	1.95898e-08	down	4	4	3	37	36	39	ENSG00000184986	80757	14	105526583	105530202	+	GO:0008150|biological_process;	GO:0005575|cellular_component;GO:0016020|membrane;	GO:0003674|molecular_function;GO:0005515|protein binding;	NA	NA	NA
PODXL	3.63984	0	0	up	2348	2395	2172	164	202	186	ENSG00000128567	5420	7	131500262	131558217	-	GO:0007155|cell adhesion;GO:0007162|negative regulation of cell adhesion;GO:0016477|cell migration;GO:0022408|negative regulation of cell-cell adhesion;GO:0030335|positive regulation of cell migration;GO:0032534|regulation of microvillus assembly;GO:0033634|positive regulation of cell-cell adhesion mediated by integrin;GO:0072015|podocyte development;GO:0072175|epithelial tube formation;	GO:0001726|ruffle;GO:0005615|extracellular space;GO:0005730|nucleolus;GO:0005737|cytoplasm;GO:0005886|plasma membrane;GO:0016324|apical plasma membrane;GO:0030027|lamellipodium;GO:0030175|filopodium;GO:0031528|microvillus membrane;GO:0034451|centriolar satellite;GO:0036057|slit diaphragm;GO:0043231|intracellular membrane-bounded organelle;GO:0045121|membrane raft;GO:0070062|extracellular exosome;	GO:0005515|protein binding;	K06817|podocalyxin-like;	hsa05132;	Salmonella infection;
TMEM127	-1.95481	3.30005e-114	1.98824e-112	down	412	396	346	1474	1462	1512	ENSG00000135956	55654	2	96248514	96265997	-	GO:0007032|endosome organization;GO:0008285|negative regulation of cell population proliferation;GO:0032006|regulation of TOR signaling;GO:0032007|negative regulation of TOR signaling;	GO:0005737|cytoplasm;GO:0005769|early endosome;GO:0005886|plasma membrane;GO:0016020|membrane;	GO:0003674|molecular_function;GO:0031267|small GTPase binding;	NA	NA	NA
TMEM129	-1.76791	2.4682e-37	3.93351e-36	down	121	131	102	387	398	412	ENSG00000168936	92305	4	1715952	1721358	-	GO:0000209|protein polyubiquitination;GO:0006986|response to unfolded protein;GO:0016567|protein ubiquitination;GO:0030433|ubiquitin-dependent ERAD pathway;GO:0030970|retrograde protein transport, ER to cytosol;	GO:0005783|endoplasmic reticulum;GO:0005789|endoplasmic reticulum membrane;	GO:0046872|metal ion binding;GO:0061630|ubiquitin protein ligase activity;	NA	NA	NA
TMEM116	-1.0205	6.27375e-08	2.92018e-07	down	81	78	69	154	150	156	ENSG00000198270	89894	12	111931282	112013185	-	GO:0008150|biological_process;	GO:0005575|cellular_component;	GO:0003674|molecular_function;	NA	NA	NA
TMEM117	-2.64422	5.68366e-53	1.29399e-51	down	49	61	52	316	370	321	ENSG00000139173	84216	12	43835967	44389762	+	GO:0070059|intrinsic apoptotic signaling pathway in response to endoplasmic reticulum stress;	GO:0005783|endoplasmic reticulum;GO:0005886|plasma membrane;	GO:0003674|molecular_function;	NA	NA	NA
TMEM119	1.01343	2.25258e-52	5.05388e-51	up	6169	6035	5282	2800	2805	3003	ENSG00000183160	338773	12	108589851	108598320	-	GO:0001649|osteoblast differentiation;GO:0001934|positive regulation of protein phosphorylation;GO:0001958|endochondral ossification;GO:0007283|spermatogenesis;GO:0010628|positive regulation of gene expression;GO:0010832|negative regulation of myotube differentiation;GO:0030501|positive regulation of bone mineralization;GO:0031214|biomineral tissue development;GO:0033690|positive regulation of os…	GO:0005789|endoplasmic reticulum membrane;GO:0005886|plasma membrane;	GO:0003674|molecular_function;	NA	NA	NA
TMEM100	3.32767	0.00267073	0.00736299	up	10	7	13	0	2	1	ENSG00000166292	55273	17	55719627	55732121	-	GO:0001525|angiogenesis;GO:0001570|vasculogenesis;GO:0001701|in utero embryonic development;GO:0003198|epithelial to mesenchymal transition involved in endocardial cushion formation;GO:0007219|Notch signaling pathway;GO:0030509|BMP signaling pathway;GO:0043491|protein kinase B signaling;GO:0045603|positive regulation of endothelial cell differentiation;GO:0050848|regulation of calcium-mediated si…	GO:0005783|endoplasmic reticulum;GO:0005886|plasma membrane;GO:0043204|perikaryon;GO:0048471|perinuclear region of cytoplasm;	GO:0003674|molecular_function;GO:0005515|protein binding;	NA	NA	NA
TMEM104	-1.00201	6.08776e-17	4.83848e-16	down	253	265	207	450	484	507	ENSG00000109066	54868	17	74776499	74839753	+	GO:0008150|biological_process;	GO:0005575|cellular_component;GO:0016020|membrane;	GO:0003674|molecular_function;	NA	NA	NA
TMEM107	-1.62193	4.68327e-08	2.19825e-07	down	17	35	29	90	70	87	ENSG00000179029	84314	17	8172457	8176399	-	GO:0003127|detection of nodal flow;GO:0010468|regulation of gene expression;GO:0021532|neural tube patterning;GO:0042733|embryonic digit morphogenesis;GO:0060021|roof of mouth development;GO:0060271|cilium assembly;GO:0097094|craniofacial suture morphogenesis;GO:1904491|protein localization to ciliary transition zone;GO:1905515|non-motile cilium assembly;	GO:0016020|membrane;GO:0035869|ciliary transition zone;GO:0036038|MKS complex;	GO:0003674|molecular_function;GO:0005515|protein binding;	NA	NA	NA
AL391056.1	-1.47665	2.96734e-06	1.18416e-05	down	23	19	26	59	70	60	ENSG00000227619	NA	9	129575117	129584556	+	NA	NA	NA	NA	NA	NA
TESK2	-1.07814	9.33793e-06	3.55801e-05	down	40	49	41	93	97	83	ENSG00000070759	10420	1	45343883	45491163	-	GO:0006468|protein phosphorylation;GO:0007283|spermatogenesis;GO:0018108|peptidyl-tyrosine phosphorylation;GO:0030036|actin cytoskeleton organization;GO:0048041|focal adhesion assembly;	GO:0005634|nucleus;GO:0005654|nucleoplasm;GO:0005737|cytoplasm;GO:0016604|nuclear body;	GO:0004672|protein kinase activity;GO:0004674|protein serine/threonine kinase activity;GO:0004712|protein serine/threonine/tyrosine kinase activity;GO:0004713|protein tyrosine kinase activity;GO:0005515|protein binding;GO:0005524|ATP binding;GO:0046872|metal ion binding;GO:0106310|protein serine kinase activity;	NA	NA	NA
C3AR1	2.56459	9.0294e-10	4.771e-09	up	56	48	50	10	9	7	ENSG00000171860	719	12	8056844	8066359	-	GO:0002430|complement receptor mediated signaling pathway;GO:0006935|chemotaxis;GO:0006954|inflammatory response;GO:0007186|G protein-coupled receptor signaling pathway;GO:0007200|phospholipase C-activating G protein-coupled receptor signaling pathway;GO:0007204|positive regulation of cytosolic calcium ion concentration;GO:0008015|blood circulation;GO:0010575|positive regulation of vascular endot…	GO:0005886|plasma membrane;GO:0035577|azurophil granule membrane;GO:0035579|specific granule membrane;	GO:0004876|complement component C3a receptor activity;GO:0004878|complement component C5a receptor activity;GO:0004930|G protein-coupled receptor activity;	K04009|C3a anaphylatoxin chemotactic receptor;K04009|C3a anaphylatoxin chemotactic receptor;K04009|C3a anaphylatoxin chemotactic receptor;K04009|C3a anaphylatoxin chemotactic receptor;K04009|C3a anaphylatoxin chemotactic receptor;	hsa04080;hsa04610;hsa04936;hsa05150;hsa05171;	Neuroactive ligand-receptor interaction;Complement and coagulation cascades;Alcoholic liver disease;Staphylococcus aureus infection;Coronavirus disease - COVID-19;
AF127577.4	-1.37627	1.76441e-06	7.20763e-06	down	24	40	29	79	98	63	ENSG00000235609	NA	21	14818843	15014430	-	NA	NA	NA	NA	NA	NA
TCP11L2	-1.01446	2.29911e-23	2.37328e-22	down	303	300	294	597	632	576	ENSG00000166046	255394	12	106301929	106347003	+	GO:0007165|signal transduction;	NA	GO:0005515|protein binding;	NA	NA	NA
AC007996.1	2.16264	1.24438e-09	6.51655e-09	up	75	65	53	16	17	10	ENSG00000277534	NA	18	26542971	26545791	-	NA	NA	NA	NA	NA	NA
SAMD3	-1.72319	2.13237e-27	2.51186e-26	down	75	122	90	325	316	299	ENSG00000164483	154075	6	130144315	130365425	-	NA	NA	GO:0005515|protein binding;	NA	NA	NA
TMEM276	-1.77566	0.00144863	0.00418159	down	7	5	7	19	26	20	ENSG00000291317	84773	8	144463817	144465667	-	NA	GO:0016020|membrane;	NA	NA	NA	NA
CEP250	1.30003	2.29469e-94	1.0536e-92	up	2614	2716	2532	1045	1068	1064	ENSG00000126001	11190	20	35455164	35519280	+	GO:0000278|mitotic cell cycle;GO:0008104|protein localization;GO:0010457|centriole-centriole cohesion;GO:0030997|regulation of centriole-centriole cohesion;GO:0033365|protein localization to organelle;GO:0050908|detection of light stimulus involved in visual perception;GO:0060271|cilium assembly;GO:0071539|protein localization to centrosome;GO:1904781|positive regulation of protein localization t…	GO:0001750|photoreceptor outer segment;GO:0001917|photoreceptor inner segment;GO:0005813|centrosome;GO:0005814|centriole;GO:0005815|microtubule organizing center;GO:0005829|cytosol;GO:0032991|protein-containing complex;GO:0036064|ciliary basal body;GO:0048471|perinuclear region of cytoplasm;GO:0070062|extracellular exosome;	GO:0005515|protein binding;GO:0019901|protein kinase binding;GO:0019904|protein domain specific binding;	NA	NA	NA
CDC25C	2.07539	8.89407e-26	9.95002e-25	up	212	209	202	43	47	57	ENSG00000158402	995	5	138285269	138338355	-	GO:0000079|regulation of cyclin-dependent protein serine/threonine kinase activity;GO:0000086|G2/M transition of mitotic cell cycle;GO:0006470|protein dephosphorylation;GO:0007088|regulation of mitotic nuclear division;GO:0007283|spermatogenesis;GO:0008283|cell population proliferation;GO:0010971|positive regulation of G2/M transition of mitotic cell cycle;GO:0051301|cell division;GO:0110032|posi…	GO:0005634|nucleus;GO:0005654|nucleoplasm;GO:0005737|cytoplasm;GO:0005758|mitochondrial intermembrane space;GO:0005829|cytosol;GO:0016607|nuclear speck;GO:0048471|perinuclear region of cytoplasm;	GO:0004721|phosphoprotein phosphatase activity;GO:0004725|protein tyrosine phosphatase activity;GO:0005515|protein binding;GO:0019901|protein kinase binding;GO:0050699|WW domain binding;	K05867|M-phase inducer phosphatase 3 [EC:3.1.3.48];K05867|M-phase inducer phosphatase 3 [EC:3.1.3.48];K05867|M-phase inducer phosphatase 3 [EC:3.1.3.48];K05867|M-phase inducer phosphatase 3 [EC:3.1.3.48];K05867|M-phase inducer phosphatase 3 [EC:3.1.3.48];	hsa04110;hsa04114;hsa04914;hsa05170;hsa05206;	Cell cycle;Oocyte meiosis;Progesterone-mediated oocyte maturation;Human immunodeficiency virus 1 infection;MicroRNAs in cancer;
CDC25A	1.21623	2.32374e-07	1.02869e-06	up	100	130	96	41	48	50	ENSG00000164045	993	3	48157146	48188417	-	GO:0000079|regulation of cyclin-dependent protein serine/threonine kinase activity;GO:0000082|G1/S transition of mitotic cell cycle;GO:0000086|G2/M transition of mitotic cell cycle;GO:0006470|protein dephosphorylation;GO:0008283|cell population proliferation;GO:0009314|response to radiation;GO:0010971|positive regulation of G2/M transition of mitotic cell cycle;GO:0034644|cellular response to UV;…	GO:0005634|nucleus;GO:0005654|nucleoplasm;GO:0005737|cytoplasm;GO:0005829|cytosol;	GO:0004721|phosphoprotein phosphatase activity;GO:0004725|protein tyrosine phosphatase activity;GO:0005515|protein binding;GO:0019901|protein kinase binding;GO:0051087|chaperone binding;	K06645|M-phase inducer phosphatase 1 [EC:3.1.3.48];K06645|M-phase inducer phosphatase 1 [EC:3.1.3.48];K06645|M-phase inducer phosphatase 1 [EC:3.1.3.48];K06645|M-phase inducer phosphatase 1 [EC:3.1.3.48];K06645|M-phase inducer phosphatase 1 [EC:3.1.3.48];	hsa04110;hsa04218;hsa04914;hsa05206;hsa05207;	Cell cycle;Cellular senescence;Progesterone-mediated oocyte maturation;MicroRNAs in cancer;Chemical carcinogenesis - receptor activation;
LPAL2	2.42748	1.66236e-06	6.802e-06	up	35	45	29	2	9	9	ENSG00000213071	NA	6	160453428	160511007	-	NA	NA	NA	NA	NA	NA
LPAL2	2.42748	1.66236e-06	6.802e-06	up	35	45	29	2	9	9	ENSG00000290613	80350	6	160466555	160520269	-	GO:0008150|biological_process;	GO:0005575|cellular_component;	GO:0003674|molecular_function;GO:0005515|protein binding;	NA	NA	NA
AC105429.2	4.33107	0.0132266	0.0318538	up	3	2	6	0	0	0	ENSG00000276393	2910	16	87467138	87467654	+	NA	NA	NA	NA	NA	NA
REC8	1.031	2.67183e-06	1.07229e-05	up	98	144	146	68	63	58	ENSG00000100918	9985	14	24171853	24180257	+	GO:0000724|double-strand break repair via homologous recombination;GO:0001556|oocyte maturation;GO:0006302|double-strand break repair;GO:0007130|synaptonemal complex assembly;GO:0007131|reciprocal meiotic recombination;GO:0007141|male meiosis I;GO:0007283|spermatogenesis;GO:0007286|spermatid development;GO:0009566|fertilization;GO:0051177|meiotic sister chromatid cohesion;GO:0051321|meiotic cell …	GO:0000776|kinetochore;GO:0000800|lateral element;GO:0001673|male germ cell nucleus;GO:0005634|nucleus;GO:0008278|cohesin complex;GO:0030893|meiotic cohesin complex;	GO:0003682|chromatin binding;GO:0005515|protein binding;	NA	NA	NA
DMGDH	-1.22359	1.14194e-08	5.61471e-08	down	77	54	76	142	154	186	ENSG00000132837	29958	5	78997564	79236038	-	GO:0006579|amino-acid betaine catabolic process;GO:0019695|choline metabolic process;GO:0022900|electron transport chain;GO:0042426|choline catabolic process;	GO:0005737|cytoplasm;GO:0005739|mitochondrion;GO:0005759|mitochondrial matrix;	GO:0003723|RNA binding;GO:0009055|electron transfer activity;GO:0047865|dimethylglycine dehydrogenase activity;	K00315|dimethylglycine dehydrogenase [EC:1.5.8.4];K00315|dimethylglycine dehydrogenase [EC:1.5.8.4];	hsa00260;hsa01100;	Glycine, serine and threonine metabolism;Metabolic pathways;
KCTD19	2.89169	6.65378e-13	4.25367e-12	up	52	71	71	10	7	9	ENSG00000168676	146212	16	67289428	67326760	-	GO:0051260|protein homooligomerization;	NA	GO:0005515|protein binding;	NA	NA	NA
KCTD16	-4.56313	0	0	down	72	74	67	1675	1744	1592	ENSG00000183775	57528	5	144170873	144485686	+	GO:0008277|regulation of G protein-coupled receptor signaling pathway;GO:0051260|protein homooligomerization;	GO:0042734|presynaptic membrane;GO:0042995|cell projection;GO:0043235|receptor complex;GO:0045211|postsynaptic membrane;	GO:0005515|protein binding;	NA	NA	NA
LPAR1	-4.06052	0	0	down	421	408	416	6872	7106	6709	ENSG00000198121	1902	9	110873263	111038470	-	GO:0007186|G protein-coupled receptor signaling pathway;GO:0007193|adenylate cyclase-inhibiting G protein-coupled receptor signaling pathway;GO:0007202|activation of phospholipase C activity;GO:0007204|positive regulation of cytosolic calcium ion concentration;GO:0008360|regulation of cell shape;GO:0010977|negative regulation of neuron projection development;GO:0014003|oligodendrocyte development…	GO:0005768|endosome;GO:0005886|plasma membrane;GO:0009986|cell surface;GO:0030139|endocytic vesicle;GO:0042734|presynaptic membrane;GO:0043025|neuronal cell body;GO:0043197|dendritic spine;GO:0043198|dendritic shaft;GO:0045211|postsynaptic membrane;GO:0098978|glutamatergic synapse;GO:0098982|GABA-ergic synapse;	GO:0001965|G-protein alpha-subunit binding;GO:0005515|protein binding;GO:0030165|PDZ domain binding;GO:0035727|lysophosphatidic acid binding;GO:0070915|lysophosphatidic acid receptor activity;	K04289|lysophosphatidic acid receptor 1;K04289|lysophosphatidic acid receptor 1;K04289|lysophosphatidic acid receptor 1;K04289|lysophosphatidic acid receptor 1;K04289|lysophosphatidic acid receptor 1;K04289|lysophosphatidic acid receptor 1;K04289|lysophosphatidic acid receptor 1;K04289|lysophosphatidic acid receptor 1;	hsa04015;hsa04072;hsa04080;hsa04151;hsa04540;hsa04810;hsa05130;hsa05200;	Rap1 signaling pathway;Phospholipase D signaling pathway;Neuroactive ligand-receptor interaction;PI3K-Akt signaling pathway;Gap junction;Regulation of actin cytoskeleton;Pathogenic Escherichia coli infection;Pathways in cancer;
LPAR3	1.08687	1.65947e-08	8.05507e-08	up	182	195	132	84	84	70	ENSG00000171517	23566	1	84811602	84893206	-	GO:0007187|G protein-coupled receptor signaling pathway, coupled to cyclic nucleotide second messenger;GO:0007204|positive regulation of cytosolic calcium ion concentration;GO:0007268|chemical synaptic transmission;GO:0010467|gene expression;GO:0032060|bleb assembly;GO:0043410|positive regulation of MAPK cascade;GO:0048668|collateral sprouting;GO:0048672|positive regulation of collateral sproutin…	GO:0005886|plasma membrane;GO:0030424|axon;GO:0045202|synapse;	GO:0005515|protein binding;GO:0008289|lipid binding;GO:0070915|lysophosphatidic acid receptor activity;	K04294|lysophosphatidic acid receptor 3;K04294|lysophosphatidic acid receptor 3;K04294|lysophosphatidic acid receptor 3;K04294|lysophosphatidic acid receptor 3;K04294|lysophosphatidic acid receptor 3;	hsa04015;hsa04072;hsa04080;hsa04151;hsa05200;	Rap1 signaling pathway;Phospholipase D signaling pathway;Neuroactive ligand-receptor interaction;PI3K-Akt signaling pathway;Pathways in cancer;
AC006042.3	-2.18221	0.00540113	0.0141664	down	3	3	3	13	22	6	ENSG00000233264	NA	7	7980312	7982228	+	NA	NA	NA	NA	NA	NA
AIMP2	1.0057	7.33236e-10	3.8943e-09	up	303	262	218	143	114	131	ENSG00000106305	7965	7	6009255	6023834	+	GO:0006412|translation;GO:0006915|apoptotic process;GO:0008285|negative regulation of cell population proliferation;GO:0016567|protein ubiquitination;GO:0031398|positive regulation of protein ubiquitination;GO:0060510|type II pneumocyte differentiation;GO:0065003|protein-containing complex assembly;GO:1901216|positive regulation of neuron death;GO:1903632|positive regulation of aminoacyl-tRNA lig…	GO:0005634|nucleus;GO:0005829|cytosol;GO:0016020|membrane;GO:0017101|aminoacyl-tRNA synthetase multienzyme complex;	GO:0005515|protein binding;GO:0060090|molecular adaptor activity;	NA	NA	NA
[truncated: 4,270 more rows]
