# Supplementary material for: Lysine acetyltransferase 14 mediates TGF-β-induced fibrosis in ovarian endometrioma via co-operation with serum response factor
Source: J Transl Med. 2024 Jun 12;22:561. doi: 10.1186/s12967-024-05243-2 (PMC11167823; doi:10.1186/s12967-024-05243-2)
Supplement: Supplementary file 3 — Supplementary Material 3 [file 12967_2024_5243_MOESM3_ESM.xlsx]

## Sheet: Annotation
MyList	Gene ID	Type	Tax ID	Homologene Gene ID	Homologene Gene Tax ID	GO:0005201 extracellular matrix structura	GO:0016616 oxidoreductase activity, actin	GO:0005539 glycosaminoglycan binding	GO:0005509 calcium ion binding	GO:0030695 GTPase regulator activity	GO:0005319 lipid transporter activity	GO:0050839 cell adhesion molecule binding	GO:0019901 protein kinase binding	GO:0030021 extracellular matrix structura	GO:0022804 active transmembrane transport	GO:0050661 NADP binding	GO:0016773 phosphotransferase activity, a	GO:0016215 acyl-CoA desaturase activity	GO:0003779 actin binding	GO:0004024 alcohol dehydrogenase activity	GO:0005080 protein kinase C binding	GO:0008514 organic anion transmembrane tr	GO:0005518 collagen binding	GO:0019838 growth factor binding	GO:0046332 SMAD binding
TMEFF2	23671	symbol	H. sapiens	23671	H. sapiens	0.0	0.0	0.0	0.0	0.0	0.0	0.0	0.0	0.0	0.0	0.0	0.0	0.0	0.0	0.0	0.0	0.0	0.0	0.0	0.0
RPS7P10	100128060	symbol	H. sapiens	100128060	H. sapiens	0.0	0.0	0.0	0.0	0.0	0.0	0.0	0.0	0.0	0.0	0.0	0.0	0.0	0.0	0.0	0.0	0.0	0.0	0.0	0.0
HTR1D	3352	symbol	H. sapiens	3352	H. sapiens	0.0	0.0	0.0	0.0	0.0	0.0	0.0	0.0	0.0	0.0	0.0	0.0	0.0	0.0	0.0	0.0	0.0	0.0	0.0	0.0
FBXO36	130888	symbol	H. sapiens	130888	H. sapiens	0.0	0.0	0.0	0.0	0.0	0.0	0.0	0.0	0.0	0.0	0.0	0.0	0.0	0.0	0.0	0.0	0.0	0.0	0.0	0.0
HTR1B	3351	symbol	H. sapiens	3351	H. sapiens	0.0	0.0	0.0	0.0	0.0	0.0	0.0	0.0	0.0	0.0	0.0	0.0	0.0	0.0	0.0	0.0	0.0	0.0	0.0	0.0
HTR2B	3357	symbol	H. sapiens	3357	H. sapiens	0.0	0.0	0.0	0.0	1.0	0.0	0.0	0.0	0.0	0.0	0.0	0.0	0.0	0.0	0.0	0.0	0.0	0.0	0.0	0.0
AL160006.1						nan	nan	nan	nan	nan	nan	nan	nan	nan	nan	nan	nan	nan	nan	nan	nan	nan	nan	nan	nan
TOLLIP-DT	255512	symbol	H. sapiens	255512	H. sapiens	0.0	0.0	0.0	0.0	0.0	0.0	0.0	0.0	0.0	0.0	0.0	0.0	0.0	0.0	0.0	0.0	0.0	0.0	0.0	0.0
ZNF542P	147947	symbol	H. sapiens	147947	H. sapiens	0.0	0.0	0.0	0.0	0.0	0.0	0.0	0.0	0.0	0.0	0.0	0.0	0.0	0.0	0.0	0.0	0.0	0.0	0.0	0.0
DHX8	1659	symbol	H. sapiens	1659	H. sapiens	0.0	0.0	0.0	0.0	0.0	0.0	0.0	0.0	0.0	0.0	0.0	0.0	0.0	0.0	0.0	0.0	0.0	0.0	0.0	0.0
SLC10A3	8273	symbol	H. sapiens	8273	H. sapiens	0.0	0.0	0.0	0.0	0.0	1.0	0.0	0.0	0.0	1.0	0.0	0.0	0.0	0.0	0.0	0.0	1.0	0.0	0.0	0.0
AL021368.2						nan	nan	nan	nan	nan	nan	nan	nan	nan	nan	nan	nan	nan	nan	nan	nan	nan	nan	nan	nan
RNF144A	9781	symbol	H. sapiens	9781	H. sapiens	0.0	0.0	0.0	0.0	0.0	0.0	0.0	0.0	0.0	0.0	0.0	0.0	0.0	0.0	0.0	0.0	0.0	0.0	0.0	0.0
RNF144B	255488	symbol	H. sapiens	255488	H. sapiens	0.0	0.0	0.0	0.0	0.0	0.0	0.0	0.0	0.0	0.0	0.0	0.0	0.0	0.0	0.0	0.0	0.0	0.0	0.0	0.0
PEX16	9409	symbol	H. sapiens	9409	H. sapiens	0.0	0.0	0.0	0.0	0.0	0.0	0.0	0.0	0.0	0.0	0.0	0.0	0.0	0.0	0.0	0.0	0.0	0.0	0.0	0.0
INPPL1	3636	symbol	H. sapiens	3636	H. sapiens	0.0	0.0	0.0	0.0	0.0	0.0	0.0	0.0	0.0	0.0	0.0	0.0	0.0	1.0	0.0	0.0	0.0	0.0	0.0	0.0
ZIC1	7545	symbol	H. sapiens	7545	H. sapiens	0.0	0.0	0.0	0.0	0.0	0.0	0.0	0.0	0.0	0.0	0.0	0.0	0.0	0.0	0.0	0.0	0.0	0.0	0.0	0.0
HUNK	30811	symbol	H. sapiens	30811	H. sapiens	0.0	0.0	0.0	0.0	0.0	0.0	0.0	0.0	0.0	0.0	0.0	1.0	0.0	0.0	0.0	0.0	0.0	0.0	0.0	0.0
ZIC4	84107	symbol	H. sapiens	84107	H. sapiens	0.0	0.0	0.0	0.0	0.0	0.0	0.0	0.0	0.0	0.0	0.0	0.0	0.0	0.0	0.0	0.0	0.0	0.0	0.0	0.0
DIO2	1734	symbol	H. sapiens	1734	H. sapiens	0.0	1.0	0.0	0.0	0.0	0.0	0.0	0.0	0.0	0.0	0.0	0.0	0.0	0.0	0.0	0.0	0.0	0.0	0.0	0.0
COL14A1	7373	symbol	H. sapiens	7373	H. sapiens	1.0	0.0	0.0	0.0	0.0	0.0	0.0	0.0	0.0	0.0	0.0	0.0	0.0	0.0	0.0	0.0	0.0	1.0	0.0	0.0
MCM6	4175	symbol	H. sapiens	4175	H. sapiens	0.0	0.0	0.0	0.0	0.0	0.0	0.0	0.0	0.0	0.0	0.0	0.0	0.0	0.0	0.0	0.0	0.0	0.0	0.0	0.0
ITGA9-AS1	101928153	symbol	H. sapiens	101928153	H. sapiens	0.0	0.0	0.0	0.0	0.0	0.0	0.0	0.0	0.0	0.0	0.0	0.0	0.0	0.0	0.0	0.0	0.0	0.0	0.0	0.0
SIPA1L2	57568	symbol	H. sapiens	57568	H. sapiens	0.0	0.0	0.0	0.0	1.0	0.0	0.0	0.0	0.0	0.0	0.0	0.0	0.0	0.0	0.0	0.0	0.0	0.0	0.0	0.0
C1QTNF12	388581	symbol	H. sapiens	388581	H. sapiens	0.0	0.0	0.0	0.0	0.0	0.0	0.0	0.0	0.0	0.0	0.0	0.0	0.0	0.0	0.0	0.0	0.0	0.0	0.0	0.0
C3orf70	285382	symbol	H. sapiens	285382	H. sapiens	0.0	0.0	0.0	0.0	0.0	0.0	0.0	0.0	0.0	0.0	0.0	0.0	0.0	0.0	0.0	0.0	0.0	0.0	0.0	0.0
SPECC1L	23384	symbol	H. sapiens	23384	H. sapiens	0.0	0.0	0.0	0.0	0.0	0.0	0.0	0.0	0.0	0.0	0.0	0.0	0.0	0.0	0.0	0.0	0.0	0.0	0.0	0.0
C1QTNF9B	387911	symbol	H. sapiens	387911	H. sapiens	0.0	0.0	0.0	0.0	0.0	0.0	0.0	0.0	0.0	0.0	0.0	0.0	0.0	0.0	0.0	0.0	0.0	0.0	0.0	0.0
RN7SL587P	106479437	symbol	H. sapiens	106479437	H. sapiens	0.0	0.0	0.0	0.0	0.0	0.0	0.0	0.0	0.0	0.0	0.0	0.0	0.0	0.0	0.0	0.0	0.0	0.0	0.0	0.0
C5	727	symbol	H. sapiens	727	H. sapiens	0.0	0.0	0.0	0.0	0.0	0.0	0.0	0.0	0.0	0.0	0.0	0.0	0.0	0.0	0.0	0.0	0.0	0.0	0.0	0.0
C7	730	symbol	H. sapiens	730	H. sapiens	0.0	0.0	0.0	0.0	0.0	0.0	0.0	0.0	0.0	0.0	0.0	0.0	0.0	0.0	0.0	0.0	0.0	0.0	0.0	0.0
SNORA51	677831	symbol	H. sapiens	677831	H. sapiens	0.0	0.0	0.0	0.0	0.0	0.0	0.0	0.0	0.0	0.0	0.0	0.0	0.0	0.0	0.0	0.0	0.0	0.0	0.0	0.0
SEMA6A-AS1	101927233	symbol	H. sapiens	101927233	H. sapiens	0.0	0.0	0.0	0.0	0.0	0.0	0.0	0.0	0.0	0.0	0.0	0.0	0.0	0.0	0.0	0.0	0.0	0.0	0.0	0.0
SEMA6A-AS2	105379132	symbol	H. sapiens	105379132	H. sapiens	0.0	0.0	0.0	0.0	0.0	0.0	0.0	0.0	0.0	0.0	0.0	0.0	0.0	0.0	0.0	0.0	0.0	0.0	0.0	0.0
SNORA47	677828	symbol	H. sapiens	677828	H. sapiens	0.0	0.0	0.0	0.0	0.0	0.0	0.0	0.0	0.0	0.0	0.0	0.0	0.0	0.0	0.0	0.0	0.0	0.0	0.0	0.0
QPRT	23475	symbol	H. sapiens	23475	H. sapiens	0.0	0.0	0.0	0.0	0.0	0.0	0.0	0.0	0.0	0.0	0.0	0.0	0.0	0.0	0.0	0.0	0.0	0.0	0.0	0.0
SIRT7	51547	symbol	H. sapiens	51547	H. sapiens	0.0	1.0	0.0	0.0	0.0	0.0	0.0	0.0	0.0	0.0	0.0	0.0	0.0	0.0	0.0	0.0	0.0	0.0	0.0	0.0
F3	2152	symbol	H. sapiens	2152	H. sapiens	0.0	0.0	0.0	0.0	0.0	0.0	0.0	0.0	0.0	0.0	0.0	0.0	0.0	0.0	0.0	0.0	0.0	0.0	0.0	0.0
SIRT2	22933	symbol	H. sapiens	22933	H. sapiens	0.0	1.0	0.0	0.0	0.0	0.0	0.0	0.0	0.0	0.0	0.0	0.0	0.0	0.0	0.0	0.0	0.0	0.0	0.0	0.0
SNORA63	6043	symbol	H. sapiens	6043	H. sapiens	0.0	0.0	0.0	0.0	0.0	0.0	0.0	0.0	0.0	0.0	0.0	0.0	0.0	0.0	0.0	0.0	0.0	0.0	0.0	0.0
FH	2271	symbol	H. sapiens	2271	H. sapiens	0.0	0.0	0.0	0.0	0.0	0.0	0.0	0.0	0.0	0.0	0.0	0.0	0.0	0.0	0.0	0.0	0.0	0.0	0.0	0.0
PABPC4L	132430	symbol	H. sapiens	132430	H. sapiens	0.0	0.0	0.0	0.0	0.0	0.0	0.0	0.0	0.0	0.0	0.0	0.0	0.0	0.0	0.0	0.0	0.0	0.0	0.0	0.0
SH2D3A	10045	symbol	H. sapiens	10045	H. sapiens	0.0	0.0	0.0	0.0	1.0	0.0	0.0	0.0	0.0	0.0	0.0	0.0	0.0	0.0	0.0	0.0	0.0	0.0	0.0	0.0
VPS37B	79720	symbol	H. sapiens	79720	H. sapiens	0.0	0.0	0.0	0.0	0.0	0.0	0.0	0.0	0.0	0.0	0.0	0.0	0.0	0.0	0.0	0.0	0.0	0.0	0.0	0.0
Z97200.1						nan	nan	nan	nan	nan	nan	nan	nan	nan	nan	nan	nan	nan	nan	nan	nan	nan	nan	nan	nan
AC116535.1						nan	nan	nan	nan	nan	nan	nan	nan	nan	nan	nan	nan	nan	nan	nan	nan	nan	nan	nan	nan
MIR99AHG	388815	symbol	H. sapiens	388815	H. sapiens	0.0	0.0	0.0	0.0	0.0	0.0	0.0	0.0	0.0	0.0	0.0	0.0	0.0	0.0	0.0	0.0	0.0	0.0	0.0	0.0
ACTL10	170487	symbol	H. sapiens	170487	H. sapiens	0.0	0.0	0.0	0.0	0.0	0.0	0.0	0.0	0.0	0.0	0.0	0.0	0.0	0.0	0.0	0.0	0.0	0.0	0.0	0.0
ADNP2	22850	symbol	H. sapiens	22850	H. sapiens	0.0	0.0	0.0	0.0	0.0	0.0	0.0	0.0	0.0	0.0	0.0	0.0	0.0	0.0	0.0	0.0	0.0	0.0	0.0	0.0
DKK1	22943	symbol	H. sapiens	22943	H. sapiens	0.0	0.0	0.0	0.0	0.0	0.0	0.0	0.0	0.0	0.0	0.0	0.0	0.0	0.0	0.0	0.0	0.0	0.0	0.0	0.0
DKK2	27123	symbol	H. sapiens	27123	H. sapiens	0.0	0.0	0.0	0.0	0.0	0.0	0.0	0.0	0.0	0.0	0.0	0.0	0.0	0.0	0.0	0.0	0.0	0.0	0.0	0.0
ABCA10	10349	symbol	H. sapiens	10349	H. sapiens	0.0	0.0	0.0	0.0	0.0	1.0	0.0	0.0	0.0	1.0	0.0	0.0	0.0	0.0	0.0	0.0	0.0	0.0	0.0	0.0
MSRB1	51734	symbol	H. sapiens	51734	H. sapiens	0.0	1.0	0.0	0.0	0.0	0.0	0.0	0.0	0.0	0.0	0.0	0.0	0.0	1.0	0.0	0.0	0.0	0.0	0.0	0.0
RNF41	10193	symbol	H. sapiens	10193	H. sapiens	0.0	0.0	0.0	0.0	0.0	0.0	0.0	1.0	0.0	0.0	0.0	0.0	0.0	0.0	0.0	0.0	0.0	0.0	0.0	0.0
FKBP9P1	360132	symbol	H. sapiens	360132	H. sapiens	0.0	0.0	0.0	0.0	0.0	0.0	0.0	0.0	0.0	0.0	0.0	0.0	0.0	0.0	0.0	0.0	0.0	0.0	0.0	0.0
RNF32	140545	symbol	H. sapiens	140545	H. sapiens	0.0	0.0	0.0	0.0	0.0	0.0	0.0	0.0	0.0	0.0	0.0	0.0	0.0	0.0	0.0	0.0	0.0	0.0	0.0	0.0
RNF39	80352	symbol	H. sapiens	80352	H. sapiens	0.0	0.0	0.0	0.0	0.0	0.0	0.0	0.0	0.0	0.0	0.0	0.0	0.0	0.0	0.0	0.0	0.0	0.0	0.0	0.0
C17orf107	100130311	symbol	H. sapiens	100130311	H. sapiens	0.0	0.0	0.0	0.0	0.0	0.0	0.0	0.0	0.0	0.0	0.0	0.0	0.0	0.0	0.0	0.0	0.0	0.0	0.0	0.0
AC080014.1						nan	nan	nan	nan	nan	nan	nan	nan	nan	nan	nan	nan	nan	nan	nan	nan	nan	nan	nan	nan
MUC12-AS1	102724094	symbol	H. sapiens	102724094	H. sapiens	0.0	0.0	0.0	0.0	0.0	0.0	0.0	0.0	0.0	0.0	0.0	0.0	0.0	0.0	0.0	0.0	0.0	0.0	0.0	0.0
NUDT16-DT	339874	symbol	H. sapiens	339874	H. sapiens	0.0	0.0	0.0	0.0	0.0	0.0	0.0	0.0	0.0	0.0	0.0	0.0	0.0	0.0	0.0	0.0	0.0	0.0	0.0	0.0
TNFRSF14-AS1	115110	symbol	H. sapiens	115110	H. sapiens	0.0	0.0	0.0	0.0	0.0	0.0	0.0	0.0	0.0	0.0	0.0	0.0	0.0	0.0	0.0	0.0	0.0	0.0	0.0	0.0
RELL2	285613	symbol	H. sapiens	285613	H. sapiens	0.0	0.0	0.0	0.0	0.0	0.0	0.0	0.0	0.0	0.0	0.0	0.0	0.0	0.0	0.0	0.0	0.0	1.0	0.0	0.0
ZC3H7B	23264	symbol	H. sapiens	23264	H. sapiens	0.0	0.0	0.0	0.0	0.0	0.0	0.0	0.0	0.0	0.0	0.0	0.0	0.0	0.0	0.0	0.0	0.0	0.0	0.0	0.0
CHMP6	79643	symbol	H. sapiens	79643	H. sapiens	0.0	0.0	0.0	0.0	0.0	0.0	0.0	0.0	0.0	0.0	0.0	0.0	0.0	0.0	0.0	0.0	0.0	0.0	0.0	0.0
NOC2L	26155	symbol	H. sapiens	26155	H. sapiens	0.0	0.0	0.0	0.0	0.0	0.0	0.0	0.0	0.0	0.0	0.0	0.0	0.0	0.0	0.0	0.0	0.0	0.0	0.0	0.0
AL135905.2						nan	nan	nan	nan	nan	nan	nan	nan	nan	nan	nan	nan	nan	nan	nan	nan	nan	nan	nan	nan
MTCYBP43	109729119	symbol	H. sapiens	109729119	H. sapiens	0.0	0.0	0.0	0.0	0.0	0.0	0.0	0.0	0.0	0.0	0.0	0.0	0.0	0.0	0.0	0.0	0.0	0.0	0.0	0.0
SREBF2-AS1	112637020	symbol	H. sapiens	112637020	H. sapiens	0.0	0.0	0.0	0.0	0.0	0.0	0.0	0.0	0.0	0.0	0.0	0.0	0.0	0.0	0.0	0.0	0.0	0.0	0.0	0.0
DLX1	1745	symbol	H. sapiens	1745	H. sapiens	0.0	0.0	0.0	0.0	0.0	0.0	0.0	0.0	0.0	0.0	0.0	0.0	0.0	0.0	0.0	0.0	0.0	0.0	0.0	0.0
CORO1C	23603	symbol	H. sapiens	23603	H. sapiens	0.0	0.0	0.0	0.0	0.0	0.0	0.0	0.0	0.0	0.0	0.0	0.0	0.0	1.0	0.0	0.0	0.0	0.0	0.0	0.0
AC084125.2						nan	nan	nan	nan	nan	nan	nan	nan	nan	nan	nan	nan	nan	nan	nan	nan	nan	nan	nan	nan
EHBP1	23301	symbol	H. sapiens	23301	H. sapiens	0.0	0.0	0.0	0.0	0.0	0.0	0.0	0.0	0.0	0.0	0.0	0.0	0.0	0.0	0.0	0.0	0.0	0.0	0.0	0.0
FLJ46284	441369	symbol	H. sapiens	441369	H. sapiens	0.0	0.0	0.0	0.0	0.0	0.0	0.0	0.0	0.0	0.0	0.0	0.0	0.0	0.0	0.0	0.0	0.0	0.0	0.0	0.0
ATP6V1G2	534	symbol	H. sapiens	534	H. sapiens	0.0	0.0	0.0	0.0	0.0	0.0	0.0	0.0	0.0	1.0	0.0	0.0	0.0	0.0	0.0	0.0	0.0	0.0	0.0	0.0
TRIB3	57761	symbol	H. sapiens	57761	H. sapiens	0.0	0.0	0.0	0.0	0.0	0.0	0.0	1.0	0.0	0.0	0.0	0.0	0.0	0.0	0.0	0.0	0.0	0.0	0.0	0.0
AC093535.1						nan	nan	nan	nan	nan	nan	nan	nan	nan	nan	nan	nan	nan	nan	nan	nan	nan	nan	nan	nan
AC093535.2						nan	nan	nan	nan	nan	nan	nan	nan	nan	nan	nan	nan	nan	nan	nan	nan	nan	nan	nan	nan
CIBAR1	137392	symbol	H. sapiens	137392	H. sapiens	0.0	0.0	0.0	0.0	0.0	0.0	0.0	0.0	0.0	0.0	0.0	0.0	0.0	0.0	0.0	0.0	0.0	0.0	0.0	0.0
AC026691.1						nan	nan	nan	nan	nan	nan	nan	nan	nan	nan	nan	nan	nan	nan	nan	nan	nan	nan	nan	nan
WASHC2C	253725	symbol	H. sapiens	253725	H. sapiens	0.0	0.0	0.0	0.0	0.0	0.0	0.0	0.0	0.0	0.0	0.0	0.0	0.0	0.0	0.0	0.0	0.0	0.0	0.0	0.0
SEH1L	81929	symbol	H. sapiens	81929	H. sapiens	0.0	0.0	0.0	0.0	0.0	0.0	0.0	0.0	0.0	0.0	0.0	0.0	0.0	0.0	0.0	0.0	0.0	0.0	0.0	0.0
SNAI3	333929	symbol	H. sapiens	333929	H. sapiens	0.0	0.0	0.0	0.0	0.0	0.0	0.0	0.0	0.0	0.0	0.0	0.0	0.0	0.0	0.0	0.0	0.0	0.0	0.0	0.0
SNAI2	6591	symbol	H. sapiens	6591	H. sapiens	0.0	0.0	0.0	0.0	0.0	0.0	0.0	0.0	0.0	0.0	0.0	0.0	0.0	0.0	0.0	0.0	0.0	0.0	0.0	0.0
GK-AS1	100873902	symbol	H. sapiens	100873902	H. sapiens	0.0	0.0	0.0	0.0	0.0	0.0	0.0	0.0	0.0	0.0	0.0	0.0	0.0	0.0	0.0	0.0	0.0	0.0	0.0	0.0
TEAD1	7003	symbol	H. sapiens	7003	H. sapiens	0.0	0.0	0.0	0.0	0.0	0.0	0.0	0.0	0.0	0.0	0.0	0.0	0.0	0.0	0.0	0.0	0.0	0.0	0.0	0.0
TEAD3	7005	symbol	H. sapiens	7005	H. sapiens	0.0	0.0	0.0	0.0	0.0	0.0	0.0	0.0	0.0	0.0	0.0	0.0	0.0	0.0	0.0	0.0	0.0	0.0	0.0	0.0
MGLL	11343	symbol	H. sapiens	11343	H. sapiens	0.0	0.0	0.0	0.0	0.0	0.0	0.0	0.0	0.0	0.0	0.0	0.0	0.0	0.0	0.0	0.0	0.0	0.0	0.0	0.0
SOCS2-AS1	144481	symbol	H. sapiens	144481	H. sapiens	0.0	0.0	0.0	0.0	0.0	0.0	0.0	0.0	0.0	0.0	0.0	0.0	0.0	0.0	0.0	0.0	0.0	0.0	0.0	0.0
FBXL9P	26231	symbol	H. sapiens	26231	H. sapiens	0.0	0.0	0.0	0.0	0.0	0.0	0.0	0.0	0.0	0.0	0.0	0.0	0.0	0.0	0.0	0.0	0.0	0.0	0.0	0.0
DMTN	2039	symbol	H. sapiens	2039	H. sapiens	0.0	0.0	0.0	0.0	0.0	0.0	0.0	0.0	0.0	0.0	0.0	0.0	0.0	1.0	0.0	0.0	0.0	0.0	0.0	0.0
AC003102.1						nan	nan	nan	nan	nan	nan	nan	nan	nan	nan	nan	nan	nan	nan	nan	nan	nan	nan	nan	nan
SLC8A1	6546	symbol	H. sapiens	6546	H. sapiens	0.0	0.0	0.0	1.0	0.0	0.0	0.0	0.0	0.0	1.0	0.0	0.0	0.0	0.0	0.0	0.0	0.0	0.0	0.0	0.0
PANCR	110231149	symbol	H. sapiens	110231149	H. sapiens	0.0	0.0	0.0	0.0	0.0	0.0	0.0	0.0	0.0	0.0	0.0	0.0	0.0	0.0	0.0	0.0	0.0	0.0	0.0	0.0
TRGV7	6981	symbol	H. sapiens	6981	H. sapiens	0.0	0.0	0.0	0.0	0.0	0.0	0.0	0.0	0.0	0.0	0.0	0.0	0.0	0.0	0.0	0.0	0.0	0.0	0.0	0.0
RAB38	23682	symbol	H. sapiens	23682	H. sapiens	0.0	0.0	0.0	0.0	0.0	0.0	0.0	0.0	0.0	0.0	0.0	0.0	0.0	0.0	0.0	0.0	0.0	0.0	0.0	0.0
RAB26	25837	symbol	H. sapiens	25837	H. sapiens	0.0	0.0	0.0	0.0	0.0	0.0	0.0	0.0	0.0	0.0	0.0	0.0	0.0	0.0	0.0	0.0	0.0	0.0	0.0	0.0
PENK-AS1	101929415	symbol	H. sapiens	101929415	H. sapiens	0.0	0.0	0.0	0.0	0.0	0.0	0.0	0.0	0.0	0.0	0.0	0.0	0.0	0.0	0.0	0.0	0.0	0.0	0.0	0.0
FBXL17	64839	symbol	H. sapiens	64839	H. sapiens	0.0	0.0	0.0	0.0	0.0	0.0	0.0	0.0	0.0	0.0	0.0	0.0	0.0	0.0	0.0	0.0	0.0	0.0	0.0	0.0
FBXL18	80028	symbol	H. sapiens	80028	H. sapiens	0.0	0.0	0.0	0.0	0.0	0.0	0.0	0.0	0.0	0.0	0.0	0.0	0.0	0.0	0.0	0.0	0.0	0.0	0.0	0.0
PSAT1	29968	symbol	H. sapiens	29968	H. sapiens	0.0	0.0	0.0	0.0	0.0	0.0	0.0	0.0	0.0	0.0	0.0	0.0	0.0	0.0	0.0	0.0	0.0	0.0	0.0	0.0
CALML6	163688	symbol	H. sapiens	163688	H. sapiens	0.0	0.0	0.0	1.0	0.0	0.0	0.0	0.0	0.0	0.0	0.0	0.0	0.0	0.0	0.0	0.0	0.0	0.0	0.0	0.0
XXYLT1-AS2	101410543	symbol	H. sapiens	101410543	H. sapiens	0.0	0.0	0.0	0.0	0.0	0.0	0.0	0.0	0.0	0.0	0.0	0.0	0.0	0.0	0.0	0.0	0.0	0.0	0.0	0.0
GATD1-DT	171391	symbol	H. sapiens	171391	H. sapiens	0.0	0.0	0.0	0.0	0.0	0.0	0.0	0.0	0.0	0.0	0.0	0.0	0.0	0.0	0.0	0.0	0.0	0.0	0.0	0.0
PANO1	101927423	symbol	H. sapiens	101927423	H. sapiens	0.0	0.0	0.0	0.0	0.0	0.0	0.0	0.0	0.0	0.0	0.0	0.0	0.0	0.0	0.0	0.0	0.0	0.0	0.0	0.0
ENSG00000286044						nan	nan	nan	nan	nan	nan	nan	nan	nan	nan	nan	nan	nan	nan	nan	nan	nan	nan	nan	nan
ENSG00000286023						nan	nan	nan	nan	nan	nan	nan	nan	nan	nan	nan	nan	nan	nan	nan	nan	nan	nan	nan	nan
ENSG00000286024	105372432	ensembl_gene_id	H. sapiens	105372432	H. sapiens	0.0	0.0	0.0	0.0	0.0	0.0	0.0	0.0	0.0	0.0	0.0	0.0	0.0	0.0	0.0	0.0	0.0	0.0	0.0	0.0
ATP6V0E2	155066	symbol	H. sapiens	155066	H. sapiens	0.0	0.0	0.0	0.0	0.0	0.0	0.0	0.0	0.0	1.0	0.0	0.0	0.0	0.0	0.0	0.0	0.0	0.0	0.0	0.0
AL391988.1						nan	nan	nan	nan	nan	nan	nan	nan	nan	nan	nan	nan	nan	nan	nan	nan	nan	nan	nan	nan
AC022655.1						nan	nan	nan	nan	nan	nan	nan	nan	nan	nan	nan	nan	nan	nan	nan	nan	nan	nan	nan	nan
HAPLN3	145864	symbol	H. sapiens	145864	H. sapiens	0.0	0.0	1.0	0.0	0.0	0.0	0.0	0.0	1.0	0.0	0.0	0.0	0.0	0.0	0.0	0.0	0.0	0.0	0.0	0.0
HAPLN1	1404	symbol	H. sapiens	1404	H. sapiens	1.0	0.0	1.0	0.0	0.0	0.0	0.0	0.0	1.0	0.0	0.0	0.0	0.0	0.0	0.0	0.0	0.0	0.0	0.0	0.0
RENO1	119545628	symbol	H. sapiens	119545628	H. sapiens	0.0	0.0	0.0	0.0	0.0	0.0	0.0	0.0	0.0	0.0	0.0	0.0	0.0	0.0	0.0	0.0	0.0	0.0	0.0	0.0
AC073389.3						nan	nan	nan	nan	nan	nan	nan	nan	nan	nan	nan	nan	nan	nan	nan	nan	nan	nan	nan	nan
AC073389.1						nan	nan	nan	nan	nan	nan	nan	nan	nan	nan	nan	nan	nan	nan	nan	nan	nan	nan	nan	nan
AC068790.9						nan	nan	nan	nan	nan	nan	nan	nan	nan	nan	nan	nan	nan	nan	nan	nan	nan	nan	nan	nan
AC068790.4						nan	nan	nan	nan	nan	nan	nan	nan	nan	nan	nan	nan	nan	nan	nan	nan	nan	nan	nan	nan
GPR17	2840	symbol	H. sapiens	2840	H. sapiens	0.0	0.0	0.0	0.0	0.0	0.0	0.0	0.0	0.0	0.0	0.0	0.0	0.0	0.0	0.0	0.0	0.0	0.0	0.0	0.0
MICB-DT	102725068	symbol	H. sapiens	102725068	H. sapiens	0.0	0.0	0.0	0.0	0.0	0.0	0.0	0.0	0.0	0.0	0.0	0.0	0.0	0.0	0.0	0.0	0.0	0.0	0.0	0.0
AL512506.1						nan	nan	nan	nan	nan	nan	nan	nan	nan	nan	nan	nan	nan	nan	nan	nan	nan	nan	nan	nan
SLC9B1	150159	symbol	H. sapiens	150159	H. sapiens	0.0	0.0	0.0	0.0	0.0	0.0	0.0	0.0	0.0	1.0	0.0	0.0	0.0	0.0	0.0	0.0	0.0	0.0	0.0	0.0
SLC9B2	133308	symbol	H. sapiens	133308	H. sapiens	0.0	0.0	0.0	0.0	0.0	0.0	0.0	0.0	0.0	1.0	0.0	0.0	0.0	0.0	0.0	0.0	0.0	0.0	0.0	0.0
SLC9A3	6550	symbol	H. sapiens	6550	H. sapiens	0.0	0.0	0.0	0.0	0.0	0.0	0.0	0.0	0.0	1.0	0.0	0.0	0.0	0.0	0.0	0.0	0.0	0.0	0.0	0.0
SLC9A9	285195	symbol	H. sapiens	285195	H. sapiens	0.0	0.0	0.0	0.0	0.0	0.0	0.0	0.0	0.0	1.0	0.0	0.0	0.0	0.0	0.0	0.0	0.0	0.0	0.0	0.0
AC053513.1						nan	nan	nan	nan	nan	nan	nan	nan	nan	nan	nan	nan	nan	nan	nan	nan	nan	nan	nan	nan
CYP2A7P2	1550	gene_synonym	H. sapiens	1550	H. sapiens	0.0	0.0	0.0	0.0	0.0	0.0	0.0	0.0	0.0	0.0	0.0	0.0	0.0	0.0	0.0	0.0	0.0	0.0	0.0	0.0
AFTPH-DT	101927402	symbol	H. sapiens	101927402	H. sapiens	0.0	0.0	0.0	0.0	0.0	0.0	0.0	0.0	0.0	0.0	0.0	0.0	0.0	0.0	0.0	0.0	0.0	0.0	0.0	0.0
SLC12A6	9990	symbol	H. sapiens	9990	H. sapiens	0.0	0.0	0.0	0.0	0.0	0.0	0.0	1.0	0.0	1.0	0.0	0.0	0.0	0.0	0.0	0.0	1.0	0.0	0.0	0.0
PAQR6	79957	symbol	H. sapiens	79957	H. sapiens	0.0	0.0	0.0	0.0	0.0	0.0	0.0	0.0	0.0	0.0	0.0	0.0	0.0	0.0	0.0	0.0	0.0	0.0	0.0	0.0
MAP3K4-AS1	117981787	symbol	H. sapiens	117981787	H. sapiens	0.0	0.0	0.0	0.0	0.0	0.0	0.0	0.0	0.0	0.0	0.0	0.0	0.0	0.0	0.0	0.0	0.0	0.0	0.0	0.0
PRSS23-AS1	107984429	symbol	H. sapiens	107984429	H. sapiens	0.0	0.0	0.0	0.0	0.0	0.0	0.0	0.0	0.0	0.0	0.0	0.0	0.0	0.0	0.0	0.0	0.0	0.0	0.0	0.0
ERCC6L2	375748	symbol	H. sapiens	375748	H. sapiens	0.0	0.0	0.0	0.0	0.0	0.0	0.0	1.0	0.0	0.0	0.0	0.0	0.0	0.0	0.0	0.0	0.0	0.0	0.0	0.0
DOK4	55715	symbol	H. sapiens	55715	H. sapiens	0.0	0.0	0.0	0.0	0.0	0.0	0.0	0.0	0.0	0.0	0.0	0.0	0.0	0.0	0.0	0.0	0.0	0.0	0.0	0.0
DOK6	220164	symbol	H. sapiens	220164	H. sapiens	0.0	0.0	0.0	0.0	0.0	0.0	0.0	0.0	0.0	0.0	0.0	0.0	0.0	0.0	0.0	0.0	0.0	0.0	0.0	0.0
TWF2-DT	101929054	symbol	H. sapiens	101929054	H. sapiens	0.0	0.0	0.0	0.0	0.0	0.0	0.0	0.0	0.0	0.0	0.0	0.0	0.0	0.0	0.0	0.0	0.0	0.0	0.0	0.0
VCAN	1462	symbol	H. sapiens	1462	H. sapiens	1.0	0.0	1.0	1.0	0.0	0.0	0.0	0.0	1.0	0.0	0.0	0.0	0.0	0.0	0.0	0.0	0.0	0.0	0.0	0.0
LMBRD2	92255	symbol	H. sapiens	92255	H. sapiens	0.0	0.0	0.0	0.0	0.0	0.0	0.0	0.0	0.0	0.0	0.0	0.0	0.0	0.0	0.0	0.0	0.0	0.0	0.0	0.0
MAPK12	6300	symbol	H. sapiens	6300	H. sapiens	0.0	0.0	0.0	0.0	0.0	0.0	0.0	0.0	0.0	0.0	0.0	1.0	0.0	0.0	0.0	0.0	0.0	0.0	0.0	0.0
MAPK10	5602	symbol	H. sapiens	5602	H. sapiens	0.0	0.0	0.0	0.0	0.0	0.0	0.0	0.0	0.0	0.0	0.0	1.0	0.0	0.0	0.0	0.0	0.0	0.0	0.0	0.0
MAPK11	5600	symbol	H. sapiens	5600	H. sapiens	0.0	0.0	0.0	0.0	0.0	0.0	0.0	0.0	0.0	0.0	0.0	1.0	0.0	0.0	0.0	0.0	0.0	0.0	0.0	0.0
SERPINH1	871	symbol	H. sapiens	871	H. sapiens	0.0	0.0	0.0	0.0	0.0	0.0	0.0	0.0	0.0	0.0	0.0	0.0	0.0	0.0	0.0	0.0	0.0	1.0	0.0	0.0
TRIM2	23321	symbol	H. sapiens	23321	H. sapiens	0.0	0.0	0.0	0.0	0.0	0.0	0.0	0.0	0.0	0.0	0.0	0.0	0.0	0.0	0.0	0.0	0.0	0.0	0.0	0.0
SERPINB1	1992	symbol	H. sapiens	1992	H. sapiens	0.0	0.0	0.0	0.0	0.0	0.0	0.0	0.0	0.0	0.0	0.0	0.0	0.0	0.0	0.0	0.0	0.0	0.0	0.0	0.0
MIR4527HG	110175910	symbol	H. sapiens	110175910	H. sapiens	0.0	0.0	0.0	0.0	0.0	0.0	0.0	0.0	0.0	0.0	0.0	0.0	0.0	0.0	0.0	0.0	0.0	0.0	0.0	0.0
CHRM2	1129	symbol	H. sapiens	1129	H. sapiens	0.0	0.0	0.0	0.0	0.0	0.0	0.0	0.0	0.0	0.0	0.0	0.0	0.0	0.0	0.0	0.0	0.0	0.0	0.0	0.0
SEMA5A	9037	symbol	H. sapiens	9037	H. sapiens	0.0	0.0	1.0	0.0	0.0	0.0	0.0	0.0	0.0	0.0	0.0	0.0	0.0	0.0	0.0	0.0	0.0	0.0	0.0	0.0
SEMA6A	57556	symbol	H. sapiens	57556	H. sapiens	0.0	0.0	0.0	0.0	0.0	0.0	0.0	0.0	0.0	0.0	0.0	0.0	0.0	0.0	0.0	0.0	0.0	0.0	0.0	0.0
SEMA6D	80031	symbol	H. sapiens	80031	H. sapiens	0.0	0.0	0.0	0.0	0.0	0.0	0.0	0.0	0.0	0.0	0.0	0.0	0.0	0.0	0.0	0.0	0.0	0.0	0.0	0.0
AC096667.1						nan	nan	nan	nan	nan	nan	nan	nan	nan	nan	nan	nan	nan	nan	nan	nan	nan	nan	nan	nan
GTF2F2	2963	symbol	H. sapiens	2963	H. sapiens	0.0	0.0	0.0	0.0	0.0	0.0	0.0	0.0	0.0	0.0	0.0	0.0	0.0	0.0	0.0	0.0	0.0	0.0	0.0	0.0
RHOBTB3	22836	symbol	H. sapiens	22836	H. sapiens	0.0	0.0	0.0	0.0	0.0	0.0	0.0	0.0	0.0	0.0	0.0	0.0	0.0	0.0	0.0	0.0	0.0	0.0	0.0	0.0
SEMA3D	223117	symbol	H. sapiens	223117	H. sapiens	0.0	0.0	0.0	0.0	0.0	0.0	0.0	0.0	0.0	0.0	0.0	0.0	0.0	0.0	0.0	0.0	0.0	0.0	0.0	0.0
SEMA3A	10371	symbol	H. sapiens	10371	H. sapiens	0.0	0.0	0.0	0.0	0.0	0.0	0.0	0.0	0.0	0.0	0.0	0.0	0.0	0.0	0.0	0.0	0.0	0.0	0.0	0.0
MIR181A2HG	100379345	symbol	H. sapiens	100379345	H. sapiens	0.0	0.0	0.0	0.0	0.0	0.0	0.0	0.0	0.0	0.0	0.0	0.0	0.0	0.0	0.0	0.0	0.0	0.0	0.0	0.0
AC007216.1						nan	nan	nan	nan	nan	nan	nan	nan	nan	nan	nan	nan	nan	nan	nan	nan	nan	nan	nan	nan
FKBP4P1	100132656	symbol	H. sapiens	100132656	H. sapiens	0.0	0.0	0.0	0.0	0.0	0.0	0.0	0.0	0.0	0.0	0.0	0.0	0.0	0.0	0.0	0.0	0.0	0.0	0.0	0.0
PRSS30P	124221	symbol	H. sapiens	124221	H. sapiens	0.0	0.0	0.0	0.0	0.0	0.0	0.0	0.0	0.0	0.0	0.0	0.0	0.0	0.0	0.0	0.0	0.0	0.0	0.0	0.0
DPM3	54344	symbol	H. sapiens	54344	H. sapiens	0.0	0.0	0.0	0.0	1.0	0.0	0.0	0.0	0.0	0.0	0.0	0.0	0.0	0.0	0.0	0.0	0.0	0.0	0.0	0.0
DPP3	10072	symbol	H. sapiens	10072	H. sapiens	0.0	0.0	0.0	0.0	0.0	0.0	0.0	0.0	0.0	0.0	0.0	0.0	0.0	0.0	0.0	0.0	0.0	0.0	0.0	0.0
DPP6	1804	symbol	H. sapiens	1804	H. sapiens	0.0	0.0	0.0	0.0	0.0	0.0	0.0	0.0	0.0	0.0	0.0	0.0	0.0	0.0	0.0	0.0	0.0	0.0	0.0	0.0
RADIL	55698	symbol	H. sapiens	55698	H. sapiens	0.0	0.0	0.0	0.0	0.0	0.0	0.0	0.0	0.0	0.0	0.0	0.0	0.0	0.0	0.0	0.0	0.0	0.0	0.0	0.0
ENSG00000286216						nan	nan	nan	nan	nan	nan	nan	nan	nan	nan	nan	nan	nan	nan	nan	nan	nan	nan	nan	nan
RN7SKP281	106480369	symbol	H. sapiens	106480369	H. sapiens	0.0	0.0	0.0	0.0	0.0	0.0	0.0	0.0	0.0	0.0	0.0	0.0	0.0	0.0	0.0	0.0	0.0	0.0	0.0	0.0
RN7SL127P	106480956	symbol	H. sapiens	106480956	H. sapiens	0.0	0.0	0.0	0.0	0.0	0.0	0.0	0.0	0.0	0.0	0.0	0.0	0.0	0.0	0.0	0.0	0.0	0.0	0.0	0.0
LRATD1	151354	symbol	H. sapiens	151354	H. sapiens	0.0	0.0	0.0	0.0	0.0	0.0	0.0	0.0	0.0	0.0	0.0	0.0	0.0	0.0	0.0	0.0	0.0	0.0	0.0	0.0
MTHFD2	10797	symbol	H. sapiens	10797	H. sapiens	0.0	1.0	0.0	0.0	0.0	0.0	0.0	0.0	0.0	0.0	0.0	0.0	0.0	0.0	0.0	0.0	0.0	0.0	0.0	0.0
DPYD	1806	symbol	H. sapiens	1806	H. sapiens	0.0	1.0	0.0	0.0	0.0	0.0	0.0	0.0	0.0	0.0	1.0	0.0	0.0	0.0	0.0	0.0	0.0	0.0	0.0	0.0
SRSF8	10929	symbol	H. sapiens	10929	H. sapiens	0.0	0.0	0.0	0.0	0.0	0.0	0.0	0.0	0.0	0.0	0.0	0.0	0.0	0.0	0.0	0.0	0.0	0.0	0.0	0.0
AC099794.1						nan	nan	nan	nan	nan	nan	nan	nan	nan	nan	nan	nan	nan	nan	nan	nan	nan	nan	nan	nan
GAREM2	150946	symbol	H. sapiens	150946	H. sapiens	0.0	0.0	0.0	0.0	0.0	0.0	0.0	0.0	0.0	0.0	0.0	0.0	0.0	0.0	0.0	0.0	0.0	0.0	0.0	0.0
AC116337.3						nan	nan	nan	nan	nan	nan	nan	nan	nan	nan	nan	nan	nan	nan	nan	nan	nan	nan	nan	nan
MAGI2-AS3	100505881	symbol	H. sapiens	100505881	H. sapiens	0.0	0.0	0.0	0.0	0.0	0.0	0.0	0.0	0.0	0.0	0.0	0.0	0.0	0.0	0.0	0.0	0.0	0.0	0.0	0.0
MON1B	22879	symbol	H. sapiens	22879	H. sapiens	0.0	0.0	0.0	0.0	0.0	0.0	0.0	0.0	0.0	0.0	0.0	0.0	0.0	0.0	0.0	0.0	0.0	0.0	0.0	0.0
ENSG00000286388						nan	nan	nan	nan	nan	nan	nan	nan	nan	nan	nan	nan	nan	nan	nan	nan	nan	nan	nan	nan
ENSG00000286389	105373289	ensembl_gene_id	H. sapiens	105373289	H. sapiens	0.0	0.0	0.0	0.0	0.0	0.0	0.0	0.0	0.0	0.0	0.0	0.0	0.0	0.0	0.0	0.0	0.0	0.0	0.0	0.0
AHSA2P	130872	symbol	H. sapiens	130872	H. sapiens	0.0	0.0	0.0	0.0	0.0	0.0	0.0	0.0	0.0	0.0	0.0	0.0	0.0	0.0	0.0	0.0	0.0	0.0	0.0	0.0
AC068992.1						nan	nan	nan	nan	nan	nan	nan	nan	nan	nan	nan	nan	nan	nan	nan	nan	nan	nan	nan	nan
ENSG00000286379						nan	nan	nan	nan	nan	nan	nan	nan	nan	nan	nan	nan	nan	nan	nan	nan	nan	nan	nan	nan
ENSG00000286326						nan	nan	nan	nan	nan	nan	nan	nan	nan	nan	nan	nan	nan	nan	nan	nan	nan	nan	nan	nan
KIF26B-AS1	111216275	symbol	H. sapiens	111216275	H. sapiens	0.0	0.0	0.0	0.0	0.0	0.0	0.0	0.0	0.0	0.0	0.0	0.0	0.0	0.0	0.0	0.0	0.0	0.0	0.0	0.0
ENSG00000286337						nan	nan	nan	nan	nan	nan	nan	nan	nan	nan	nan	nan	nan	nan	nan	nan	nan	nan	nan	nan
ENSG00000286310						nan	nan	nan	nan	nan	nan	nan	nan	nan	nan	nan	nan	nan	nan	nan	nan	nan	nan	nan	nan
ENSG00000286314						nan	nan	nan	nan	nan	nan	nan	nan	nan	nan	nan	nan	nan	nan	nan	nan	nan	nan	nan	nan
WDR90	197335	symbol	H. sapiens	197335	H. sapiens	0.0	0.0	0.0	0.0	0.0	0.0	0.0	0.0	0.0	0.0	0.0	0.0	0.0	0.0	0.0	0.0	0.0	0.0	0.0	0.0
ENSG00000286511						nan	nan	nan	nan	nan	nan	nan	nan	nan	nan	nan	nan	nan	nan	nan	nan	nan	nan	nan	nan
ENSG00000286512						nan	nan	nan	nan	nan	nan	nan	nan	nan	nan	nan	nan	nan	nan	nan	nan	nan	nan	nan	nan
WDR37	22884	symbol	H. sapiens	22884	H. sapiens	0.0	0.0	0.0	0.0	0.0	0.0	0.0	0.0	0.0	0.0	0.0	0.0	0.0	0.0	0.0	0.0	0.0	0.0	0.0	0.0
WDR31	114987	symbol	H. sapiens	114987	H. sapiens	0.0	0.0	0.0	0.0	0.0	0.0	0.0	0.0	0.0	0.0	0.0	0.0	0.0	0.0	0.0	0.0	0.0	0.0	0.0	0.0
TRBV7-9	28589	symbol	H. sapiens	28589	H. sapiens	0.0	0.0	0.0	0.0	0.0	0.0	0.0	0.0	0.0	0.0	0.0	0.0	0.0	0.0	0.0	0.0	0.0	0.0	0.0	0.0
WDR19	57728	symbol	H. sapiens	57728	H. sapiens	0.0	0.0	0.0	0.0	0.0	0.0	0.0	0.0	0.0	0.0	0.0	0.0	0.0	0.0	0.0	0.0	0.0	0.0	0.0	0.0
DRD4	1815	symbol	H. sapiens	1815	H. sapiens	0.0	0.0	0.0	0.0	0.0	0.0	0.0	0.0	0.0	0.0	0.0	0.0	0.0	0.0	0.0	0.0	0.0	0.0	0.0	0.0
HCG11	493812	symbol	H. sapiens	493812	H. sapiens	0.0	0.0	0.0	0.0	0.0	0.0	0.0	0.0	0.0	0.0	0.0	0.0	0.0	0.0	0.0	0.0	0.0	0.0	0.0	0.0
HS6ST1	9394	symbol	H. sapiens	9394	H. sapiens	0.0	0.0	0.0	0.0	0.0	0.0	0.0	0.0	0.0	0.0	0.0	0.0	0.0	0.0	0.0	0.0	0.0	0.0	0.0	0.0
SRRM2	23524	symbol	H. sapiens	23524	H. sapiens	0.0	0.0	0.0	0.0	0.0	0.0	0.0	0.0	0.0	0.0	0.0	0.0	0.0	0.0	0.0	0.0	0.0	0.0	0.0	0.0
MLF2	8079	symbol	H. sapiens	8079	H. sapiens	0.0	0.0	0.0	0.0	0.0	0.0	0.0	0.0	0.0	0.0	0.0	0.0	0.0	0.0	0.0	0.0	0.0	0.0	0.0	0.0
DUX4L50	106480350	symbol	H. sapiens	106480350	H. sapiens	0.0	0.0	0.0	0.0	0.0	0.0	0.0	0.0	0.0	0.0	0.0	0.0	0.0	0.0	0.0	0.0	0.0	0.0	0.0	0.0
ICA1L	130026	symbol	H. sapiens	130026	H. sapiens	0.0	0.0	0.0	0.0	0.0	0.0	0.0	0.0	0.0	0.0	0.0	0.0	0.0	0.0	0.0	0.0	0.0	0.0	0.0	0.0
AL645933.2						nan	nan	nan	nan	nan	nan	nan	nan	nan	nan	nan	nan	nan	nan	nan	nan	nan	nan	nan	nan
ENSG00000286496	124904601	ensembl_gene_id	H. sapiens	124904601	H. sapiens	0.0	0.0	0.0	0.0	0.0	0.0	0.0	0.0	0.0	0.0	0.0	0.0	0.0	0.0	0.0	0.0	0.0	0.0	0.0	0.0
ENSG00000286473						nan	nan	nan	nan	nan	nan	nan	nan	nan	nan	nan	nan	nan	nan	nan	nan	nan	nan	nan	nan
MFSD3	113655	symbol	H. sapiens	113655	H. sapiens	0.0	0.0	0.0	0.0	0.0	0.0	0.0	0.0	0.0	0.0	0.0	0.0	0.0	0.0	0.0	0.0	0.0	0.0	0.0	0.0
HGSNAT	138050	symbol	H. sapiens	138050	H. sapiens	0.0	0.0	0.0	0.0	0.0	0.0	0.0	0.0	0.0	0.0	0.0	0.0	0.0	0.0	0.0	0.0	0.0	0.0	0.0	0.0
ENSG00000286458						nan	nan	nan	nan	nan	nan	nan	nan	nan	nan	nan	nan	nan	nan	nan	nan	nan	nan	nan	nan
DDAH2	23564	symbol	H. sapiens	23564	H. sapiens	0.0	0.0	0.0	0.0	0.0	0.0	0.0	0.0	0.0	0.0	0.0	0.0	0.0	0.0	0.0	0.0	0.0	0.0	0.0	0.0
CDH11	1009	symbol	H. sapiens	1009	H. sapiens	0.0	0.0	0.0	1.0	0.0	0.0	1.0	0.0	0.0	0.0	0.0	0.0	0.0	0.0	0.0	0.0	0.0	0.0	0.0	0.0
AP002026.1						nan	nan	nan	nan	nan	nan	nan	nan	nan	nan	nan	nan	nan	nan	nan	nan	nan	nan	nan	nan
STARD4	134429	symbol	H. sapiens	134429	H. sapiens	0.0	0.0	0.0	0.0	0.0	1.0	0.0	0.0	0.0	0.0	0.0	0.0	0.0	0.0	0.0	0.0	0.0	0.0	0.0	0.0
GUCD1	83606	symbol	H. sapiens	83606	H. sapiens	0.0	0.0	0.0	0.0	0.0	0.0	0.0	0.0	0.0	0.0	0.0	0.0	0.0	0.0	0.0	0.0	0.0	0.0	0.0	0.0
PCDHGA11	56105	symbol	H. sapiens	56105	H. sapiens	0.0	0.0	0.0	1.0	0.0	0.0	0.0	0.0	0.0	0.0	0.0	0.0	0.0	0.0	0.0	0.0	0.0	0.0	0.0	0.0
PCDHGA12	26025	symbol	H. sapiens	26025	H. sapiens	0.0	0.0	0.0	1.0	0.0	0.0	0.0	0.0	0.0	0.0	0.0	0.0	0.0	0.0	0.0	0.0	0.0	0.0	0.0	0.0
CDIN1	84529	symbol	H. sapiens	84529	H. sapiens	0.0	0.0	0.0	0.0	0.0	0.0	0.0	0.0	0.0	0.0	0.0	0.0	0.0	0.0	0.0	0.0	0.0	0.0	0.0	0.0
FLVCR1	28982	symbol	H. sapiens	28982	H. sapiens	0.0	0.0	0.0	0.0	0.0	0.0	0.0	0.0	0.0	0.0	0.0	0.0	0.0	0.0	0.0	0.0	0.0	0.0	0.0	0.0
CXCL17	284340	symbol	H. sapiens	284340	H. sapiens	0.0	0.0	0.0	0.0	0.0	0.0	0.0	0.0	0.0	0.0	0.0	0.0	0.0	0.0	0.0	0.0	0.0	0.0	0.0	0.0
GLIS1	148979	symbol	H. sapiens	148979	H. sapiens	0.0	0.0	0.0	0.0	0.0	0.0	0.0	0.0	0.0	0.0	0.0	0.0	0.0	0.0	0.0	0.0	0.0	0.0	0.0	0.0
GLIS2	84662	symbol	H. sapiens	84662	H. sapiens	0.0	0.0	0.0	0.0	0.0	0.0	0.0	0.0	0.0	0.0	0.0	0.0	0.0	0.0	0.0	0.0	0.0	0.0	0.0	0.0
DSEL	92126	symbol	H. sapiens	92126	H. sapiens	0.0	0.0	0.0	0.0	0.0	0.0	0.0	0.0	0.0	0.0	0.0	0.0	0.0	0.0	0.0	0.0	0.0	0.0	0.0	0.0
CXCL12	6387	symbol	H. sapiens	6387	H. sapiens	0.0	0.0	0.0	0.0	0.0	0.0	1.0	0.0	0.0	0.0	0.0	0.0	0.0	0.0	0.0	0.0	0.0	0.0	0.0	0.0
CDCA7L	55536	symbol	H. sapiens	55536	H. sapiens	0.0	0.0	0.0	0.0	0.0	0.0	0.0	0.0	0.0	0.0	0.0	0.0	0.0	0.0	0.0	0.0	0.0	0.0	0.0	0.0
MMAB	326625	symbol	H. sapiens	326625	H. sapiens	0.0	0.0	0.0	0.0	0.0	0.0	0.0	0.0	0.0	0.0	0.0	0.0	0.0	0.0	0.0	0.0	0.0	0.0	0.0	0.0
CARS1-AS1	100852407	symbol	H. sapiens	100852407	H. sapiens	0.0	0.0	0.0	0.0	0.0	0.0	0.0	0.0	0.0	0.0	0.0	0.0	0.0	0.0	0.0	0.0	0.0	0.0	0.0	0.0
KIF23-AS1	145694	symbol	H. sapiens	145694	H. sapiens	0.0	0.0	0.0	0.0	0.0	0.0	0.0	0.0	0.0	0.0	0.0	0.0	0.0	0.0	0.0	0.0	0.0	0.0	0.0	0.0
ENSG00000286596						nan	nan	nan	nan	nan	nan	nan	nan	nan	nan	nan	nan	nan	nan	nan	nan	nan	nan	nan	nan
DSTN	11034	symbol	H. sapiens	11034	H. sapiens	0.0	0.0	0.0	0.0	0.0	0.0	0.0	0.0	0.0	0.0	0.0	0.0	0.0	1.0	0.0	0.0	0.0	0.0	0.0	0.0
AC091132.2						nan	nan	nan	nan	nan	nan	nan	nan	nan	nan	nan	nan	nan	nan	nan	nan	nan	nan	nan	nan
DYNLT5	200132	symbol	H. sapiens	200132	H. sapiens	0.0	0.0	0.0	0.0	0.0	0.0	0.0	0.0	0.0	0.0	0.0	0.0	0.0	0.0	0.0	0.0	0.0	0.0	0.0	0.0
CDHR5	53841	symbol	H. sapiens	53841	H. sapiens	0.0	0.0	0.0	1.0	0.0	0.0	1.0	0.0	0.0	0.0	0.0	0.0	0.0	0.0	0.0	0.0	0.0	0.0	0.0	0.0
ENSG00000286545						nan	nan	nan	nan	nan	nan	nan	nan	nan	nan	nan	nan	nan	nan	nan	nan	nan	nan	nan	nan
ENSG00000286559	101927857	ensembl_gene_id	H. sapiens	101927857	H. sapiens	0.0	0.0	0.0	0.0	0.0	0.0	0.0	0.0	0.0	0.0	0.0	0.0	0.0	0.0	0.0	0.0	0.0	0.0	0.0	0.0
ATP5MC1P3	646619	symbol	H. sapiens	646619	H. sapiens	0.0	0.0	0.0	0.0	0.0	0.0	0.0	0.0	0.0	0.0	0.0	0.0	0.0	0.0	0.0	0.0	0.0	0.0	0.0	0.0
NBAT1	729177	symbol	H. sapiens	729177	H. sapiens	0.0	0.0	0.0	0.0	0.0	0.0	0.0	0.0	0.0	0.0	0.0	0.0	0.0	0.0	0.0	0.0	0.0	0.0	0.0	0.0
CDKN2B-AS1	100048912	symbol	H. sapiens	100048912	H. sapiens	0.0	0.0	0.0	0.0	0.0	0.0	0.0	0.0	0.0	0.0	0.0	0.0	0.0	0.0	0.0	0.0	0.0	0.0	0.0	0.0
AC099063.4						nan	nan	nan	nan	nan	nan	nan	nan	nan	nan	nan	nan	nan	nan	nan	nan	nan	nan	nan	nan
PSMG3-AS1	114796	symbol	H. sapiens	114796	H. sapiens	0.0	0.0	0.0	0.0	0.0	0.0	0.0	0.0	0.0	0.0	0.0	0.0	0.0	0.0	0.0	0.0	0.0	0.0	0.0	0.0
ENSG00000286724						nan	nan	nan	nan	nan	nan	nan	nan	nan	nan	nan	nan	nan	nan	nan	nan	nan	nan	nan	nan
GRAMD4	23151	symbol	H. sapiens	23151	H. sapiens	0.0	0.0	0.0	0.0	0.0	0.0	0.0	0.0	0.0	0.0	0.0	0.0	0.0	0.0	0.0	0.0	0.0	0.0	0.0	0.0
GCNT4	51301	symbol	H. sapiens	51301	H. sapiens	0.0	0.0	0.0	0.0	0.0	0.0	0.0	0.0	0.0	0.0	0.0	0.0	0.0	0.0	0.0	0.0	0.0	0.0	0.0	0.0
AP002851.1						nan	nan	nan	nan	nan	nan	nan	nan	nan	nan	nan	nan	nan	nan	nan	nan	nan	nan	nan	nan
AC007750.1						nan	nan	nan	nan	nan	nan	nan	nan	nan	nan	nan	nan	nan	nan	nan	nan	nan	nan	nan	nan
SNHG8	100093630	symbol	H. sapiens	100093630	H. sapiens	0.0	0.0	0.0	0.0	0.0	0.0	0.0	0.0	0.0	0.0	0.0	0.0	0.0	0.0	0.0	0.0	0.0	0.0	0.0	0.0
SNHG7	84973	symbol	H. sapiens	84973	H. sapiens	0.0	0.0	0.0	0.0	0.0	0.0	0.0	0.0	0.0	0.0	0.0	0.0	0.0	0.0	0.0	0.0	0.0	0.0	0.0	0.0
SNHG3	8420	symbol	H. sapiens	8420	H. sapiens	0.0	0.0	0.0	0.0	0.0	0.0	0.0	0.0	0.0	0.0	0.0	0.0	0.0	0.0	0.0	0.0	0.0	0.0	0.0	0.0
AP006621.2						nan	nan	nan	nan	nan	nan	nan	nan	nan	nan	nan	nan	nan	nan	nan	nan	nan	nan	nan	nan
RAI14	26064	symbol	H. sapiens	26064	H. sapiens	0.0	0.0	0.0	0.0	0.0	0.0	0.0	0.0	0.0	0.0	0.0	0.0	0.0	1.0	0.0	0.0	0.0	0.0	0.0	0.0
LTBP4	8425	symbol	H. sapiens	8425	H. sapiens	1.0	0.0	1.0	1.0	0.0	0.0	1.0	0.0	0.0	0.0	0.0	1.0	0.0	0.0	0.0	0.0	0.0	0.0	1.0	0.0
AC009228.1						nan	nan	nan	nan	nan	nan	nan	nan	nan	nan	nan	nan	nan	nan	nan	nan	nan	nan	nan	nan
LTBP3	4054	symbol	H. sapiens	4054	H. sapiens	0.0	0.0	0.0	1.0	0.0	0.0	0.0	0.0	0.0	0.0	0.0	0.0	0.0	0.0	0.0	0.0	0.0	0.0	1.0	0.0
ENSG00000286689						nan	nan	nan	nan	nan	nan	nan	nan	nan	nan	nan	nan	nan	nan	nan	nan	nan	nan	nan	nan
SENP7	57337	symbol	H. sapiens	57337	H. sapiens	0.0	0.0	0.0	0.0	0.0	0.0	0.0	0.0	0.0	0.0	0.0	0.0	0.0	0.0	0.0	0.0	0.0	0.0	0.0	0.0
ENSG00000286695						nan	nan	nan	nan	nan	nan	nan	nan	nan	nan	nan	nan	nan	nan	nan	nan	nan	nan	nan	nan
ENSG00000286878						nan	nan	nan	nan	nan	nan	nan	nan	nan	nan	nan	nan	nan	nan	nan	nan	nan	nan	nan	nan
ENSG00000286846						nan	nan	nan	nan	nan	nan	nan	nan	nan	nan	nan	nan	nan	nan	nan	nan	nan	nan	nan	nan
AC107959.3						nan	nan	nan	nan	nan	nan	nan	nan	nan	nan	nan	nan	nan	nan	nan	nan	nan	nan	nan	nan
DAB2IP	153090	symbol	H. sapiens	153090	H. sapiens	0.0	0.0	0.0	0.0	1.0	0.0	1.0	1.0	0.0	0.0	0.0	0.0	0.0	0.0	0.0	0.0	0.0	0.0	0.0	0.0
BCL10-AS1	646626	symbol	H. sapiens	646626	H. sapiens	0.0	0.0	0.0	0.0	0.0	0.0	0.0	0.0	0.0	0.0	0.0	0.0	0.0	0.0	0.0	0.0	0.0	0.0	0.0	0.0
CDKL1	8814	symbol	H. sapiens	8814	H. sapiens	0.0	0.0	0.0	0.0	0.0	0.0	0.0	0.0	0.0	0.0	0.0	1.0	0.0	0.0	0.0	0.0	0.0	0.0	0.0	0.0
KHDRBS1	10657	symbol	H. sapiens	10657	H. sapiens	0.0	0.0	0.0	0.0	0.0	0.0	0.0	1.0	0.0	0.0	0.0	0.0	0.0	0.0	0.0	0.0	0.0	0.0	0.0	0.0
MOB2	81532	symbol	H. sapiens	81532	H. sapiens	0.0	0.0	0.0	0.0	1.0	0.0	0.0	0.0	0.0	0.0	0.0	0.0	0.0	0.0	0.0	0.0	0.0	0.0	0.0	0.0
TMEM51-AS1	200197	symbol	H. sapiens	200197	H. sapiens	0.0	0.0	0.0	0.0	0.0	0.0	0.0	0.0	0.0	0.0	0.0	0.0	0.0	0.0	0.0	0.0	0.0	0.0	0.0	0.0
MFSD14B	84641	symbol	H. sapiens	84641	H. sapiens	0.0	0.0	0.0	0.0	0.0	0.0	0.0	0.0	0.0	0.0	0.0	0.0	0.0	0.0	0.0	0.0	0.0	0.0	0.0	0.0
AC005746.2						nan	nan	nan	nan	nan	nan	nan	nan	nan	nan	nan	nan	nan	nan	nan	nan	nan	nan	nan	nan
JAZF1-AS1	100128081	symbol	H. sapiens	100128081	H. sapiens	0.0	0.0	0.0	0.0	0.0	0.0	0.0	0.0	0.0	0.0	0.0	0.0	0.0	0.0	0.0	0.0	0.0	0.0	0.0	0.0
HSD17B7	51478	symbol	H. sapiens	51478	H. sapiens	0.0	1.0	0.0	0.0	0.0	0.0	0.0	0.0	0.0	0.0	0.0	0.0	0.0	0.0	0.0	0.0	0.0	0.0	0.0	0.0
HSD17B8	7923	symbol	H. sapiens	7923	H. sapiens	0.0	1.0	0.0	0.0	0.0	0.0	0.0	0.0	0.0	0.0	0.0	0.0	0.0	0.0	0.0	0.0	0.0	0.0	0.0	0.0
BAZ1A-AS1	112268124	symbol	H. sapiens	112268124	H. sapiens	0.0	0.0	0.0	0.0	0.0	0.0	0.0	0.0	0.0	0.0	0.0	0.0	0.0	0.0	0.0	0.0	0.0	0.0	0.0	0.0
LOXL3	84695	symbol	H. sapiens	84695	H. sapiens	0.0	1.0	0.0	0.0	0.0	0.0	0.0	0.0	0.0	0.0	0.0	0.0	0.0	0.0	0.0	0.0	0.0	0.0	0.0	0.0
DHRS4L2	317749	symbol	H. sapiens	317749	H. sapiens	0.0	1.0	0.0	0.0	0.0	0.0	0.0	0.0	0.0	0.0	0.0	0.0	0.0	0.0	0.0	0.0	0.0	0.0	0.0	0.0
ATP6V0D1-DT	101927837	symbol	H. sapiens	101927837	H. sapiens	0.0	0.0	0.0	0.0	0.0	0.0	0.0	0.0	0.0	0.0	0.0	0.0	0.0	0.0	0.0	0.0	0.0	0.0	0.0	0.0
FLRT2	23768	symbol	H. sapiens	23768	H. sapiens	0.0	0.0	0.0	0.0	0.0	0.0	0.0	0.0	0.0	0.0	0.0	0.0	0.0	0.0	0.0	0.0	0.0	0.0	0.0	0.0
FLRT3	23767	symbol	H. sapiens	23767	H. sapiens	0.0	0.0	0.0	0.0	0.0	0.0	0.0	0.0	0.0	0.0	0.0	0.0	0.0	0.0	0.0	0.0	0.0	0.0	0.0	0.0
FNDC11	79025	symbol	H. sapiens	79025	H. sapiens	0.0	0.0	0.0	0.0	0.0	0.0	0.0	0.0	0.0	0.0	0.0	0.0	0.0	0.0	0.0	0.0	0.0	0.0	0.0	0.0
VSIG10	54621	symbol	H. sapiens	54621	H. sapiens	0.0	0.0	0.0	0.0	0.0	0.0	1.0	0.0	0.0	0.0	0.0	0.0	0.0	0.0	0.0	0.0	0.0	0.0	0.0	0.0
AC010653.1						nan	nan	nan	nan	nan	nan	nan	nan	nan	nan	nan	nan	nan	nan	nan	nan	nan	nan	nan	nan
ENSG00000286974						nan	nan	nan	nan	nan	nan	nan	nan	nan	nan	nan	nan	nan	nan	nan	nan	nan	nan	nan	nan
AC027288.3						nan	nan	nan	nan	nan	nan	nan	nan	nan	nan	nan	nan	nan	nan	nan	nan	nan	nan	nan	nan
AC027288.1						nan	nan	nan	nan	nan	nan	nan	nan	nan	nan	nan	nan	nan	nan	nan	nan	nan	nan	nan	nan
ENSG00000286947						nan	nan	nan	nan	nan	nan	nan	nan	nan	nan	nan	nan	nan	nan	nan	nan	nan	nan	nan	nan
AC130415.1						nan	nan	nan	nan	nan	nan	nan	nan	nan	nan	nan	nan	nan	nan	nan	nan	nan	nan	nan	nan
DHRS1	115817	symbol	H. sapiens	115817	H. sapiens	0.0	1.0	0.0	0.0	0.0	0.0	0.0	0.0	0.0	0.0	0.0	0.0	0.0	0.0	0.0	0.0	0.0	0.0	0.0	0.0
ENSG00000286915						nan	nan	nan	nan	nan	nan	nan	nan	nan	nan	nan	nan	nan	nan	nan	nan	nan	nan	nan	nan
DVL2	1856	symbol	H. sapiens	1856	H. sapiens	0.0	0.0	0.0	0.0	0.0	0.0	0.0	1.0	0.0	0.0	0.0	0.0	0.0	0.0	0.0	0.0	0.0	0.0	0.0	0.0
DVL3	1857	symbol	H. sapiens	1857	H. sapiens	0.0	0.0	0.0	0.0	0.0	0.0	0.0	0.0	0.0	0.0	0.0	0.0	0.0	0.0	0.0	0.0	0.0	0.0	0.0	0.0
TWSG1-DT	102724397	symbol	H. sapiens	102724397	H. sapiens	0.0	0.0	0.0	0.0	0.0	0.0	0.0	0.0	0.0	0.0	0.0	0.0	0.0	0.0	0.0	0.0	0.0	0.0	0.0	0.0
ADAMTS5	11096	symbol	H. sapiens	11096	H. sapiens	0.0	0.0	1.0	0.0	0.0	0.0	1.0	0.0	0.0	0.0	0.0	0.0	0.0	0.0	0.0	0.0	0.0	0.0	0.0	0.0
ADAMTS6	11174	symbol	H. sapiens	11174	H. sapiens	0.0	0.0	0.0	0.0	0.0	0.0	0.0	0.0	0.0	0.0	0.0	0.0	0.0	0.0	0.0	0.0	0.0	0.0	0.0	0.0
TRPC6	7225	symbol	H. sapiens	7225	H. sapiens	0.0	0.0	0.0	0.0	0.0	0.0	0.0	0.0	0.0	0.0	0.0	0.0	0.0	0.0	0.0	0.0	0.0	0.0	0.0	0.0
TRPC4	7223	symbol	H. sapiens	7223	H. sapiens	0.0	0.0	0.0	0.0	0.0	0.0	1.0	0.0	0.0	0.0	0.0	0.0	0.0	0.0	0.0	0.0	0.0	0.0	0.0	0.0
TRPC1	7220	symbol	H. sapiens	7220	H. sapiens	0.0	0.0	0.0	0.0	0.0	0.0	0.0	0.0	0.0	0.0	0.0	0.0	0.0	0.0	0.0	0.0	0.0	0.0	0.0	0.0
POLR2A	5430	symbol	H. sapiens	5430	H. sapiens	0.0	0.0	0.0	0.0	0.0	0.0	0.0	1.0	0.0	0.0	0.0	0.0	0.0	0.0	0.0	0.0	0.0	0.0	0.0	0.0
TRPM4	54795	symbol	H. sapiens	54795	H. sapiens	0.0	0.0	0.0	1.0	0.0	0.0	0.0	0.0	0.0	1.0	0.0	0.0	0.0	0.0	0.0	0.0	0.0	0.0	0.0	0.0
PTGER4	5734	symbol	H. sapiens	5734	H. sapiens	0.0	0.0	0.0	0.0	0.0	0.0	0.0	0.0	0.0	0.0	0.0	0.0	0.0	0.0	0.0	0.0	0.0	0.0	0.0	0.0
AC092944.1						nan	nan	nan	nan	nan	nan	nan	nan	nan	nan	nan	nan	nan	nan	nan	nan	nan	nan	nan	nan
AC018638.3						nan	nan	nan	nan	nan	nan	nan	nan	nan	nan	nan	nan	nan	nan	nan	nan	nan	nan	nan	nan
IDI1	3422	symbol	H. sapiens	3422	H. sapiens	0.0	0.0	0.0	0.0	0.0	0.0	0.0	0.0	0.0	0.0	0.0	0.0	0.0	0.0	0.0	0.0	0.0	0.0	0.0	0.0
IDH1	3417	symbol	H. sapiens	3417	H. sapiens	0.0	1.0	0.0	0.0	0.0	0.0	1.0	0.0	0.0	0.0	1.0	0.0	0.0	0.0	0.0	0.0	0.0	0.0	0.0	0.0
IDH2	3418	symbol	H. sapiens	3418	H. sapiens	0.0	1.0	0.0	0.0	0.0	0.0	0.0	0.0	0.0	0.0	0.0	0.0	0.0	0.0	0.0	0.0	0.0	0.0	0.0	0.0
LMO7-AS1	101927155	symbol	H. sapiens	101927155	H. sapiens	0.0	0.0	0.0	0.0	0.0	0.0	0.0	0.0	0.0	0.0	0.0	0.0	0.0	0.0	0.0	0.0	0.0	0.0	0.0	0.0
TMEM94	9772	symbol	H. sapiens	9772	H. sapiens	0.0	0.0	0.0	0.0	0.0	0.0	0.0	0.0	0.0	0.0	0.0	0.0	0.0	0.0	0.0	0.0	0.0	0.0	0.0	0.0
TMEM97	27346	symbol	H. sapiens	27346	H. sapiens	0.0	0.0	0.0	0.0	0.0	0.0	0.0	0.0	0.0	0.0	0.0	0.0	0.0	0.0	0.0	0.0	0.0	0.0	0.0	0.0
TMEM8B	51754	symbol	H. sapiens	51754	H. sapiens	0.0	0.0	0.0	0.0	0.0	0.0	0.0	0.0	0.0	0.0	0.0	0.0	0.0	0.0	0.0	0.0	0.0	0.0	0.0	0.0
TMEM80	283232	symbol	H. sapiens	283232	H. sapiens	0.0	0.0	0.0	0.0	0.0	0.0	0.0	0.0	0.0	0.0	0.0	0.0	0.0	0.0	0.0	0.0	0.0	0.0	0.0	0.0
AL512598.1						nan	nan	nan	nan	nan	nan	nan	nan	nan	nan	nan	nan	nan	nan	nan	nan	nan	nan	nan	nan
HIF1A-AS1	100750246	symbol	H. sapiens	100750246	H. sapiens	0.0	0.0	0.0	0.0	0.0	0.0	0.0	0.0	0.0	0.0	0.0	0.0	0.0	0.0	0.0	0.0	0.0	0.0	0.0	0.0
PSMG1	8624	symbol	H. sapiens	8624	H. sapiens	0.0	0.0	0.0	0.0	0.0	0.0	0.0	0.0	0.0	0.0	0.0	0.0	0.0	0.0	0.0	0.0	0.0	0.0	0.0	0.0
EFCAB6	64800	symbol	H. sapiens	64800	H. sapiens	0.0	0.0	0.0	1.0	0.0	0.0	0.0	0.0	0.0	0.0	0.0	0.0	0.0	0.0	0.0	0.0	0.0	0.0	0.0	0.0
EFCAB7	84455	symbol	H. sapiens	84455	H. sapiens	0.0	0.0	0.0	1.0	0.0	0.0	0.0	0.0	0.0	0.0	0.0	0.0	0.0	0.0	0.0	0.0	0.0	0.0	0.0	0.0
TMEM47	83604	symbol	H. sapiens	83604	H. sapiens	0.0	0.0	0.0	0.0	0.0	0.0	0.0	0.0	0.0	0.0	0.0	0.0	0.0	0.0	0.0	0.0	0.0	0.0	0.0	0.0
TRMT112	51504	symbol	H. sapiens	51504	H. sapiens	0.0	0.0	0.0	0.0	0.0	0.0	0.0	0.0	0.0	0.0	0.0	0.0	0.0	0.0	0.0	0.0	0.0	0.0	0.0	0.0
TMEM43	79188	symbol	H. sapiens	79188	H. sapiens	0.0	0.0	0.0	0.0	0.0	0.0	0.0	0.0	0.0	0.0	0.0	0.0	0.0	0.0	0.0	0.0	0.0	0.0	0.0	0.0
EFCAB2	84288	symbol	H. sapiens	84288	H. sapiens	0.0	0.0	0.0	1.0	0.0	0.0	0.0	0.0	0.0	0.0	0.0	0.0	0.0	0.0	0.0	0.0	0.0	0.0	0.0	0.0
NINJ2-AS1	100049716	symbol	H. sapiens	100049716	H. sapiens	0.0	0.0	0.0	0.0	0.0	0.0	0.0	0.0	0.0	0.0	0.0	0.0	0.0	0.0	0.0	0.0	0.0	0.0	0.0	0.0
COL11A1	1301	symbol	H. sapiens	1301	H. sapiens	1.0	0.0	1.0	0.0	0.0	0.0	0.0	0.0	0.0	0.0	0.0	0.0	0.0	0.0	0.0	0.0	0.0	0.0	0.0	0.0
COL11A2	1302	symbol	H. sapiens	1302	H. sapiens	1.0	0.0	1.0	0.0	0.0	0.0	0.0	0.0	0.0	0.0	0.0	0.0	0.0	0.0	0.0	0.0	0.0	0.0	0.0	0.0
TMEM60	85025	symbol	H. sapiens	85025	H. sapiens	0.0	0.0	0.0	0.0	0.0	0.0	0.0	0.0	0.0	0.0	0.0	0.0	0.0	0.0	0.0	0.0	0.0	0.0	0.0	0.0
AC103810.1						nan	nan	nan	nan	nan	nan	nan	nan	nan	nan	nan	nan	nan	nan	nan	nan	nan	nan	nan	nan
TMEM25	84866	symbol	H. sapiens	84866	H. sapiens	0.0	0.0	0.0	0.0	0.0	0.0	0.0	0.0	0.0	0.0	0.0	0.0	0.0	0.0	0.0	0.0	0.0	0.0	0.0	0.0
TMEM26	219623	symbol	H. sapiens	219623	H. sapiens	0.0	0.0	0.0	0.0	0.0	0.0	0.0	0.0	0.0	0.0	0.0	0.0	0.0	0.0	0.0	0.0	0.0	0.0	0.0	0.0
AC005592.1						nan	nan	nan	nan	nan	nan	nan	nan	nan	nan	nan	nan	nan	nan	nan	nan	nan	nan	nan	nan
AC008147.2						nan	nan	nan	nan	nan	nan	nan	nan	nan	nan	nan	nan	nan	nan	nan	nan	nan	nan	nan	nan
STAMBPL1	57559	symbol	H. sapiens	57559	H. sapiens	0.0	0.0	0.0	0.0	0.0	0.0	0.0	0.0	0.0	0.0	0.0	0.0	0.0	0.0	0.0	0.0	0.0	0.0	0.0	0.0
KIF26B	55083	symbol	H. sapiens	55083	H. sapiens	0.0	0.0	0.0	0.0	0.0	0.0	0.0	0.0	0.0	0.0	0.0	0.0	0.0	0.0	0.0	0.0	0.0	0.0	0.0	0.0
AC026316.3						nan	nan	nan	nan	nan	nan	nan	nan	nan	nan	nan	nan	nan	nan	nan	nan	nan	nan	nan	nan
NKAPL	222698	symbol	H. sapiens	222698	H. sapiens	0.0	0.0	0.0	0.0	0.0	0.0	0.0	0.0	0.0	0.0	0.0	0.0	0.0	0.0	0.0	0.0	0.0	0.0	0.0	0.0
CALHM2	51063	symbol	H. sapiens	51063	H. sapiens	0.0	0.0	0.0	0.0	0.0	0.0	0.0	0.0	0.0	0.0	0.0	0.0	0.0	0.0	0.0	0.0	0.0	0.0	0.0	0.0
AL590652.1						nan	nan	nan	nan	nan	nan	nan	nan	nan	nan	nan	nan	nan	nan	nan	nan	nan	nan	nan	nan
CHST14	113189	symbol	H. sapiens	113189	H. sapiens	0.0	0.0	0.0	0.0	0.0	0.0	0.0	0.0	0.0	0.0	0.0	0.0	0.0	0.0	0.0	0.0	0.0	0.0	0.0	0.0
MRC2	9902	symbol	H. sapiens	9902	H. sapiens	0.0	0.0	0.0	0.0	0.0	0.0	0.0	0.0	0.0	0.0	0.0	0.0	0.0	0.0	0.0	0.0	0.0	1.0	0.0	0.0
MRAS	22808	symbol	H. sapiens	22808	H. sapiens	0.0	0.0	0.0	0.0	0.0	0.0	0.0	0.0	0.0	0.0	0.0	0.0	0.0	0.0	0.0	0.0	0.0	0.0	0.0	0.0
MAN1B1-DT	100289341	symbol	H. sapiens	100289341	H. sapiens	0.0	0.0	0.0	0.0	0.0	0.0	0.0	0.0	0.0	0.0	0.0	0.0	0.0	0.0	0.0	0.0	0.0	0.0	0.0	0.0
SNAI3-AS1	197187	symbol	H. sapiens	197187	H. sapiens	0.0	0.0	0.0	0.0	0.0	0.0	0.0	0.0	0.0	0.0	0.0	0.0	0.0	0.0	0.0	0.0	0.0	0.0	0.0	0.0
CACNG7	59284	symbol	H. sapiens	59284	H. sapiens	0.0	0.0	0.0	0.0	0.0	0.0	0.0	0.0	0.0	0.0	0.0	0.0	0.0	0.0	0.0	0.0	0.0	0.0	0.0	0.0
CACNG8	59283	symbol	H. sapiens	59283	H. sapiens	0.0	0.0	0.0	0.0	0.0	0.0	0.0	0.0	0.0	0.0	0.0	0.0	0.0	0.0	0.0	0.0	0.0	0.0	0.0	0.0
DDHD2	23259	symbol	H. sapiens	23259	H. sapiens	0.0	0.0	0.0	0.0	0.0	0.0	0.0	0.0	0.0	0.0	0.0	0.0	0.0	0.0	0.0	0.0	0.0	0.0	0.0	0.0
PSORS1C2	170680	symbol	H. sapiens	170680	H. sapiens	0.0	0.0	0.0	0.0	0.0	0.0	0.0	0.0	0.0	0.0	0.0	0.0	0.0	0.0	0.0	0.0	0.0	0.0	0.0	0.0
IGF2-AS	51214	symbol	H. sapiens	51214	H. sapiens	0.0	0.0	0.0	0.0	0.0	0.0	0.0	0.0	0.0	0.0	0.0	0.0	0.0	0.0	0.0	0.0	0.0	0.0	0.0	0.0
DZIP3	9666	symbol	H. sapiens	9666	H. sapiens	0.0	0.0	0.0	0.0	0.0	0.0	0.0	0.0	0.0	0.0	0.0	0.0	0.0	0.0	0.0	0.0	0.0	0.0	0.0	0.0
ENSG00000285999						nan	nan	nan	nan	nan	nan	nan	nan	nan	nan	nan	nan	nan	nan	nan	nan	nan	nan	nan	nan
MFAP1P1	646755	symbol	H. sapiens	646755	H. sapiens	0.0	0.0	0.0	0.0	0.0	0.0	0.0	0.0	0.0	0.0	0.0	0.0	0.0	0.0	0.0	0.0	0.0	0.0	0.0	0.0
MSH5	4439	symbol	H. sapiens	4439	H. sapiens	0.0	0.0	0.0	0.0	0.0	0.0	0.0	0.0	0.0	0.0	0.0	0.0	0.0	0.0	0.0	0.0	0.0	0.0	0.0	0.0
LINC00161	118421	symbol	H. sapiens	118421	H. sapiens	0.0	0.0	0.0	0.0	0.0	0.0	0.0	0.0	0.0	0.0	0.0	0.0	0.0	0.0	0.0	0.0	0.0	0.0	0.0	0.0
NOP10	55505	symbol	H. sapiens	55505	H. sapiens	0.0	0.0	0.0	0.0	0.0	0.0	0.0	0.0	0.0	0.0	0.0	0.0	0.0	0.0	0.0	0.0	0.0	0.0	0.0	0.0
MTCL1	23255	symbol	H. sapiens	23255	H. sapiens	0.0	0.0	0.0	0.0	0.0	0.0	0.0	0.0	0.0	0.0	0.0	0.0	0.0	0.0	0.0	0.0	0.0	0.0	0.0	0.0
AC008443.4						nan	nan	nan	nan	nan	nan	nan	nan	nan	nan	nan	nan	nan	nan	nan	nan	nan	nan	nan	nan
LINC00106	751580	symbol	H. sapiens	751580	H. sapiens	0.0	0.0	0.0	0.0	0.0	0.0	0.0	0.0	0.0	0.0	0.0	0.0	0.0	0.0	0.0	0.0	0.0	0.0	0.0	0.0
MSR1	4481	symbol	H. sapiens	4481	H. sapiens	0.0	0.0	0.0	0.0	0.0	0.0	0.0	0.0	0.0	0.0	0.0	0.0	0.0	0.0	0.0	0.0	0.0	0.0	0.0	0.0
APOBEC3F	200316	symbol	H. sapiens	200316	H. sapiens	0.0	0.0	0.0	0.0	0.0	0.0	0.0	0.0	0.0	0.0	0.0	0.0	0.0	0.0	0.0	0.0	0.0	0.0	0.0	0.0
TNFSF12	8742	symbol	H. sapiens	8742	H. sapiens	0.0	0.0	0.0	0.0	0.0	0.0	0.0	0.0	0.0	0.0	0.0	0.0	0.0	0.0	0.0	0.0	0.0	0.0	0.0	0.0
IGF2	3481	symbol	H. sapiens	3481	H. sapiens	0.0	0.0	0.0	0.0	1.0	0.0	1.0	0.0	0.0	0.0	0.0	0.0	0.0	0.0	0.0	0.0	0.0	0.0	0.0	0.0
RAI1	10743	symbol	H. sapiens	10743	H. sapiens	0.0	0.0	0.0	0.0	0.0	0.0	0.0	0.0	0.0	0.0	0.0	0.0	0.0	0.0	0.0	0.0	0.0	0.0	0.0	0.0
RALY	22913	symbol	H. sapiens	22913	H. sapiens	0.0	0.0	0.0	0.0	0.0	0.0	0.0	0.0	0.0	0.0	0.0	0.0	0.0	0.0	0.0	0.0	0.0	0.0	0.0	0.0
CDKN1C	1028	symbol	H. sapiens	1028	H. sapiens	0.0	0.0	0.0	0.0	0.0	0.0	0.0	0.0	0.0	0.0	0.0	0.0	0.0	0.0	0.0	0.0	0.0	0.0	0.0	0.0
RARB	5915	symbol	H. sapiens	5915	H. sapiens	0.0	0.0	0.0	0.0	0.0	0.0	0.0	0.0	0.0	0.0	0.0	0.0	0.0	0.0	0.0	0.0	0.0	0.0	0.0	0.0
MBNL3	55796	symbol	H. sapiens	55796	H. sapiens	0.0	0.0	0.0	0.0	0.0	0.0	0.0	0.0	0.0	0.0	0.0	0.0	0.0	0.0	0.0	0.0	0.0	0.0	0.0	0.0
SERAC1	84947	symbol	H. sapiens	84947	H. sapiens	0.0	0.0	0.0	0.0	0.0	0.0	0.0	0.0	0.0	0.0	0.0	0.0	0.0	0.0	0.0	0.0	0.0	0.0	0.0	0.0
SERTAD4BP						nan	nan	nan	nan	nan	nan	nan	nan	nan	nan	nan	nan	nan	nan	nan	nan	nan	nan	nan	nan
TENM3	55714	symbol	H. sapiens	55714	H. sapiens	0.0	0.0	0.0	0.0	0.0	0.0	1.0	0.0	0.0	0.0	0.0	0.0	0.0	0.0	0.0	0.0	0.0	0.0	0.0	0.0
AC130366.1						nan	nan	nan	nan	nan	nan	nan	nan	nan	nan	nan	nan	nan	nan	nan	nan	nan	nan	nan	nan
RBP7	116362	symbol	H. sapiens	116362	H. sapiens	0.0	0.0	0.0	0.0	0.0	0.0	0.0	0.0	0.0	0.0	0.0	0.0	0.0	0.0	0.0	0.0	0.0	0.0	0.0	0.0
AC138393.3						nan	nan	nan	nan	nan	nan	nan	nan	nan	nan	nan	nan	nan	nan	nan	nan	nan	nan	nan	nan
KATNIP	23247	symbol	H. sapiens	23247	H. sapiens	0.0	0.0	0.0	0.0	0.0	0.0	0.0	0.0	0.0	0.0	0.0	0.0	0.0	0.0	0.0	0.0	0.0	0.0	0.0	0.0
LINC00370	105370357	symbol	H. sapiens	105370357	H. sapiens	0.0	0.0	0.0	0.0	0.0	0.0	0.0	0.0	0.0	0.0	0.0	0.0	0.0	0.0	0.0	0.0	0.0	0.0	0.0	0.0
TUBGCP6	85378	symbol	H. sapiens	85378	H. sapiens	0.0	0.0	0.0	0.0	0.0	0.0	0.0	0.0	0.0	0.0	0.0	0.0	0.0	0.0	0.0	0.0	0.0	0.0	0.0	0.0
AC026904.3						nan	nan	nan	nan	nan	nan	nan	nan	nan	nan	nan	nan	nan	nan	nan	nan	nan	nan	nan	nan
TMED10P2	100129727	symbol	H. sapiens	100129727	H. sapiens	0.0	0.0	0.0	0.0	0.0	0.0	0.0	0.0	0.0	0.0	0.0	0.0	0.0	0.0	0.0	0.0	0.0	0.0	0.0	0.0
LINC00327	100506697	symbol	H. sapiens	100506697	H. sapiens	0.0	0.0	0.0	0.0	0.0	0.0	0.0	0.0	0.0	0.0	0.0	0.0	0.0	0.0	0.0	0.0	0.0	0.0	0.0	0.0
LINC00324	284029	symbol	H. sapiens	284029	H. sapiens	0.0	0.0	0.0	0.0	0.0	0.0	0.0	0.0	0.0	0.0	0.0	0.0	0.0	0.0	0.0	0.0	0.0	0.0	0.0	0.0
PPP1R14A	94274	symbol	H. sapiens	94274	H. sapiens	0.0	0.0	0.0	0.0	0.0	0.0	0.0	0.0	0.0	0.0	0.0	0.0	0.0	0.0	0.0	0.0	0.0	0.0	0.0	0.0
RCC1	1104	symbol	H. sapiens	1104	H. sapiens	0.0	0.0	1.0	0.0	1.0	0.0	0.0	0.0	0.0	0.0	0.0	0.0	0.0	0.0	0.0	0.0	0.0	0.0	0.0	0.0
MUSK	4593	symbol	H. sapiens	4593	H. sapiens	0.0	0.0	0.0	0.0	0.0	0.0	0.0	0.0	0.0	0.0	0.0	1.0	0.0	0.0	0.0	0.0	0.0	0.0	0.0	0.0
MXRA8	54587	symbol	H. sapiens	54587	H. sapiens	0.0	0.0	0.0	0.0	0.0	0.0	0.0	0.0	0.0	0.0	0.0	0.0	0.0	0.0	0.0	0.0	0.0	0.0	0.0	0.0
PEX11G	92960	symbol	H. sapiens	92960	H. sapiens	0.0	0.0	0.0	0.0	0.0	0.0	0.0	0.0	0.0	0.0	0.0	0.0	0.0	0.0	0.0	0.0	0.0	0.0	0.0	0.0
MXRA5	25878	symbol	H. sapiens	25878	H. sapiens	1.0	0.0	0.0	0.0	0.0	0.0	0.0	0.0	0.0	0.0	0.0	0.0	0.0	0.0	0.0	0.0	0.0	0.0	0.0	0.0
PTTG1IP	754	symbol	H. sapiens	754	H. sapiens	0.0	0.0	0.0	0.0	0.0	0.0	0.0	0.0	0.0	0.0	0.0	0.0	0.0	0.0	0.0	0.0	0.0	0.0	0.0	0.0
AC104447.1						nan	nan	nan	nan	nan	nan	nan	nan	nan	nan	nan	nan	nan	nan	nan	nan	nan	nan	nan	nan
AL513534.1						nan	nan	nan	nan	nan	nan	nan	nan	nan	nan	nan	nan	nan	nan	nan	nan	nan	nan	nan	nan
GATA6-AS1	100128893	symbol	H. sapiens	100128893	H. sapiens	0.0	0.0	0.0	0.0	0.0	0.0	0.0	0.0	0.0	0.0	0.0	0.0	0.0	0.0	0.0	0.0	0.0	0.0	0.0	0.0
GULP1	51454	symbol	H. sapiens	51454	H. sapiens	0.0	0.0	0.0	0.0	0.0	0.0	0.0	0.0	0.0	0.0	0.0	0.0	0.0	0.0	0.0	0.0	0.0	0.0	0.0	0.0
TAF1D	79101	symbol	H. sapiens	79101	H. sapiens	0.0	0.0	0.0	0.0	0.0	0.0	0.0	0.0	0.0	0.0	0.0	0.0	0.0	0.0	0.0	0.0	0.0	0.0	0.0	0.0
TAF12	6883	symbol	H. sapiens	6883	H. sapiens	0.0	0.0	0.0	0.0	0.0	0.0	0.0	0.0	0.0	0.0	0.0	0.0	0.0	0.0	0.0	0.0	0.0	0.0	0.0	0.0
AC007613.1						nan	nan	nan	nan	nan	nan	nan	nan	nan	nan	nan	nan	nan	nan	nan	nan	nan	nan	nan	nan
AC131206.1						nan	nan	nan	nan	nan	nan	nan	nan	nan	nan	nan	nan	nan	nan	nan	nan	nan	nan	nan	nan
TMEM190	147744	symbol	H. sapiens	147744	H. sapiens	0.0	0.0	0.0	0.0	0.0	0.0	0.0	0.0	0.0	0.0	0.0	0.0	0.0	0.0	0.0	0.0	0.0	0.0	0.0	0.0
TMEM171	134285	symbol	H. sapiens	134285	H. sapiens	0.0	0.0	0.0	0.0	0.0	0.0	0.0	0.0	0.0	0.0	0.0	0.0	0.0	0.0	0.0	0.0	0.0	0.0	0.0	0.0
TMEM154	201799	symbol	H. sapiens	201799	H. sapiens	0.0	0.0	0.0	0.0	0.0	0.0	0.0	0.0	0.0	0.0	0.0	0.0	0.0	0.0	0.0	0.0	0.0	0.0	0.0	0.0
CALCRL	10203	symbol	H. sapiens	10203	H. sapiens	0.0	0.0	0.0	0.0	0.0	0.0	0.0	0.0	0.0	0.0	0.0	0.0	0.0	0.0	0.0	0.0	0.0	0.0	0.0	0.0
TRMT9B	57604	symbol	H. sapiens	57604	H. sapiens	0.0	0.0	0.0	0.0	0.0	0.0	0.0	0.0	0.0	0.0	0.0	0.0	0.0	0.0	0.0	0.0	0.0	0.0	0.0	0.0
AC011379.2						nan	nan	nan	nan	nan	nan	nan	nan	nan	nan	nan	nan	nan	nan	nan	nan	nan	nan	nan	nan
TRMT2A	27037	symbol	H. sapiens	27037	H. sapiens	0.0	0.0	0.0	0.0	0.0	0.0	0.0	0.0	0.0	0.0	0.0	0.0	0.0	0.0	0.0	0.0	0.0	0.0	0.0	0.0
LILRB3	11025	symbol	H. sapiens	11025	H. sapiens	0.0	0.0	0.0	0.0	0.0	0.0	0.0	0.0	0.0	0.0	0.0	0.0	0.0	0.0	0.0	0.0	0.0	0.0	0.0	0.0
TMEM121	80757	symbol	H. sapiens	80757	H. sapiens	0.0	0.0	0.0	0.0	0.0	0.0	0.0	0.0	0.0	0.0	0.0	0.0	0.0	0.0	0.0	0.0	0.0	0.0	0.0	0.0
TMEM127	55654	symbol	H. sapiens	55654	H. sapiens	0.0	0.0	0.0	0.0	0.0	0.0	0.0	0.0	0.0	0.0	0.0	0.0	0.0	0.0	0.0	0.0	0.0	0.0	0.0	0.0
TMEM129	92305	symbol	H. sapiens	92305	H. sapiens	0.0	0.0	0.0	0.0	0.0	0.0	0.0	0.0	0.0	0.0	0.0	0.0	0.0	0.0	0.0	0.0	0.0	0.0	0.0	0.0
TMEM116	89894	symbol	H. sapiens	89894	H. sapiens	0.0	0.0	0.0	0.0	0.0	0.0	0.0	0.0	0.0	0.0	0.0	0.0	0.0	0.0	0.0	0.0	0.0	0.0	0.0	0.0
TMEM117	84216	symbol	H. sapiens	84216	H. sapiens	0.0	0.0	0.0	0.0	0.0	0.0	0.0	0.0	0.0	0.0	0.0	0.0	0.0	0.0	0.0	0.0	0.0	0.0	0.0	0.0
TMEM104	54868	symbol	H. sapiens	54868	H. sapiens	0.0	0.0	0.0	0.0	0.0	0.0	0.0	0.0	0.0	0.0	0.0	0.0	0.0	0.0	0.0	0.0	0.0	0.0	0.0	0.0
TMEM107	84314	symbol	H. sapiens	84314	H. sapiens	0.0	0.0	0.0	0.0	0.0	0.0	0.0	0.0	0.0	0.0	0.0	0.0	0.0	0.0	0.0	0.0	0.0	0.0	0.0	0.0
AL391056.1						nan	nan	nan	nan	nan	nan	nan	nan	nan	nan	nan	nan	nan	nan	nan	nan	nan	nan	nan	nan
TESK2	10420	symbol	H. sapiens	10420	H. sapiens	0.0	0.0	0.0	0.0	0.0	0.0	0.0	0.0	0.0	0.0	0.0	1.0	0.0	0.0	0.0	0.0	0.0	0.0	0.0	0.0
AF127577.4						nan	nan	nan	nan	nan	nan	nan	nan	nan	nan	nan	nan	nan	nan	nan	nan	nan	nan	nan	nan
TCP11L2	255394	symbol	H. sapiens	255394	H. sapiens	0.0	0.0	0.0	0.0	0.0	0.0	0.0	0.0	0.0	0.0	0.0	0.0	0.0	0.0	0.0	0.0	0.0	0.0	0.0	0.0
SAMD3	154075	symbol	H. sapiens	154075	H. sapiens	0.0	0.0	0.0	0.0	0.0	0.0	0.0	0.0	0.0	0.0	0.0	0.0	0.0	0.0	0.0	0.0	0.0	0.0	0.0	0.0
TMEM276	84773	symbol	H. sapiens	84773	H. sapiens	0.0	0.0	0.0	0.0	0.0	0.0	0.0	0.0	0.0	0.0	0.0	0.0	0.0	0.0	0.0	0.0	0.0	0.0	0.0	0.0
DMGDH	29958	symbol	H. sapiens	29958	H. sapiens	0.0	1.0	0.0	0.0	0.0	0.0	0.0	0.0	0.0	0.0	0.0	0.0	0.0	0.0	0.0	0.0	0.0	0.0	0.0	0.0
KCTD16	57528	symbol	H. sapiens	57528	H. sapiens	0.0	0.0	0.0	0.0	0.0	0.0	0.0	0.0	0.0	0.0	0.0	0.0	0.0	0.0	0.0	0.0	0.0	0.0	0.0	0.0
LPAR1	1902	symbol	H. sapiens	1902	H. sapiens	0.0	0.0	0.0	0.0	0.0	0.0	0.0	0.0	0.0	0.0	0.0	0.0	0.0	0.0	0.0	0.0	0.0	0.0	0.0	0.0
AC006042.3						nan	nan	nan	nan	nan	nan	nan	nan	nan	nan	nan	nan	nan	nan	nan	nan	nan	nan	nan	nan
LPAR6	10161	symbol	H. sapiens	10161	H. sapiens	0.0	0.0	0.0	0.0	0.0	0.0	0.0	0.0	0.0	0.0	0.0	0.0	0.0	0.0	0.0	0.0	0.0	0.0	0.0	0.0
KYAT3	56267	symbol	H. sapiens	56267	H. sapiens	0.0	0.0	0.0	0.0	0.0	0.0	0.0	0.0	0.0	0.0	0.0	0.0	0.0	0.0	0.0	0.0	0.0	0.0	0.0	0.0
PABPC5	140886	symbol	H. sapiens	140886	H. sapiens	0.0	0.0	0.0	0.0	0.0	0.0	0.0	0.0	0.0	0.0	0.0	0.0	0.0	0.0	0.0	0.0	0.0	0.0	0.0	0.0
TAGLN	6876	symbol	H. sapiens	6876	H. sapiens	0.0	0.0	0.0	0.0	0.0	0.0	0.0	0.0	0.0	0.0	0.0	0.0	0.0	1.0	0.0	0.0	0.0	0.0	0.0	0.0
MGAT2	4247	symbol	H. sapiens	4247	H. sapiens	0.0	0.0	0.0	0.0	0.0	0.0	0.0	0.0	0.0	0.0	0.0	0.0	0.0	0.0	0.0	0.0	0.0	0.0	0.0	0.0
VEGFC	7424	symbol	H. sapiens	7424	H. sapiens	0.0	0.0	0.0	0.0	0.0	0.0	0.0	0.0	0.0	0.0	0.0	0.0	0.0	0.0	0.0	0.0	0.0	0.0	0.0	0.0
C8orf48	157773	symbol	H. sapiens	157773	H. sapiens	0.0	0.0	0.0	0.0	0.0	0.0	0.0	0.0	0.0	0.0	0.0	0.0	0.0	0.0	0.0	0.0	0.0	0.0	0.0	0.0
C8orf34	116328	symbol	H. sapiens	116328	H. sapiens	0.0	0.0	0.0	0.0	0.0	0.0	0.0	0.0	0.0	0.0	0.0	0.0	0.0	0.0	0.0	0.0	0.0	0.0	0.0	0.0
TMEM232	642987	symbol	H. sapiens	642987	H. sapiens	0.0	0.0	0.0	0.0	0.0	0.0	0.0	0.0	0.0	0.0	0.0	0.0	0.0	0.0	0.0	0.0	0.0	0.0	0.0	0.0
C8orf58	541565	symbol	H. sapiens	541565	H. sapiens	0.0	0.0	0.0	0.0	0.0	0.0	0.0	0.0	0.0	0.0	0.0	0.0	0.0	0.0	0.0	0.0	0.0	0.0	0.0	0.0
C8orf82	414919	symbol	H. sapiens	414919	H. sapiens	0.0	0.0	0.0	0.0	0.0	0.0	0.0	0.0	0.0	0.0	0.0	0.0	0.0	0.0	0.0	0.0	0.0	0.0	0.0	0.0
ZNF300P1	134466	symbol	H. sapiens	134466	H. sapiens	0.0	0.0	0.0	0.0	0.0	0.0	0.0	0.0	0.0	0.0	0.0	0.0	0.0	0.0	0.0	0.0	0.0	0.0	0.0	0.0
SNTB2	6645	symbol	H. sapiens	6645	H. sapiens	0.0	0.0	0.0	0.0	0.0	0.0	0.0	0.0	0.0	0.0	0.0	0.0	0.0	1.0	0.0	0.0	0.0	0.0	0.0	0.0
TAF7L	54457	symbol	H. sapiens	54457	H. sapiens	0.0	0.0	0.0	0.0	0.0	0.0	0.0	0.0	0.0	0.0	0.0	0.0	0.0	0.0	0.0	0.0	0.0	0.0	0.0	0.0
NDUFA4L2	56901	symbol	H. sapiens	56901	H. sapiens	0.0	0.0	0.0	0.0	0.0	0.0	0.0	0.0	0.0	0.0	0.0	0.0	0.0	0.0	0.0	0.0	0.0	0.0	0.0	0.0
RUNX1T1	862	symbol	H. sapiens	862	H. sapiens	0.0	0.0	0.0	0.0	0.0	0.0	0.0	0.0	0.0	0.0	0.0	0.0	0.0	0.0	0.0	0.0	0.0	0.0	0.0	0.0
CEP126	57562	symbol	H. sapiens	57562	H. sapiens	0.0	0.0	0.0	0.0	0.0	0.0	0.0	0.0	0.0	0.0	0.0	0.0	0.0	0.0	0.0	0.0	0.0	0.0	0.0	0.0
CEP170	9859	symbol	H. sapiens	9859	H. sapiens	0.0	0.0	0.0	0.0	0.0	0.0	0.0	0.0	0.0	0.0	0.0	0.0	0.0	0.0	0.0	0.0	0.0	0.0	0.0	0.0
PLEKHG2	64857	symbol	H. sapiens	64857	H. sapiens	0.0	0.0	0.0	0.0	1.0	0.0	0.0	0.0	0.0	0.0	0.0	0.0	0.0	0.0	0.0	0.0	0.0	0.0	0.0	0.0
AL445250.1						nan	nan	nan	nan	nan	nan	nan	nan	nan	nan	nan	nan	nan	nan	nan	nan	nan	nan	nan	nan
PLEKHH2	130271	symbol	H. sapiens	130271	H. sapiens	0.0	0.0	0.0	0.0	0.0	0.0	0.0	0.0	0.0	0.0	0.0	0.0	0.0	1.0	0.0	0.0	0.0	0.0	0.0	0.0
PLEKHH3	79990	symbol	H. sapiens	79990	H. sapiens	0.0	0.0	0.0	0.0	0.0	0.0	0.0	0.0	0.0	0.0	0.0	0.0	0.0	0.0	0.0	0.0	0.0	0.0	0.0	0.0
TAFA5	25817	symbol	H. sapiens	25817	H. sapiens	0.0	0.0	0.0	0.0	0.0	0.0	0.0	0.0	0.0	0.0	0.0	0.0	0.0	0.0	0.0	0.0	0.0	0.0	0.0	0.0
CEP162	22832	symbol	H. sapiens	22832	H. sapiens	0.0	0.0	0.0	0.0	0.0	0.0	0.0	0.0	0.0	0.0	0.0	0.0	0.0	0.0	0.0	0.0	0.0	0.0	0.0	0.0
FUT10	84750	symbol	H. sapiens	84750	H. sapiens	0.0	0.0	0.0	0.0	0.0	0.0	0.0	0.0	0.0	0.0	0.0	0.0	0.0	0.0	0.0	0.0	0.0	0.0	0.0	0.0
RFNG	5986	symbol	H. sapiens	5986	H. sapiens	0.0	0.0	0.0	0.0	0.0	0.0	0.0	0.0	0.0	0.0	0.0	0.0	0.0	0.0	0.0	0.0	0.0	0.0	0.0	0.0
TCEAL3-AS1	100874119	symbol	H. sapiens	100874119	H. sapiens	0.0	0.0	0.0	0.0	0.0	0.0	0.0	0.0	0.0	0.0	0.0	0.0	0.0	0.0	0.0	0.0	0.0	0.0	0.0	0.0
AC012313.3						nan	nan	nan	nan	nan	nan	nan	nan	nan	nan	nan	nan	nan	nan	nan	nan	nan	nan	nan	nan
RASA4	10156	symbol	H. sapiens	10156	H. sapiens	0.0	0.0	0.0	0.0	1.0	0.0	0.0	0.0	0.0	0.0	0.0	0.0	0.0	0.0	0.0	0.0	0.0	0.0	0.0	0.0
PRMT5-DT	101926933	symbol	H. sapiens	101926933	H. sapiens	0.0	0.0	0.0	0.0	0.0	0.0	0.0	0.0	0.0	0.0	0.0	0.0	0.0	0.0	0.0	0.0	0.0	0.0	0.0	0.0
MYL9	10398	symbol	H. sapiens	10398	H. sapiens	0.0	0.0	0.0	1.0	0.0	0.0	0.0	0.0	0.0	0.0	0.0	0.0	0.0	0.0	0.0	0.0	0.0	0.0	0.0	0.0
HNRNPLP2	644390	symbol	H. sapiens	644390	H. sapiens	0.0	0.0	0.0	0.0	0.0	0.0	0.0	0.0	0.0	0.0	0.0	0.0	0.0	0.0	0.0	0.0	0.0	0.0	0.0	0.0
MYPN	84665	symbol	H. sapiens	84665	H. sapiens	0.0	0.0	0.0	0.0	0.0	0.0	1.0	0.0	0.0	0.0	0.0	0.0	0.0	1.0	0.0	0.0	0.0	0.0	0.0	0.0
FLVCR1-DT	642946	symbol	H. sapiens	642946	H. sapiens	0.0	0.0	0.0	0.0	0.0	0.0	0.0	0.0	0.0	0.0	0.0	0.0	0.0	0.0	0.0	0.0	0.0	0.0	0.0	0.0
MALT1-AS1	101927322	symbol	H. sapiens	101927322	H. sapiens	0.0	0.0	0.0	0.0	0.0	0.0	0.0	0.0	0.0	0.0	0.0	0.0	0.0	0.0	0.0	0.0	0.0	0.0	0.0	0.0
RGCC	28984	symbol	H. sapiens	28984	H. sapiens	0.0	0.0	0.0	0.0	1.0	0.0	0.0	1.0	0.0	0.0	0.0	0.0	0.0	0.0	0.0	0.0	0.0	0.0	0.0	1.0
EDIL3	10085	symbol	H. sapiens	10085	H. sapiens	1.0	0.0	0.0	1.0	0.0	0.0	1.0	0.0	0.0	0.0	0.0	0.0	0.0	0.0	0.0	0.0	0.0	0.0	0.0	0.0
NT5C3A	51251	symbol	H. sapiens	51251	H. sapiens	0.0	0.0	0.0	0.0	0.0	0.0	0.0	0.0	0.0	0.0	0.0	1.0	0.0	0.0	0.0	0.0	0.0	0.0	0.0	0.0
KIAA0825	285600	symbol	H. sapiens	285600	H. sapiens	0.0	0.0	0.0	0.0	0.0	0.0	0.0	0.0	0.0	0.0	0.0	0.0	0.0	0.0	0.0	0.0	0.0	0.0	0.0	0.0
NBPF3	84224	symbol	H. sapiens	84224	H. sapiens	0.0	0.0	0.0	0.0	0.0	0.0	0.0	0.0	0.0	0.0	0.0	0.0	0.0	0.0	0.0	0.0	0.0	0.0	0.0	0.0
PLEKHA7	144100	symbol	H. sapiens	144100	H. sapiens	0.0	0.0	0.0	0.0	0.0	0.0	0.0	0.0	0.0	0.0	0.0	0.0	0.0	0.0	0.0	0.0	0.0	0.0	0.0	0.0
RGS7	6000	symbol	H. sapiens	6000	H. sapiens	0.0	0.0	0.0	0.0	1.0	0.0	0.0	0.0	0.0	0.0	0.0	0.0	0.0	0.0	0.0	0.0	0.0	0.0	0.0	0.0
NXPH4	11247	symbol	H. sapiens	11247	H. sapiens	0.0	0.0	0.0	0.0	0.0	0.0	0.0	0.0	0.0	0.0	0.0	0.0	0.0	0.0	0.0	0.0	0.0	0.0	0.0	0.0
DSP-AS1	101928076	symbol	H. sapiens	101928076	H. sapiens	0.0	0.0	0.0	0.0	0.0	0.0	0.0	0.0	0.0	0.0	0.0	0.0	0.0	0.0	0.0	0.0	0.0	0.0	0.0	0.0
TMEM45A	55076	symbol	H. sapiens	55076	H. sapiens	0.0	0.0	0.0	0.0	0.0	0.0	0.0	0.0	0.0	0.0	0.0	0.0	0.0	0.0	0.0	0.0	0.0	0.0	0.0	0.0
CEP170P1	645455	symbol	H. sapiens	645455	H. sapiens	0.0	0.0	0.0	0.0	0.0	0.0	0.0	0.0	0.0	0.0	0.0	0.0	0.0	0.0	0.0	0.0	0.0	0.0	0.0	0.0
ARIH2OS	646450	symbol	H. sapiens	646450	H. sapiens	0.0	0.0	0.0	0.0	0.0	0.0	0.0	0.0	0.0	0.0	0.0	0.0	0.0	0.0	0.0	0.0	0.0	0.0	0.0	0.0
NXNL2	158046	symbol	H. sapiens	158046	H. sapiens	0.0	0.0	0.0	0.0	0.0	0.0	0.0	0.0	0.0	0.0	0.0	0.0	0.0	0.0	0.0	0.0	0.0	0.0	0.0	0.0
ING4	51147	symbol	H. sapiens	51147	H. sapiens	0.0	0.0	0.0	0.0	0.0	0.0	0.0	0.0	0.0	0.0	0.0	0.0	0.0	0.0	0.0	0.0	0.0	0.0	0.0	0.0
ARHGEF17-AS1	100287837	symbol	H. sapiens	100287837	H. sapiens	0.0	0.0	0.0	0.0	0.0	0.0	0.0	0.0	0.0	0.0	0.0	0.0	0.0	0.0	0.0	0.0	0.0	0.0	0.0	0.0
STX8P1	100423046	symbol	H. sapiens	100423046	H. sapiens	0.0	0.0	0.0	0.0	0.0	0.0	0.0	0.0	0.0	0.0	0.0	0.0	0.0	0.0	0.0	0.0	0.0	0.0	0.0	0.0
AL138831.3						nan	nan	nan	nan	nan	nan	nan	nan	nan	nan	nan	nan	nan	nan	nan	nan	nan	nan	nan	nan
INHA	3623	symbol	H. sapiens	3623	H. sapiens	0.0	0.0	0.0	0.0	0.0	0.0	0.0	0.0	0.0	0.0	0.0	0.0	0.0	0.0	0.0	0.0	0.0	0.0	0.0	0.0
CEBPB-AS1	101927559	symbol	H. sapiens	101927559	H. sapiens	0.0	0.0	0.0	0.0	0.0	0.0	0.0	0.0	0.0	0.0	0.0	0.0	0.0	0.0	0.0	0.0	0.0	0.0	0.0	0.0
AC103853.2						nan	nan	nan	nan	nan	nan	nan	nan	nan	nan	nan	nan	nan	nan	nan	nan	nan	nan	nan	nan
AC011477.2						nan	nan	nan	nan	nan	nan	nan	nan	nan	nan	nan	nan	nan	nan	nan	nan	nan	nan	nan	nan
AC103853.1						nan	nan	nan	nan	nan	nan	nan	nan	nan	nan	nan	nan	nan	nan	nan	nan	nan	nan	nan	nan
TMEM52B	120939	symbol	H. sapiens	120939	H. sapiens	0.0	0.0	0.0	0.0	0.0	0.0	0.0	0.0	0.0	0.0	0.0	0.0	0.0	0.0	0.0	0.0	0.0	0.0	0.0	0.0
AC096713.1						nan	nan	nan	nan	nan	nan	nan	nan	nan	nan	nan	nan	nan	nan	nan	nan	nan	nan	nan	nan
CIDEA	1149	symbol	H. sapiens	1149	H. sapiens	0.0	0.0	0.0	0.0	0.0	1.0	0.0	0.0	0.0	0.0	0.0	0.0	0.0	0.0	0.0	0.0	0.0	0.0	0.0	0.0
RHOD	29984	symbol	H. sapiens	29984	H. sapiens	0.0	0.0	0.0	0.0	1.0	0.0	0.0	1.0	0.0	0.0	0.0	0.0	0.0	0.0	0.0	0.0	0.0	0.0	0.0	0.0
RHOJ	57381	symbol	H. sapiens	57381	H. sapiens	0.0	0.0	0.0	0.0	0.0	0.0	0.0	1.0	0.0	0.0	0.0	0.0	0.0	0.0	0.0	0.0	0.0	0.0	0.0	0.0
RHOU	58480	symbol	H. sapiens	58480	H. sapiens	0.0	0.0	0.0	0.0	1.0	0.0	0.0	1.0	0.0	0.0	0.0	0.0	0.0	0.0	0.0	0.0	0.0	0.0	0.0	0.0
GOLGA8VP	441736	symbol	H. sapiens	441736	H. sapiens	0.0	0.0	0.0	0.0	0.0	0.0	0.0	0.0	0.0	0.0	0.0	0.0	0.0	0.0	0.0	0.0	0.0	0.0	0.0	0.0
SNX29	92017	symbol	H. sapiens	92017	H. sapiens	0.0	0.0	0.0	0.0	0.0	0.0	0.0	0.0	0.0	0.0	0.0	0.0	0.0	0.0	0.0	0.0	0.0	0.0	0.0	0.0
AC022509.3						nan	nan	nan	nan	nan	nan	nan	nan	nan	nan	nan	nan	nan	nan	nan	nan	nan	nan	nan	nan
SNX21	90203	symbol	H. sapiens	90203	H. sapiens	0.0	0.0	0.0	0.0	0.0	0.0	0.0	0.0	0.0	0.0	0.0	0.0	0.0	0.0	0.0	0.0	0.0	0.0	0.0	0.0
SNX19	399979	symbol	H. sapiens	399979	H. sapiens	0.0	0.0	0.0	0.0	0.0	0.0	0.0	0.0	0.0	0.0	0.0	0.0	0.0	0.0	0.0	0.0	0.0	0.0	0.0	0.0
SNX15	29907	symbol	H. sapiens	29907	H. sapiens	0.0	0.0	0.0	0.0	0.0	0.0	0.0	0.0	0.0	0.0	0.0	0.0	0.0	0.0	0.0	0.0	0.0	0.0	0.0	0.0
AC074135.1						nan	nan	nan	nan	nan	nan	nan	nan	nan	nan	nan	nan	nan	nan	nan	nan	nan	nan	nan	nan
AMDHD2	51005	symbol	H. sapiens	51005	H. sapiens	0.0	0.0	0.0	0.0	0.0	0.0	0.0	0.0	0.0	0.0	0.0	0.0	0.0	0.0	0.0	0.0	0.0	0.0	0.0	0.0
TRIM65	201292	symbol	H. sapiens	201292	H. sapiens	0.0	0.0	0.0	0.0	0.0	0.0	0.0	0.0	0.0	0.0	0.0	0.0	0.0	0.0	0.0	0.0	0.0	0.0	0.0	0.0
TRIM17	51127	symbol	H. sapiens	51127	H. sapiens	0.0	0.0	0.0	0.0	0.0	0.0	0.0	0.0	0.0	0.0	0.0	0.0	0.0	0.0	0.0	0.0	0.0	0.0	0.0	0.0
RIN3	79890	symbol	H. sapiens	79890	H. sapiens	0.0	0.0	0.0	0.0	1.0	0.0	0.0	0.0	0.0	0.0	0.0	0.0	0.0	0.0	0.0	0.0	0.0	0.0	0.0	0.0
ECM2	1842	symbol	H. sapiens	1842	H. sapiens	0.0	0.0	1.0	0.0	0.0	0.0	1.0	0.0	0.0	0.0	0.0	0.0	0.0	0.0	0.0	0.0	0.0	1.0	0.0	0.0
AC008056.1						nan	nan	nan	nan	nan	nan	nan	nan	nan	nan	nan	nan	nan	nan	nan	nan	nan	nan	nan	nan
TNFAIP8	25816	symbol	H. sapiens	25816	H. sapiens	0.0	0.0	0.0	0.0	0.0	0.0	0.0	0.0	0.0	0.0	0.0	0.0	0.0	0.0	0.0	0.0	0.0	0.0	0.0	0.0
TNFAIP6	7130	symbol	H. sapiens	7130	H. sapiens	0.0	0.0	1.0	1.0	0.0	0.0	0.0	0.0	1.0	0.0	0.0	0.0	0.0	0.0	0.0	0.0	0.0	0.0	0.0	0.0
TNFAIP2	7127	symbol	H. sapiens	7127	H. sapiens	0.0	0.0	0.0	0.0	0.0	0.0	0.0	0.0	0.0	0.0	0.0	0.0	0.0	0.0	0.0	0.0	0.0	0.0	0.0	0.0
LRP4-AS1	100507401	symbol	H. sapiens	100507401	H. sapiens	0.0	0.0	0.0	0.0	0.0	0.0	0.0	0.0	0.0	0.0	0.0	0.0	0.0	0.0	0.0	0.0	0.0	0.0	0.0	0.0
FAM86FP	653113	symbol	H. sapiens	653113	H. sapiens	0.0	0.0	0.0	0.0	0.0	0.0	0.0	0.0	0.0	0.0	0.0	0.0	0.0	0.0	0.0	0.0	0.0	0.0	0.0	0.0
ARMC9	80210	symbol	H. sapiens	80210	H. sapiens	0.0	0.0	0.0	0.0	0.0	0.0	0.0	0.0	0.0	0.0	0.0	0.0	0.0	0.0	0.0	0.0	0.0	0.0	0.0	0.0
FAM86HP	729375	symbol	H. sapiens	729375	H. sapiens	0.0	0.0	0.0	0.0	0.0	0.0	0.0	0.0	0.0	0.0	0.0	0.0	0.0	0.0	0.0	0.0	0.0	0.0	0.0	0.0
FDFT1	2222	symbol	H. sapiens	2222	H. sapiens	0.0	0.0	0.0	0.0	0.0	0.0	0.0	0.0	0.0	0.0	0.0	0.0	0.0	0.0	0.0	0.0	0.0	0.0	0.0	0.0
ENSG00000291081	729375	ensembl_gene_id	H. sapiens	729375	H. sapiens	0.0	0.0	0.0	0.0	0.0	0.0	0.0	0.0	0.0	0.0	0.0	0.0	0.0	0.0	0.0	0.0	0.0	0.0	0.0	0.0
DEFB109D	503838	symbol	H. sapiens	503838	H. sapiens	0.0	0.0	0.0	0.0	0.0	0.0	0.0	0.0	0.0	0.0	0.0	0.0	0.0	0.0	0.0	0.0	0.0	0.0	0.0	0.0
SWAP70	23075	symbol	H. sapiens	23075	H. sapiens	0.0	0.0	0.0	1.0	1.0	0.0	1.0	0.0	0.0	0.0	0.0	0.0	0.0	0.0	0.0	0.0	0.0	0.0	0.0	0.0
GLT8D1	55830	symbol	H. sapiens	55830	H. sapiens	0.0	0.0	0.0	0.0	0.0	0.0	0.0	0.0	0.0	0.0	0.0	0.0	0.0	0.0	0.0	0.0	0.0	0.0	0.0	0.0
ENSG00000291008						nan	nan	nan	nan	nan	nan	nan	nan	nan	nan	nan	nan	nan	nan	nan	nan	nan	nan	nan	nan
STXBP1	6812	symbol	H. sapiens	6812	H. sapiens	0.0	0.0	0.0	0.0	0.0	0.0	0.0	1.0	0.0	0.0	0.0	0.0	0.0	0.0	0.0	0.0	0.0	0.0	0.0	0.0
TMEM202-AS1	105370888	symbol	H. sapiens	105370888	H. sapiens	0.0	0.0	0.0	0.0	0.0	0.0	0.0	0.0	0.0	0.0	0.0	0.0	0.0	0.0	0.0	0.0	0.0	0.0	0.0	0.0
TRAM1L1	133022	symbol	H. sapiens	133022	H. sapiens	0.0	0.0	0.0	0.0	0.0	0.0	0.0	0.0	0.0	0.0	0.0	0.0	0.0	0.0	0.0	0.0	0.0	0.0	0.0	0.0
VWDE	221806	symbol	H. sapiens	221806	H. sapiens	0.0	0.0	0.0	0.0	0.0	0.0	0.0	0.0	0.0	0.0	0.0	0.0	0.0	0.0	0.0	0.0	0.0	0.0	0.0	0.0
FAM86B2	653333	symbol	H. sapiens	653333	H. sapiens	0.0	0.0	0.0	0.0	0.0	0.0	0.0	0.0	0.0	0.0	0.0	0.0	0.0	0.0	0.0	0.0	0.0	0.0	0.0	0.0
IQCE	23288	symbol	H. sapiens	23288	H. sapiens	0.0	0.0	0.0	0.0	0.0	0.0	0.0	0.0	0.0	0.0	0.0	0.0	0.0	0.0	0.0	0.0	0.0	0.0	0.0	0.0
AL022393.1						nan	nan	nan	nan	nan	nan	nan	nan	nan	nan	nan	nan	nan	nan	nan	nan	nan	nan	nan	nan
IQCN	80726	symbol	H. sapiens	80726	H. sapiens	0.0	0.0	0.0	0.0	0.0	0.0	0.0	0.0	0.0	0.0	0.0	0.0	0.0	0.0	0.0	0.0	0.0	0.0	0.0	0.0
XPOTP1	170559	symbol	H. sapiens	170559	H. sapiens	0.0	0.0	0.0	0.0	0.0	0.0	0.0	0.0	0.0	0.0	0.0	0.0	0.0	0.0	0.0	0.0	0.0	0.0	0.0	0.0
KPNA7	402569	symbol	H. sapiens	402569	H. sapiens	0.0	0.0	0.0	0.0	0.0	0.0	0.0	0.0	0.0	0.0	0.0	0.0	0.0	0.0	0.0	0.0	0.0	0.0	0.0	0.0
SLC16A8	23539	symbol	H. sapiens	23539	H. sapiens	0.0	0.0	0.0	0.0	0.0	0.0	0.0	0.0	0.0	1.0	0.0	0.0	0.0	0.0	0.0	0.0	1.0	0.0	0.0	0.0
SLC16A4	9122	symbol	H. sapiens	9122	H. sapiens	0.0	0.0	0.0	0.0	0.0	0.0	0.0	0.0	0.0	1.0	0.0	0.0	0.0	0.0	0.0	0.0	1.0	0.0	0.0	0.0
SLC16A5	9121	symbol	H. sapiens	9121	H. sapiens	0.0	0.0	0.0	0.0	0.0	0.0	0.0	0.0	0.0	1.0	0.0	0.0	0.0	0.0	0.0	0.0	1.0	0.0	0.0	0.0
AL512652.2						nan	nan	nan	nan	nan	nan	nan	nan	nan	nan	nan	nan	nan	nan	nan	nan	nan	nan	nan	nan
ENSG00000291130						nan	nan	nan	nan	nan	nan	nan	nan	nan	nan	nan	nan	nan	nan	nan	nan	nan	nan	nan	nan
ENSG00000291136	493754	ensembl_gene_id	H. sapiens	493754	H. sapiens	0.0	0.0	0.0	0.0	0.0	0.0	0.0	0.0	0.0	0.0	0.0	0.0	0.0	0.0	0.0	0.0	0.0	0.0	0.0	0.0
ENSG00000291100						nan	nan	nan	nan	nan	nan	nan	nan	nan	nan	nan	nan	nan	nan	nan	nan	nan	nan	nan	nan
CRACD	57482	symbol	H. sapiens	57482	H. sapiens	0.0	0.0	0.0	0.0	0.0	0.0	0.0	0.0	0.0	0.0	0.0	0.0	0.0	0.0	0.0	0.0	0.0	0.0	0.0	0.0
AC091563.1						nan	nan	nan	nan	nan	nan	nan	nan	nan	nan	nan	nan	nan	nan	nan	nan	nan	nan	nan	nan
C13orf46	100507747	symbol	H. sapiens	100507747	H. sapiens	0.0	0.0	0.0	0.0	0.0	0.0	0.0	0.0	0.0	0.0	0.0	0.0	0.0	0.0	0.0	0.0	0.0	0.0	0.0	0.0
CREB3L3	84699	symbol	H. sapiens	84699	H. sapiens	0.0	0.0	0.0	0.0	0.0	0.0	0.0	0.0	0.0	0.0	0.0	0.0	0.0	0.0	0.0	0.0	0.0	0.0	0.0	0.0
H2AC25	92815	symbol	H. sapiens	92815	H. sapiens	0.0	0.0	0.0	0.0	0.0	0.0	0.0	0.0	0.0	0.0	0.0	0.0	0.0	0.0	0.0	0.0	0.0	0.0	0.0	0.0
TGFB1I1	7041	symbol	H. sapiens	7041	H. sapiens	0.0	0.0	0.0	0.0	0.0	0.0	0.0	0.0	0.0	0.0	0.0	0.0	0.0	0.0	0.0	0.0	0.0	0.0	0.0	1.0
H2AZ1-DT	256880	symbol	H. sapiens	256880	H. sapiens	0.0	0.0	0.0	0.0	0.0	0.0	0.0	0.0	0.0	0.0	0.0	0.0	0.0	0.0	0.0	0.0	0.0	0.0	0.0	0.0
IRS1	3667	symbol	H. sapiens	3667	H. sapiens	0.0	0.0	0.0	0.0	0.0	0.0	0.0	1.0	0.0	0.0	0.0	0.0	0.0	0.0	0.0	1.0	0.0	0.0	0.0	0.0
IRS2	8660	symbol	H. sapiens	8660	H. sapiens	0.0	0.0	0.0	0.0	0.0	0.0	0.0	1.0	0.0	0.0	0.0	0.0	0.0	0.0	0.0	0.0	0.0	0.0	0.0	0.0
ENSG00000291283						nan	nan	nan	nan	nan	nan	nan	nan	nan	nan	nan	nan	nan	nan	nan	nan	nan	nan	nan	nan
AL353763.2						nan	nan	nan	nan	nan	nan	nan	nan	nan	nan	nan	nan	nan	nan	nan	nan	nan	nan	nan	nan
ENSG00000291276						nan	nan	nan	nan	nan	nan	nan	nan	nan	nan	nan	nan	nan	nan	nan	nan	nan	nan	nan	nan
SLC15A3	51296	symbol	H. sapiens	51296	H. sapiens	0.0	0.0	0.0	0.0	0.0	0.0	0.0	0.0	0.0	1.0	0.0	0.0	0.0	0.0	0.0	0.0	1.0	0.0	0.0	0.0
ENSG00000291267						nan	nan	nan	nan	nan	nan	nan	nan	nan	nan	nan	nan	nan	nan	nan	nan	nan	nan	nan	nan
CYBRD1	79901	symbol	H. sapiens	79901	H. sapiens	0.0	1.0	0.0	0.0	0.0	0.0	0.0	0.0	0.0	1.0	0.0	0.0	0.0	0.0	0.0	0.0	0.0	0.0	0.0	0.0
AC006001.2						nan	nan	nan	nan	nan	nan	nan	nan	nan	nan	nan	nan	nan	nan	nan	nan	nan	nan	nan	nan
ENSG00000291225						nan	nan	nan	nan	nan	nan	nan	nan	nan	nan	nan	nan	nan	nan	nan	nan	nan	nan	nan	nan
ENSG00000291214						nan	nan	nan	nan	nan	nan	nan	nan	nan	nan	nan	nan	nan	nan	nan	nan	nan	nan	nan	nan
EDNRA	1909	symbol	H. sapiens	1909	H. sapiens	0.0	0.0	0.0	0.0	0.0	0.0	0.0	0.0	0.0	0.0	0.0	0.0	0.0	0.0	0.0	0.0	0.0	0.0	0.0	0.0
CPHXL2	112268164	symbol	H. sapiens	112268164	H. sapiens	0.0	0.0	0.0	0.0	0.0	0.0	0.0	0.0	0.0	0.0	0.0	0.0	0.0	0.0	0.0	0.0	0.0	0.0	0.0	0.0
PATL1-DT	105369318	symbol	H. sapiens	105369318	H. sapiens	0.0	0.0	0.0	0.0	0.0	0.0	0.0	0.0	0.0	0.0	0.0	0.0	0.0	0.0	0.0	0.0	0.0	0.0	0.0	0.0
AC024558.1						nan	nan	nan	nan	nan	nan	nan	nan	nan	nan	nan	nan	nan	nan	nan	nan	nan	nan	nan	nan
AC092546.1						nan	nan	nan	nan	nan	nan	nan	nan	nan	nan	nan	nan	nan	nan	nan	nan	nan	nan	nan	nan
PRTFDC1	56952	symbol	H. sapiens	56952	H. sapiens	0.0	0.0	0.0	0.0	0.0	0.0	0.0	0.0	0.0	0.0	0.0	0.0	0.0	0.0	0.0	0.0	0.0	0.0	0.0	0.0
SASH1	23328	symbol	H. sapiens	23328	H. sapiens	0.0	0.0	0.0	0.0	0.0	0.0	0.0	1.0	0.0	0.0	0.0	0.0	0.0	0.0	0.0	0.0	0.0	0.0	0.0	0.0
ISLR	3671	symbol	H. sapiens	3671	H. sapiens	0.0	0.0	0.0	0.0	0.0	0.0	0.0	0.0	0.0	0.0	0.0	0.0	0.0	0.0	0.0	0.0	0.0	0.0	0.0	0.0
ARPIN	348110	symbol	H. sapiens	348110	H. sapiens	0.0	0.0	0.0	0.0	0.0	0.0	0.0	0.0	0.0	0.0	0.0	0.0	0.0	0.0	0.0	0.0	0.0	0.0	0.0	0.0
PRELID3A	10650	symbol	H. sapiens	10650	H. sapiens	0.0	0.0	0.0	0.0	0.0	1.0	0.0	0.0	0.0	0.0	0.0	0.0	0.0	0.0	0.0	0.0	0.0	0.0	0.0	0.0
AL031709.1						nan	nan	nan	nan	nan	nan	nan	nan	nan	nan	nan	nan	nan	nan	nan	nan	nan	nan	nan	nan
RMI2	116028	symbol	H. sapiens	116028	H. sapiens	0.0	0.0	0.0	0.0	0.0	0.0	0.0	0.0	0.0	0.0	0.0	0.0	0.0	0.0	0.0	0.0	0.0	0.0	0.0	0.0
EGFR	1956	symbol	H. sapiens	1956	H. sapiens	0.0	0.0	0.0	0.0	1.0	0.0	1.0	1.0	0.0	0.0	0.0	1.0	0.0	1.0	0.0	0.0	0.0	0.0	1.0	0.0
TBC1D8B	54885	symbol	H. sapiens	54885	H. sapiens	0.0	0.0	0.0	1.0	1.0	0.0	0.0	0.0	0.0	0.0	0.0	0.0	0.0	0.0	0.0	0.0	0.0	0.0	0.0	0.0
EGR3	1960	symbol	H. sapiens	1960	H. sapiens	0.0	0.0	0.0	0.0	0.0	0.0	0.0	0.0	0.0	0.0	0.0	0.0	0.0	0.0	0.0	0.0	0.0	0.0	0.0	0.0
TBC1D3D	101060389	symbol	H. sapiens	101060389	H. sapiens	0.0	0.0	0.0	0.0	1.0	0.0	0.0	0.0	0.0	0.0	0.0	0.0	0.0	0.0	0.0	0.0	0.0	0.0	0.0	0.0
AKR7A2	8574	symbol	H. sapiens	8574	H. sapiens	0.0	1.0	0.0	0.0	0.0	0.0	0.0	0.0	0.0	0.0	0.0	0.0	0.0	0.0	0.0	0.0	0.0	0.0	0.0	0.0
TBC1D30	23329	symbol	H. sapiens	23329	H. sapiens	0.0	0.0	0.0	0.0	1.0	0.0	0.0	0.0	0.0	0.0	0.0	0.0	0.0	0.0	0.0	0.0	0.0	0.0	0.0	0.0
TBC1D2B	23102	symbol	H. sapiens	23102	H. sapiens	0.0	0.0	0.0	0.0	1.0	0.0	0.0	0.0	0.0	0.0	0.0	0.0	0.0	0.0	0.0	0.0	0.0	0.0	0.0	0.0
TBC1D19	55296	symbol	H. sapiens	55296	H. sapiens	0.0	0.0	0.0	0.0	1.0	0.0	0.0	0.0	0.0	0.0	0.0	0.0	0.0	0.0	0.0	0.0	0.0	0.0	0.0	0.0
TBC1D12	23232	symbol	H. sapiens	23232	H. sapiens	0.0	0.0	0.0	0.0	1.0	0.0	0.0	0.0	0.0	0.0	0.0	0.0	0.0	0.0	0.0	0.0	0.0	0.0	0.0	0.0
TBC1D16	125058	symbol	H. sapiens	125058	H. sapiens	0.0	0.0	0.0	0.0	1.0	0.0	0.0	0.0	0.0	0.0	0.0	0.0	0.0	0.0	0.0	0.0	0.0	0.0	0.0	0.0
AL161752.1						nan	nan	nan	nan	nan	nan	nan	nan	nan	nan	nan	nan	nan	nan	nan	nan	nan	nan	nan	nan
ARHGEF34P	728377	symbol	H. sapiens	728377	H. sapiens	0.0	0.0	0.0	0.0	0.0	0.0	0.0	0.0	0.0	0.0	0.0	0.0	0.0	0.0	0.0	0.0	0.0	0.0	0.0	0.0
RND3	390	symbol	H. sapiens	390	H. sapiens	0.0	0.0	0.0	0.0	0.0	0.0	0.0	1.0	0.0	0.0	0.0	0.0	0.0	0.0	0.0	0.0	0.0	0.0	0.0	0.0
TAPBP	6892	symbol	H. sapiens	6892	H. sapiens	0.0	0.0	0.0	0.0	0.0	0.0	0.0	0.0	0.0	0.0	0.0	0.0	0.0	0.0	0.0	0.0	0.0	0.0	0.0	0.0
AC120498.8						nan	nan	nan	nan	nan	nan	nan	nan	nan	nan	nan	nan	nan	nan	nan	nan	nan	nan	nan	nan
EHD1	10938	symbol	H. sapiens	10938	H. sapiens	0.0	0.0	0.0	1.0	0.0	0.0	1.0	0.0	0.0	0.0	0.0	0.0	0.0	0.0	0.0	0.0	0.0	0.0	0.0	0.0
EHD2	30846	symbol	H. sapiens	30846	H. sapiens	0.0	0.0	0.0	1.0	0.0	0.0	0.0	0.0	0.0	0.0	0.0	0.0	0.0	0.0	0.0	0.0	0.0	0.0	0.0	0.0
NECTIN3-AS1	100506555	symbol	H. sapiens	100506555	H. sapiens	0.0	0.0	0.0	0.0	0.0	0.0	0.0	0.0	0.0	0.0	0.0	0.0	0.0	0.0	0.0	0.0	0.0	0.0	0.0	0.0
RNLS	55328	symbol	H. sapiens	55328	H. sapiens	0.0	1.0	0.0	0.0	0.0	0.0	0.0	0.0	0.0	0.0	0.0	0.0	0.0	0.0	0.0	0.0	0.0	0.0	0.0	0.0
NBDY	550643	symbol	H. sapiens	550643	H. sapiens	0.0	0.0	0.0	0.0	0.0	0.0	0.0	0.0	0.0	0.0	0.0	0.0	0.0	0.0	0.0	0.0	0.0	0.0	0.0	0.0
AC026124.1						nan	nan	nan	nan	nan	nan	nan	nan	nan	nan	nan	nan	nan	nan	nan	nan	nan	nan	nan	nan
AC004080.2						nan	nan	nan	nan	nan	nan	nan	nan	nan	nan	nan	nan	nan	nan	nan	nan	nan	nan	nan	nan
ROBO2	6092	symbol	H. sapiens	6092	H. sapiens	0.0	0.0	0.0	0.0	0.0	0.0	0.0	0.0	0.0	0.0	0.0	0.0	0.0	0.0	0.0	0.0	0.0	0.0	0.0	0.0
ROBO1	6091	symbol	H. sapiens	6091	H. sapiens	0.0	0.0	0.0	0.0	0.0	0.0	0.0	0.0	0.0	0.0	0.0	0.0	0.0	0.0	0.0	0.0	0.0	0.0	0.0	0.0
NBR2	10230	symbol	H. sapiens	10230	H. sapiens	0.0	0.0	0.0	0.0	0.0	0.0	0.0	0.0	0.0	0.0	0.0	0.0	0.0	0.0	0.0	0.0	0.0	0.0	0.0	0.0
AC069185.1						nan	nan	nan	nan	nan	nan	nan	nan	nan	nan	nan	nan	nan	nan	nan	nan	nan	nan	nan	nan
LPIN1	23175	symbol	H. sapiens	23175	H. sapiens	0.0	0.0	0.0	0.0	0.0	0.0	0.0	0.0	0.0	0.0	0.0	0.0	0.0	0.0	0.0	0.0	0.0	0.0	0.0	0.0
LPIN3	64900	symbol	H. sapiens	64900	H. sapiens	0.0	0.0	0.0	0.0	0.0	0.0	0.0	0.0	0.0	0.0	0.0	0.0	0.0	0.0	0.0	0.0	0.0	0.0	0.0	0.0
SPRING1	79794	symbol	H. sapiens	79794	H. sapiens	0.0	0.0	0.0	0.0	0.0	0.0	0.0	0.0	0.0	0.0	0.0	0.0	0.0	0.0	0.0	0.0	0.0	0.0	0.0	0.0
HHLA3	11147	gene_synonym	H. sapiens	11147	H. sapiens	0.0	0.0	0.0	0.0	0.0	0.0	0.0	0.0	0.0	0.0	0.0	0.0	0.0	0.0	0.0	0.0	0.0	0.0	0.0	0.0
ROM1	6094	symbol	H. sapiens	6094	H. sapiens	0.0	0.0	0.0	0.0	0.0	0.0	0.0	0.0	0.0	0.0	0.0	0.0	0.0	0.0	0.0	0.0	0.0	0.0	0.0	0.0
NCK2	8440	symbol	H. sapiens	8440	H. sapiens	0.0	0.0	0.0	0.0	0.0	0.0	0.0	1.0	0.0	0.0	0.0	0.0	0.0	0.0	0.0	0.0	0.0	0.0	0.0	0.0
RP9P	441212	symbol	H. sapiens	441212	H. sapiens	0.0	0.0	0.0	0.0	0.0	0.0	0.0	0.0	0.0	0.0	0.0	0.0	0.0	0.0	0.0	0.0	0.0	0.0	0.0	0.0
AC092155.1						nan	nan	nan	nan	nan	nan	nan	nan	nan	nan	nan	nan	nan	nan	nan	nan	nan	nan	nan	nan
PACSIN3	29763	symbol	H. sapiens	29763	H. sapiens	0.0	0.0	0.0	0.0	0.0	0.0	0.0	0.0	0.0	0.0	0.0	0.0	0.0	0.0	0.0	0.0	0.0	0.0	0.0	0.0
DDX49	54555	symbol	H. sapiens	54555	H. sapiens	0.0	0.0	0.0	0.0	0.0	0.0	0.0	0.0	0.0	0.0	0.0	0.0	0.0	0.0	0.0	0.0	0.0	0.0	0.0	0.0
ACSM2A	123876	symbol	H. sapiens	123876	H. sapiens	0.0	0.0	0.0	0.0	0.0	0.0	0.0	0.0	0.0	0.0	0.0	0.0	0.0	0.0	0.0	0.0	0.0	0.0	0.0	0.0
DDX54	79039	symbol	H. sapiens	79039	H. sapiens	0.0	0.0	0.0	0.0	0.0	0.0	0.0	0.0	0.0	0.0	0.0	0.0	0.0	0.0	0.0	0.0	0.0	0.0	0.0	0.0
SAXO1	158297	symbol	H. sapiens	158297	H. sapiens	0.0	0.0	0.0	0.0	0.0	0.0	0.0	0.0	0.0	0.0	0.0	0.0	0.0	0.0	0.0	0.0	0.0	0.0	0.0	0.0
AC092645.1						nan	nan	nan	nan	nan	nan	nan	nan	nan	nan	nan	nan	nan	nan	nan	nan	nan	nan	nan	nan
USP17L7	392197	symbol	H. sapiens	392197	H. sapiens	0.0	0.0	0.0	0.0	0.0	0.0	0.0	0.0	0.0	0.0	0.0	0.0	0.0	0.0	0.0	0.0	0.0	0.0	0.0	0.0
AP002957.1						nan	nan	nan	nan	nan	nan	nan	nan	nan	nan	nan	nan	nan	nan	nan	nan	nan	nan	nan	nan
LCE2A	353139	symbol	H. sapiens	353139	H. sapiens	0.0	0.0	0.0	0.0	0.0	0.0	0.0	0.0	0.0	0.0	0.0	0.0	0.0	0.0	0.0	0.0	0.0	0.0	0.0	0.0
AL450405.1						nan	nan	nan	nan	nan	nan	nan	nan	nan	nan	nan	nan	nan	nan	nan	nan	nan	nan	nan	nan
RPN2	6185	symbol	H. sapiens	6185	H. sapiens	0.0	0.0	0.0	0.0	0.0	0.0	0.0	0.0	0.0	0.0	0.0	0.0	0.0	0.0	0.0	0.0	0.0	0.0	0.0	0.0
AC027682.6						nan	nan	nan	nan	nan	nan	nan	nan	nan	nan	nan	nan	nan	nan	nan	nan	nan	nan	nan	nan
USP17L2	377630	symbol	H. sapiens	377630	H. sapiens	0.0	0.0	0.0	0.0	0.0	0.0	0.0	0.0	0.0	0.0	0.0	0.0	0.0	0.0	0.0	0.0	0.0	0.0	0.0	0.0
RPS7	6201	symbol	H. sapiens	6201	H. sapiens	0.0	0.0	0.0	0.0	0.0	0.0	0.0	1.0	0.0	0.0	0.0	0.0	0.0	0.0	0.0	0.0	0.0	0.0	0.0	0.0
CLEC3B	7123	symbol	H. sapiens	7123	H. sapiens	0.0	0.0	1.0	1.0	0.0	0.0	0.0	0.0	0.0	0.0	0.0	0.0	0.0	0.0	0.0	0.0	0.0	0.0	0.0	0.0
PTPN13	5783	symbol	H. sapiens	5783	H. sapiens	0.0	0.0	0.0	0.0	0.0	0.0	0.0	0.0	0.0	0.0	0.0	0.0	0.0	0.0	0.0	0.0	0.0	0.0	0.0	0.0
PTPN14	5784	symbol	H. sapiens	5784	H. sapiens	0.0	0.0	0.0	0.0	0.0	0.0	0.0	1.0	0.0	0.0	0.0	0.0	0.0	0.0	0.0	0.0	0.0	0.0	0.0	0.0
CMYA5	202333	symbol	H. sapiens	202333	H. sapiens	0.0	0.0	0.0	0.0	0.0	0.0	0.0	0.0	0.0	0.0	0.0	0.0	0.0	0.0	0.0	0.0	0.0	0.0	0.0	0.0
LRP2BP	55805	symbol	H. sapiens	55805	H. sapiens	0.0	0.0	0.0	0.0	0.0	0.0	0.0	0.0	0.0	0.0	0.0	0.0	0.0	0.0	0.0	0.0	0.0	0.0	0.0	0.0
AL603750.1						nan	nan	nan	nan	nan	nan	nan	nan	nan	nan	nan	nan	nan	nan	nan	nan	nan	nan	nan	nan
CILK1	22858	symbol	H. sapiens	22858	H. sapiens	0.0	0.0	0.0	0.0	0.0	0.0	0.0	0.0	0.0	0.0	0.0	1.0	0.0	0.0	0.0	0.0	0.0	0.0	0.0	0.0
AC025048.6						nan	nan	nan	nan	nan	nan	nan	nan	nan	nan	nan	nan	nan	nan	nan	nan	nan	nan	nan	nan
TCAF1P1	653199	symbol	H. sapiens	653199	H. sapiens	0.0	0.0	0.0	0.0	0.0	0.0	0.0	0.0	0.0	0.0	0.0	0.0	0.0	0.0	0.0	0.0	0.0	0.0	0.0	0.0
PLBD1-AS1	101928290	symbol	H. sapiens	101928290	H. sapiens	0.0	0.0	0.0	0.0	0.0	0.0	0.0	0.0	0.0	0.0	0.0	0.0	0.0	0.0	0.0	0.0	0.0	0.0	0.0	0.0
KCND2	3751	symbol	H. sapiens	3751	H. sapiens	0.0	0.0	0.0	0.0	0.0	0.0	0.0	0.0	0.0	0.0	0.0	0.0	0.0	0.0	0.0	0.0	0.0	0.0	0.0	0.0
KCND3	3752	symbol	H. sapiens	3752	H. sapiens	0.0	0.0	0.0	0.0	0.0	0.0	0.0	0.0	0.0	0.0	0.0	0.0	0.0	0.0	0.0	0.0	0.0	0.0	0.0	0.0
AL161431.1						nan	nan	nan	nan	nan	nan	nan	nan	nan	nan	nan	nan	nan	nan	nan	nan	nan	nan	nan	nan
AC021422.1						nan	nan	nan	nan	nan	nan	nan	nan	nan	nan	nan	nan	nan	nan	nan	nan	nan	nan	nan	nan
KCNE4	23704	symbol	H. sapiens	23704	H. sapiens	0.0	0.0	0.0	0.0	0.0	0.0	0.0	0.0	0.0	0.0	0.0	0.0	0.0	0.0	0.0	0.0	0.0	0.0	0.0	0.0
NEK7	140609	symbol	H. sapiens	140609	H. sapiens	0.0	0.0	0.0	0.0	0.0	0.0	0.0	0.0	0.0	0.0	0.0	1.0	0.0	0.0	0.0	0.0	0.0	0.0	0.0	0.0
KCNJ8	3764	symbol	H. sapiens	3764	H. sapiens	0.0	0.0	0.0	0.0	0.0	0.0	0.0	0.0	0.0	1.0	0.0	0.0	0.0	0.0	0.0	0.0	0.0	0.0	0.0	0.0
KCNK2	3776	symbol	H. sapiens	3776	H. sapiens	0.0	0.0	0.0	0.0	0.0	0.0	0.0	0.0	0.0	0.0	0.0	0.0	0.0	0.0	0.0	0.0	0.0	0.0	0.0	0.0
RRAS	6237	symbol	H. sapiens	6237	H. sapiens	0.0	0.0	0.0	0.0	0.0	0.0	0.0	0.0	0.0	0.0	0.0	0.0	0.0	0.0	0.0	0.0	0.0	0.0	0.0	0.0
CPLANE1	65250	symbol	H. sapiens	65250	H. sapiens	0.0	0.0	0.0	0.0	0.0	0.0	0.0	0.0	0.0	0.0	0.0	0.0	0.0	0.0	0.0	0.0	0.0	0.0	0.0	0.0
ENSG00000289469	105374101	ensembl_gene_id	H. sapiens	105374101	H. sapiens	0.0	0.0	0.0	0.0	0.0	0.0	0.0	0.0	0.0	0.0	0.0	0.0	0.0	0.0	0.0	0.0	0.0	0.0	0.0	0.0
ADM-DT	105376544	symbol	H. sapiens	105376544	H. sapiens	0.0	0.0	0.0	0.0	0.0	0.0	0.0	0.0	0.0	0.0	0.0	0.0	0.0	0.0	0.0	0.0	0.0	0.0	0.0	0.0
NEXN	91624	symbol	H. sapiens	91624	H. sapiens	0.0	0.0	0.0	0.0	0.0	0.0	1.0	0.0	0.0	0.0	0.0	0.0	0.0	1.0	0.0	0.0	0.0	0.0	0.0	0.0
AL445223.1						nan	nan	nan	nan	nan	nan	nan	nan	nan	nan	nan	nan	nan	nan	nan	nan	nan	nan	nan	nan
ELF4	2000	symbol	H. sapiens	2000	H. sapiens	0.0	0.0	0.0	0.0	0.0	0.0	0.0	0.0	0.0	0.0	0.0	0.0	0.0	0.0	0.0	0.0	0.0	0.0	0.0	0.0
AL139220.2						nan	nan	nan	nan	nan	nan	nan	nan	nan	nan	nan	nan	nan	nan	nan	nan	nan	nan	nan	nan
FRMPD4	9758	symbol	H. sapiens	9758	H. sapiens	0.0	0.0	0.0	0.0	0.0	0.0	0.0	0.0	0.0	0.0	0.0	0.0	0.0	0.0	0.0	0.0	0.0	0.0	0.0	0.0
ELK3	2004	symbol	H. sapiens	2004	H. sapiens	0.0	0.0	0.0	0.0	0.0	0.0	0.0	0.0	0.0	0.0	0.0	0.0	0.0	0.0	0.0	0.0	0.0	0.0	0.0	0.0
HOXA11-AS	221883	symbol	H. sapiens	221883	H. sapiens	0.0	0.0	0.0	0.0	0.0	0.0	0.0	0.0	0.0	0.0	0.0	0.0	0.0	0.0	0.0	0.0	0.0	0.0	0.0	0.0
NFIX	4784	symbol	H. sapiens	4784	H. sapiens	0.0	0.0	0.0	0.0	0.0	0.0	0.0	0.0	0.0	0.0	0.0	0.0	0.0	0.0	0.0	0.0	0.0	0.0	0.0	0.0
RPL4P5	158345	symbol	H. sapiens	158345	H. sapiens	0.0	0.0	0.0	0.0	0.0	0.0	0.0	0.0	0.0	0.0	0.0	0.0	0.0	0.0	0.0	0.0	0.0	0.0	0.0	0.0
NFIC	4782	symbol	H. sapiens	4782	H. sapiens	0.0	0.0	0.0	0.0	0.0	0.0	0.0	0.0	0.0	0.0	0.0	0.0	0.0	0.0	0.0	0.0	0.0	0.0	0.0	0.0
LCLAT1	253558	symbol	H. sapiens	253558	H. sapiens	0.0	0.0	0.0	0.0	0.0	0.0	0.0	0.0	0.0	0.0	0.0	0.0	0.0	0.0	0.0	0.0	0.0	0.0	0.0	0.0
EVI5L	115704	symbol	H. sapiens	115704	H. sapiens	0.0	0.0	0.0	0.0	1.0	0.0	0.0	0.0	0.0	0.0	0.0	0.0	0.0	0.0	0.0	0.0	0.0	0.0	0.0	0.0
HDAC4	9759	symbol	H. sapiens	9759	H. sapiens	0.0	0.0	0.0	0.0	0.0	0.0	0.0	0.0	0.0	0.0	0.0	0.0	0.0	0.0	0.0	0.0	0.0	0.0	0.0	0.0
HDAC9	9734	symbol	H. sapiens	9734	H. sapiens	0.0	0.0	0.0	0.0	0.0	0.0	0.0	1.0	0.0	0.0	0.0	0.0	0.0	0.0	0.0	1.0	0.0	0.0	0.0	0.0
HDAC7	51564	symbol	H. sapiens	51564	H. sapiens	0.0	0.0	0.0	0.0	0.0	0.0	0.0	1.0	0.0	0.0	0.0	0.0	0.0	0.0	0.0	1.0	0.0	0.0	0.0	0.0
AC040977.1						nan	nan	nan	nan	nan	nan	nan	nan	nan	nan	nan	nan	nan	nan	nan	nan	nan	nan	nan	nan
NIPAL2	79815	symbol	H. sapiens	79815	H. sapiens	0.0	0.0	0.0	0.0	0.0	0.0	0.0	0.0	0.0	0.0	0.0	0.0	0.0	0.0	0.0	0.0	0.0	0.0	0.0	0.0
TWSG1	57045	symbol	H. sapiens	57045	H. sapiens	0.0	0.0	1.0	0.0	0.0	0.0	0.0	0.0	0.0	0.0	0.0	0.0	0.0	0.0	0.0	0.0	0.0	0.0	1.0	0.0
OBSL1	23363	symbol	H. sapiens	23363	H. sapiens	0.0	0.0	0.0	0.0	0.0	0.0	0.0	0.0	0.0	0.0	0.0	0.0	0.0	0.0	0.0	0.0	0.0	0.0	0.0	0.0
FAM43A	131583	symbol	H. sapiens	131583	H. sapiens	0.0	0.0	0.0	0.0	0.0	0.0	0.0	0.0	0.0	0.0	0.0	0.0	0.0	0.0	0.0	0.0	0.0	0.0	0.0	0.0
ENSG00000289550						nan	nan	nan	nan	nan	nan	nan	nan	nan	nan	nan	nan	nan	nan	nan	nan	nan	nan	nan	nan
MTSS1	9788	symbol	H. sapiens	9788	H. sapiens	0.0	0.0	0.0	0.0	0.0	0.0	0.0	0.0	0.0	0.0	0.0	0.0	0.0	1.0	0.0	0.0	0.0	0.0	0.0	0.0
ENSG00000289560						nan	nan	nan	nan	nan	nan	nan	nan	nan	nan	nan	nan	nan	nan	nan	nan	nan	nan	nan	nan
ENSG00000289535	105379040	ensembl_gene_id	H. sapiens	105379040	H. sapiens	0.0	0.0	0.0	0.0	0.0	0.0	0.0	0.0	0.0	0.0	0.0	0.0	0.0	0.0	0.0	0.0	0.0	0.0	0.0	0.0
FOSL2-AS1	403150	symbol	H. sapiens	403150	H. sapiens	0.0	0.0	0.0	0.0	0.0	0.0	0.0	0.0	0.0	0.0	0.0	0.0	0.0	0.0	0.0	0.0	0.0	0.0	0.0	0.0
LRRN4CL	221091	symbol	H. sapiens	221091	H. sapiens	0.0	0.0	0.0	0.0	0.0	0.0	0.0	0.0	0.0	0.0	0.0	0.0	0.0	0.0	0.0	0.0	0.0	0.0	0.0	0.0
ENSG00000289516						nan	nan	nan	nan	nan	nan	nan	nan	nan	nan	nan	nan	nan	nan	nan	nan	nan	nan	nan	nan
POSTN	10631	symbol	H. sapiens	10631	H. sapiens	1.0	0.0	1.0	0.0	0.0	0.0	1.0	0.0	0.0	0.0	0.0	0.0	0.0	0.0	0.0	0.0	0.0	0.0	0.0	0.0
RSKR	124923	symbol	H. sapiens	124923	H. sapiens	0.0	0.0	0.0	0.0	0.0	0.0	0.0	0.0	0.0	0.0	0.0	1.0	0.0	0.0	0.0	0.0	0.0	0.0	0.0	0.0
AL590490.1						nan	nan	nan	nan	nan	nan	nan	nan	nan	nan	nan	nan	nan	nan	nan	nan	nan	nan	nan	nan
AC004160.1						nan	nan	nan	nan	nan	nan	nan	nan	nan	nan	nan	nan	nan	nan	nan	nan	nan	nan	nan	nan
SLC66A1L	152078	symbol	H. sapiens	152078	H. sapiens	0.0	0.0	0.0	0.0	0.0	0.0	0.0	0.0	0.0	0.0	0.0	0.0	0.0	0.0	0.0	0.0	1.0	0.0	0.0	0.0
EML1	2009	symbol	H. sapiens	2009	H. sapiens	0.0	0.0	0.0	1.0	0.0	0.0	0.0	0.0	0.0	0.0	0.0	0.0	0.0	0.0	0.0	0.0	0.0	0.0	0.0	0.0
EML3	256364	symbol	H. sapiens	256364	H. sapiens	0.0	0.0	0.0	0.0	0.0	0.0	0.0	0.0	0.0	0.0	0.0	0.0	0.0	0.0	0.0	0.0	0.0	0.0	0.0	0.0
EML5	161436	symbol	H. sapiens	161436	H. sapiens	0.0	0.0	0.0	0.0	0.0	0.0	0.0	0.0	0.0	0.0	0.0	0.0	0.0	0.0	0.0	0.0	0.0	0.0	0.0	0.0
AC010201.2						nan	nan	nan	nan	nan	nan	nan	nan	nan	nan	nan	nan	nan	nan	nan	nan	nan	nan	nan	nan
FAHD2A	51011	symbol	H. sapiens	51011	H. sapiens	0.0	0.0	0.0	0.0	0.0	0.0	0.0	0.0	0.0	0.0	0.0	0.0	0.0	0.0	0.0	0.0	0.0	0.0	0.0	0.0
AADAT	51166	symbol	H. sapiens	51166	H. sapiens	0.0	0.0	0.0	0.0	0.0	0.0	0.0	0.0	0.0	0.0	0.0	0.0	0.0	0.0	0.0	0.0	0.0	0.0	0.0	0.0
SOCS2	8835	symbol	H. sapiens	8835	H. sapiens	0.0	0.0	0.0	0.0	0.0	0.0	0.0	0.0	0.0	0.0	0.0	0.0	0.0	0.0	0.0	0.0	0.0	0.0	0.0	0.0
AAK1	22848	symbol	H. sapiens	22848	H. sapiens	0.0	0.0	0.0	0.0	0.0	0.0	0.0	0.0	0.0	0.0	0.0	1.0	0.0	0.0	0.0	0.0	0.0	0.0	0.0	0.0
ST6GALNAC5	81849	symbol	H. sapiens	81849	H. sapiens	0.0	0.0	0.0	0.0	0.0	0.0	0.0	0.0	0.0	0.0	0.0	0.0	0.0	0.0	0.0	0.0	0.0	0.0	0.0	0.0
AASS	10157	symbol	H. sapiens	10157	H. sapiens	0.0	1.0	0.0	0.0	0.0	0.0	0.0	0.0	0.0	0.0	0.0	0.0	0.0	0.0	0.0	0.0	0.0	0.0	0.0	0.0
ENSG00000289688						nan	nan	nan	nan	nan	nan	nan	nan	nan	nan	nan	nan	nan	nan	nan	nan	nan	nan	nan	nan
NPDC1	56654	symbol	H. sapiens	56654	H. sapiens	0.0	0.0	0.0	0.0	0.0	0.0	0.0	0.0	0.0	0.0	0.0	0.0	0.0	0.0	0.0	0.0	0.0	0.0	0.0	0.0
YIPF3	25844	symbol	H. sapiens	25844	H. sapiens	0.0	0.0	0.0	0.0	0.0	0.0	0.0	0.0	0.0	0.0	0.0	0.0	0.0	0.0	0.0	0.0	0.0	0.0	0.0	0.0
KLK14	43847	symbol	H. sapiens	43847	H. sapiens	0.0	0.0	0.0	0.0	0.0	0.0	0.0	0.0	0.0	0.0	0.0	0.0	0.0	0.0	0.0	0.0	0.0	0.0	0.0	0.0
RTL5	340526	symbol	H. sapiens	340526	H. sapiens	0.0	0.0	0.0	0.0	0.0	0.0	0.0	0.0	0.0	0.0	0.0	0.0	0.0	0.0	0.0	0.0	0.0	0.0	0.0	0.0
RTN2	6253	symbol	H. sapiens	6253	H. sapiens	0.0	0.0	0.0	0.0	0.0	0.0	0.0	0.0	0.0	0.0	0.0	0.0	0.0	0.0	0.0	0.0	0.0	0.0	0.0	0.0
ENSG00000289601						nan	nan	nan	nan	nan	nan	nan	nan	nan	nan	nan	nan	nan	nan	nan	nan	nan	nan	nan	nan
TGFBRAP1	9392	symbol	H. sapiens	9392	H. sapiens	0.0	0.0	0.0	0.0	0.0	0.0	0.0	0.0	0.0	0.0	0.0	0.0	0.0	0.0	0.0	0.0	0.0	0.0	0.0	1.0
DPY19L2P3	442524	symbol	H. sapiens	442524	H. sapiens	0.0	0.0	0.0	0.0	0.0	0.0	0.0	0.0	0.0	0.0	0.0	0.0	0.0	0.0	0.0	0.0	0.0	0.0	0.0	0.0
AC053503.5						nan	nan	nan	nan	nan	nan	nan	nan	nan	nan	nan	nan	nan	nan	nan	nan	nan	nan	nan	nan
AC012409.5						nan	nan	nan	nan	nan	nan	nan	nan	nan	nan	nan	nan	nan	nan	nan	nan	nan	nan	nan	nan
IQCA1	79781	symbol	H. sapiens	79781	H. sapiens	0.0	0.0	0.0	0.0	0.0	0.0	0.0	0.0	0.0	0.0	0.0	0.0	0.0	0.0	0.0	0.0	0.0	0.0	0.0	0.0
TBXA2R	6915	symbol	H. sapiens	6915	H. sapiens	0.0	0.0	0.0	0.0	1.0	0.0	0.0	0.0	0.0	0.0	0.0	0.0	0.0	0.0	0.0	0.0	0.0	0.0	0.0	0.0
ABL1	25	symbol	H. sapiens	25	H. sapiens	0.0	0.0	0.0	0.0	0.0	0.0	0.0	1.0	0.0	0.0	0.0	1.0	0.0	1.0	0.0	1.0	0.0	0.0	0.0	0.0
AP003110.1						nan	nan	nan	nan	nan	nan	nan	nan	nan	nan	nan	nan	nan	nan	nan	nan	nan	nan	nan	nan
KCNAB3	9196	symbol	H. sapiens	9196	H. sapiens	0.0	1.0	0.0	0.0	0.0	0.0	0.0	0.0	0.0	0.0	0.0	0.0	0.0	0.0	0.0	0.0	0.0	0.0	0.0	0.0
AC093503.3						nan	nan	nan	nan	nan	nan	nan	nan	nan	nan	nan	nan	nan	nan	nan	nan	nan	nan	nan	nan
TSHZ1	10194	symbol	H. sapiens	10194	H. sapiens	0.0	0.0	0.0	0.0	0.0	0.0	0.0	0.0	0.0	0.0	0.0	0.0	0.0	0.0	0.0	0.0	0.0	0.0	0.0	0.0
GOLGB1	2804	symbol	H. sapiens	2804	H. sapiens	0.0	0.0	0.0	0.0	0.0	0.0	0.0	0.0	0.0	0.0	0.0	0.0	0.0	0.0	0.0	0.0	0.0	0.0	0.0	0.0
FAM20B	9917	symbol	H. sapiens	9917	H. sapiens	0.0	0.0	0.0	0.0	0.0	0.0	0.0	0.0	0.0	0.0	0.0	1.0	0.0	0.0	0.0	0.0	0.0	0.0	0.0	0.0
ENSG00000290767	196968	ensembl_gene_id	H. sapiens	196968	H. sapiens	0.0	0.0	0.0	0.0	0.0	0.0	0.0	0.0	0.0	0.0	0.0	0.0	0.0	0.0	0.0	0.0	0.0	0.0	0.0	0.0
RPL5P24	100270841	symbol	H. sapiens	100270841	H. sapiens	0.0	0.0	0.0	0.0	0.0	0.0	0.0	0.0	0.0	0.0	0.0	0.0	0.0	0.0	0.0	0.0	0.0	0.0	0.0	0.0
THBS1-IT1	118597829	symbol	H. sapiens	118597829	H. sapiens	0.0	0.0	0.0	0.0	0.0	0.0	0.0	0.0	0.0	0.0	0.0	0.0	0.0	0.0	0.0	0.0	0.0	0.0	0.0	0.0
ACAN	176	symbol	H. sapiens	176	H. sapiens	1.0	0.0	1.0	0.0	0.0	0.0	0.0	0.0	1.0	0.0	0.0	0.0	0.0	0.0	0.0	0.0	0.0	0.0	0.0	0.0
ENSG00000289913						nan	nan	nan	nan	nan	nan	nan	nan	nan	nan	nan	nan	nan	nan	nan	nan	nan	nan	nan	nan
ACCS	84680	symbol	H. sapiens	84680	H. sapiens	0.0	0.0	0.0	0.0	0.0	0.0	0.0	0.0	0.0	0.0	0.0	0.0	0.0	0.0	0.0	0.0	0.0	0.0	0.0	0.0
HMGB1P27	100527948	symbol	H. sapiens	100527948	H. sapiens	0.0	0.0	0.0	0.0	0.0	0.0	0.0	0.0	0.0	0.0	0.0	0.0	0.0	0.0	0.0	0.0	0.0	0.0	0.0	0.0
GAPDHP15	642317	symbol	H. sapiens	642317	H. sapiens	0.0	0.0	0.0	0.0	0.0	0.0	0.0	0.0	0.0	0.0	0.0	0.0	0.0	0.0	0.0	0.0	0.0	0.0	0.0	0.0
THAP7-AS1	439931	symbol	H. sapiens	439931	H. sapiens	0.0	0.0	0.0	0.0	0.0	0.0	0.0	0.0	0.0	0.0	0.0	0.0	0.0	0.0	0.0	0.0	0.0	0.0	0.0	0.0
AC015878.1						nan	nan	nan	nan	nan	nan	nan	nan	nan	nan	nan	nan	nan	nan	nan	nan	nan	nan	nan	nan
TENM3-AS1	90768	symbol	H. sapiens	90768	H. sapiens	0.0	0.0	0.0	0.0	0.0	0.0	0.0	0.0	0.0	0.0	0.0	0.0	0.0	0.0	0.0	0.0	0.0	0.0	0.0	0.0
ACLY	47	symbol	H. sapiens	47	H. sapiens	0.0	0.0	0.0	0.0	0.0	0.0	0.0	0.0	0.0	0.0	0.0	0.0	0.0	0.0	0.0	0.0	0.0	0.0	0.0	0.0
GAPDHP70	642259	symbol	H. sapiens	642259	H. sapiens	0.0	0.0	0.0	0.0	0.0	0.0	0.0	0.0	0.0	0.0	0.0	0.0	0.0	0.0	0.0	0.0	0.0	0.0	0.0	0.0
MGRN1	23295	symbol	H. sapiens	23295	H. sapiens	0.0	0.0	0.0	0.0	0.0	0.0	0.0	0.0	0.0	0.0	0.0	0.0	0.0	0.0	0.0	0.0	0.0	0.0	0.0	0.0
AL049870.3						nan	nan	nan	nan	nan	nan	nan	nan	nan	nan	nan	nan	nan	nan	nan	nan	nan	nan	nan	nan
TMEM263-DT	119863870	symbol	H. sapiens	119863870	H. sapiens	0.0	0.0	0.0	0.0	0.0	0.0	0.0	0.0	0.0	0.0	0.0	0.0	0.0	0.0	0.0	0.0	0.0	0.0	0.0	0.0
ENSG00000290854						nan	nan	nan	nan	nan	nan	nan	nan	nan	nan	nan	nan	nan	nan	nan	nan	nan	nan	nan	nan
ENSG00000289884	105374191	ensembl_gene_id	H. sapiens	105374191	H. sapiens	0.0	0.0	0.0	0.0	0.0	0.0	0.0	0.0	0.0	0.0	0.0	0.0	0.0	0.0	0.0	0.0	0.0	0.0	0.0	0.0
ENSG00000289866						nan	nan	nan	nan	nan	nan	nan	nan	nan	nan	nan	nan	nan	nan	nan	nan	nan	nan	nan	nan
ENSG00000289860						nan	nan	nan	nan	nan	nan	nan	nan	nan	nan	nan	nan	nan	nan	nan	nan	nan	nan	nan	nan
ENSG00000290823						nan	nan	nan	nan	nan	nan	nan	nan	nan	nan	nan	nan	nan	nan	nan	nan	nan	nan	nan	nan
CUEDC2	79004	symbol	H. sapiens	79004	H. sapiens	0.0	0.0	0.0	0.0	0.0	0.0	0.0	0.0	0.0	0.0	0.0	0.0	0.0	0.0	0.0	0.0	0.0	0.0	0.0	0.0
EPN1	29924	symbol	H. sapiens	29924	H. sapiens	0.0	0.0	0.0	0.0	0.0	0.0	0.0	0.0	0.0	0.0	0.0	0.0	0.0	0.0	0.0	0.0	0.0	0.0	0.0	0.0
EPN3	55040	symbol	H. sapiens	55040	H. sapiens	0.0	0.0	0.0	0.0	0.0	0.0	0.0	0.0	0.0	0.0	0.0	0.0	0.0	0.0	0.0	0.0	0.0	0.0	0.0	0.0
AGPAT3	56894	symbol	H. sapiens	56894	H. sapiens	0.0	0.0	0.0	0.0	0.0	0.0	0.0	0.0	0.0	0.0	0.0	0.0	0.0	0.0	0.0	0.0	0.0	0.0	0.0	0.0
EPS8	2059	symbol	H. sapiens	2059	H. sapiens	0.0	0.0	0.0	0.0	0.0	0.0	0.0	0.0	0.0	0.0	0.0	0.0	0.0	1.0	0.0	0.0	0.0	0.0	0.0	0.0
ADH5	128	symbol	H. sapiens	128	H. sapiens	0.0	1.0	0.0	0.0	0.0	0.0	0.0	0.0	0.0	0.0	0.0	0.0	0.0	0.0	1.0	0.0	0.0	0.0	0.0	0.0
ADH6	130	symbol	H. sapiens	130	H. sapiens	0.0	1.0	0.0	0.0	0.0	0.0	0.0	0.0	0.0	0.0	0.0	0.0	0.0	0.0	1.0	0.0	0.0	0.0	0.0	0.0
ADH4	127	symbol	H. sapiens	127	H. sapiens	0.0	1.0	0.0	0.0	0.0	0.0	0.0	0.0	0.0	0.0	0.0	0.0	0.0	0.0	1.0	0.0	0.0	0.0	0.0	0.0
TP53TG1	11257	symbol	H. sapiens	11257	H. sapiens	0.0	0.0	0.0	0.0	0.0	0.0	0.0	0.0	0.0	0.0	0.0	0.0	0.0	0.0	0.0	0.0	0.0	0.0	0.0	0.0
ADM2	79924	symbol	H. sapiens	79924	H. sapiens	0.0	0.0	0.0	0.0	0.0	0.0	0.0	0.0	0.0	0.0	0.0	0.0	0.0	0.0	0.0	0.0	0.0	0.0	0.0	0.0
BRSK2	9024	symbol	H. sapiens	9024	H. sapiens	0.0	0.0	0.0	0.0	0.0	0.0	0.0	1.0	0.0	0.0	0.0	1.0	0.0	0.0	0.0	0.0	0.0	0.0	0.0	0.0
RPL13A	23521	symbol	H. sapiens	23521	H. sapiens	0.0	0.0	0.0	0.0	0.0	0.0	0.0	0.0	0.0	0.0	0.0	0.0	0.0	0.0	0.0	0.0	0.0	0.0	0.0	0.0
MAPK8IP2	23542	symbol	H. sapiens	23542	H. sapiens	0.0	0.0	0.0	0.0	0.0	0.0	0.0	1.0	0.0	0.0	0.0	0.0	0.0	0.0	0.0	0.0	0.0	0.0	0.0	0.0
RAB11B	9230	symbol	H. sapiens	9230	H. sapiens	0.0	0.0	0.0	0.0	0.0	0.0	1.0	0.0	0.0	0.0	0.0	0.0	0.0	0.0	0.0	0.0	0.0	0.0	0.0	0.0
SCUBE3	222663	symbol	H. sapiens	222663	H. sapiens	0.0	0.0	0.0	1.0	0.0	0.0	0.0	0.0	0.0	0.0	0.0	0.0	0.0	0.0	0.0	0.0	0.0	0.0	0.0	0.0
SOWAHD	347454	symbol	H. sapiens	347454	H. sapiens	0.0	0.0	0.0	0.0	0.0	0.0	0.0	0.0	0.0	0.0	0.0	0.0	0.0	0.0	0.0	0.0	0.0	0.0	0.0	0.0
RN7SL652P	106479460	symbol	H. sapiens	106479460	H. sapiens	0.0	0.0	0.0	0.0	0.0	0.0	0.0	0.0	0.0	0.0	0.0	0.0	0.0	0.0	0.0	0.0	0.0	0.0	0.0	0.0
ENSG00000289961						nan	nan	nan	nan	nan	nan	nan	nan	nan	nan	nan	nan	nan	nan	nan	nan	nan	nan	nan	nan
ABRAXAS1	84142	symbol	H. sapiens	84142	H. sapiens	0.0	0.0	0.0	0.0	0.0	0.0	0.0	0.0	0.0	0.0	0.0	0.0	0.0	0.0	0.0	0.0	0.0	0.0	0.0	0.0
LRRC47	57470	symbol	H. sapiens	57470	H. sapiens	0.0	0.0	0.0	0.0	0.0	0.0	0.0	0.0	0.0	0.0	0.0	0.0	0.0	0.0	0.0	0.0	0.0	0.0	0.0	0.0
LRRC43	254050	symbol	H. sapiens	254050	H. sapiens	0.0	0.0	0.0	0.0	0.0	0.0	0.0	0.0	0.0	0.0	0.0	0.0	0.0	0.0	0.0	0.0	0.0	0.0	0.0	0.0
PTGR2	145482	symbol	H. sapiens	145482	H. sapiens	0.0	1.0	0.0	0.0	0.0	0.0	0.0	0.0	0.0	0.0	0.0	0.0	0.0	0.0	0.0	0.0	0.0	0.0	0.0	0.0
BEND3P3	650623	symbol	H. sapiens	650623	H. sapiens	0.0	0.0	0.0	0.0	0.0	0.0	0.0	0.0	0.0	0.0	0.0	0.0	0.0	0.0	0.0	0.0	0.0	0.0	0.0	0.0
LRRC71	149499	symbol	H. sapiens	149499	H. sapiens	0.0	0.0	0.0	0.0	0.0	0.0	0.0	0.0	0.0	0.0	0.0	0.0	0.0	0.0	0.0	0.0	0.0	0.0	0.0	0.0
ANAPC4	29945	symbol	H. sapiens	29945	H. sapiens	0.0	0.0	0.0	0.0	0.0	0.0	0.0	0.0	0.0	0.0	0.0	0.0	0.0	0.0	0.0	0.0	0.0	0.0	0.0	0.0
CRNDE	643911	symbol	H. sapiens	643911	H. sapiens	0.0	0.0	0.0	0.0	0.0	0.0	0.0	0.0	0.0	0.0	0.0	0.0	0.0	0.0	0.0	0.0	0.0	0.0	0.0	0.0
LRRC66	339977	symbol	H. sapiens	339977	H. sapiens	0.0	0.0	0.0	0.0	0.0	0.0	0.0	0.0	0.0	0.0	0.0	0.0	0.0	0.0	0.0	0.0	0.0	0.0	0.0	0.0
LRRC8D	55144	symbol	H. sapiens	55144	H. sapiens	0.0	0.0	0.0	0.0	0.0	0.0	0.0	0.0	0.0	0.0	0.0	0.0	0.0	0.0	0.0	0.0	0.0	0.0	0.0	0.0
RPL23A	6147	symbol	H. sapiens	6147	H. sapiens	0.0	0.0	0.0	0.0	0.0	0.0	1.0	0.0	0.0	0.0	0.0	0.0	0.0	0.0	0.0	0.0	0.0	0.0	0.0	0.0
ERFL	390937	symbol	H. sapiens	390937	H. sapiens	0.0	0.0	0.0	0.0	0.0	0.0	0.0	0.0	0.0	0.0	0.0	0.0	0.0	0.0	0.0	0.0	0.0	0.0	0.0	0.0
RNU4-50P	106481871	symbol	H. sapiens	106481871	H. sapiens	0.0	0.0	0.0	0.0	0.0	0.0	0.0	0.0	0.0	0.0	0.0	0.0	0.0	0.0	0.0	0.0	0.0	0.0	0.0	0.0
TSPAN5	10098	symbol	H. sapiens	10098	H. sapiens	0.0	0.0	0.0	0.0	0.0	0.0	0.0	0.0	0.0	0.0	0.0	0.0	0.0	0.0	0.0	0.0	0.0	0.0	0.0	0.0
GASK1A	729085	symbol	H. sapiens	729085	H. sapiens	0.0	0.0	0.0	0.0	0.0	0.0	0.0	0.0	0.0	0.0	0.0	0.0	0.0	0.0	0.0	0.0	0.0	0.0	0.0	0.0
GASK1B	51313	symbol	H. sapiens	51313	H. sapiens	0.0	0.0	0.0	0.0	0.0	0.0	0.0	0.0	0.0	0.0	0.0	0.0	0.0	0.0	0.0	0.0	0.0	0.0	0.0	0.0
PDZRN3	23024	symbol	H. sapiens	23024	H. sapiens	0.0	0.0	0.0	0.0	0.0	0.0	0.0	0.0	0.0	0.0	0.0	0.0	0.0	0.0	0.0	0.0	0.0	0.0	0.0	0.0
TMPRSS9	360200	symbol	H. sapiens	360200	H. sapiens	0.0	0.0	0.0	0.0	0.0	0.0	0.0	0.0	0.0	0.0	0.0	0.0	0.0	0.0	0.0	0.0	0.0	0.0	0.0	0.0
RXRA	6256	symbol	H. sapiens	6256	H. sapiens	0.0	0.0	0.0	0.0	0.0	0.0	0.0	0.0	0.0	0.0	0.0	0.0	0.0	0.0	0.0	0.0	0.0	0.0	0.0	0.0
RFTN2	130132	symbol	H. sapiens	130132	H. sapiens	0.0	0.0	0.0	0.0	0.0	0.0	0.0	0.0	0.0	0.0	0.0	0.0	0.0	0.0	0.0	0.0	0.0	0.0	0.0	0.0
AC092329.4						nan	nan	nan	nan	nan	nan	nan	nan	nan	nan	nan	nan	nan	nan	nan	nan	nan	nan	nan	nan
CKMT2-AS1	100131067	symbol	H. sapiens	100131067	H. sapiens	0.0	0.0	0.0	0.0	0.0	0.0	0.0	0.0	0.0	0.0	0.0	0.0	0.0	0.0	0.0	0.0	0.0	0.0	0.0	0.0
AC109779.1						nan	nan	nan	nan	nan	nan	nan	nan	nan	nan	nan	nan	nan	nan	nan	nan	nan	nan	nan	nan
AFF3	3899	symbol	H. sapiens	3899	H. sapiens	0.0	0.0	0.0	0.0	0.0	0.0	0.0	0.0	0.0	0.0	0.0	0.0	0.0	0.0	0.0	0.0	0.0	0.0	0.0	0.0
RNF212B	100507650	symbol	H. sapiens	100507650	H. sapiens	0.0	0.0	0.0	0.0	0.0	0.0	0.0	0.0	0.0	0.0	0.0	0.0	0.0	0.0	0.0	0.0	0.0	0.0	0.0	0.0
AL035446.1						nan	nan	nan	nan	nan	nan	nan	nan	nan	nan	nan	nan	nan	nan	nan	nan	nan	nan	nan	nan
SSTR1	6751	symbol	H. sapiens	6751	H. sapiens	0.0	0.0	0.0	0.0	0.0	0.0	0.0	0.0	0.0	0.0	0.0	0.0	0.0	0.0	0.0	0.0	0.0	0.0	0.0	0.0
RXFP1	59350	symbol	H. sapiens	59350	H. sapiens	0.0	0.0	0.0	0.0	0.0	0.0	0.0	0.0	0.0	0.0	0.0	0.0	0.0	0.0	0.0	0.0	0.0	0.0	0.0	0.0
AC010300.1						nan	nan	nan	nan	nan	nan	nan	nan	nan	nan	nan	nan	nan	nan	nan	nan	nan	nan	nan	nan
BACE1	23621	symbol	H. sapiens	23621	H. sapiens	0.0	0.0	0.0	0.0	0.0	0.0	0.0	0.0	0.0	0.0	0.0	0.0	0.0	0.0	0.0	0.0	0.0	0.0	0.0	0.0
PHLPP1	23239	symbol	H. sapiens	23239	H. sapiens	0.0	0.0	0.0	0.0	0.0	0.0	0.0	0.0	0.0	0.0	0.0	0.0	0.0	0.0	0.0	0.0	0.0	0.0	0.0	0.0
SEPTIN1	1731	symbol	H. sapiens	1731	H. sapiens	0.0	0.0	0.0	0.0	0.0	0.0	0.0	0.0	0.0	0.0	0.0	0.0	0.0	0.0	0.0	0.0	0.0	0.0	0.0	0.0
SEPTIN9	10801	symbol	H. sapiens	10801	H. sapiens	0.0	0.0	0.0	0.0	0.0	0.0	1.0	0.0	0.0	0.0	0.0	0.0	0.0	0.0	0.0	0.0	0.0	0.0	0.0	0.0
C17orf97	400566	gene_synonym	H. sapiens	400566	H. sapiens	0.0	0.0	0.0	0.0	0.0	0.0	0.0	0.0	0.0	0.0	0.0	0.0	0.0	0.0	0.0	0.0	0.0	0.0	0.0	0.0
AL359397.1						nan	nan	nan	nan	nan	nan	nan	nan	nan	nan	nan	nan	nan	nan	nan	nan	nan	nan	nan	nan
RNPEPL1	57140	symbol	H. sapiens	57140	H. sapiens	0.0	0.0	0.0	0.0	0.0	0.0	0.0	0.0	0.0	0.0	0.0	0.0	0.0	0.0	0.0	0.0	0.0	0.0	0.0	0.0
RTN4RL1	146760	symbol	H. sapiens	146760	H. sapiens	0.0	0.0	1.0	0.0	0.0	0.0	0.0	0.0	0.0	0.0	0.0	0.0	0.0	0.0	0.0	0.0	0.0	0.0	0.0	0.0
UNC93B3	285296	symbol	H. sapiens	285296	H. sapiens	0.0	0.0	0.0	0.0	0.0	0.0	0.0	0.0	0.0	0.0	0.0	0.0	0.0	0.0	0.0	0.0	0.0	0.0	0.0	0.0
DNASE1L1	1774	symbol	H. sapiens	1774	H. sapiens	0.0	0.0	0.0	0.0	0.0	0.0	0.0	0.0	0.0	0.0	0.0	0.0	0.0	0.0	0.0	0.0	0.0	0.0	0.0	0.0
AC007193.3						nan	nan	nan	nan	nan	nan	nan	nan	nan	nan	nan	nan	nan	nan	nan	nan	nan	nan	nan	nan
ERBIN	55914	symbol	H. sapiens	55914	H. sapiens	0.0	0.0	0.0	0.0	0.0	0.0	0.0	0.0	0.0	0.0	0.0	0.0	0.0	0.0	0.0	0.0	0.0	0.0	0.0	0.0
PPM1AP1	137012	symbol	H. sapiens	137012	H. sapiens	0.0	0.0	0.0	0.0	0.0	0.0	0.0	0.0	0.0	0.0	0.0	0.0	0.0	0.0	0.0	0.0	0.0	0.0	0.0	0.0
KCTD8	386617	symbol	H. sapiens	386617	H. sapiens	0.0	0.0	0.0	0.0	0.0	0.0	0.0	0.0	0.0	0.0	0.0	0.0	0.0	0.0	0.0	0.0	0.0	0.0	0.0	0.0
SNRPGP4	100130368	symbol	H. sapiens	100130368	H. sapiens	0.0	0.0	0.0	0.0	0.0	0.0	0.0	0.0	0.0	0.0	0.0	0.0	0.0	0.0	0.0	0.0	0.0	0.0	0.0	0.0
PTGIS	5740	symbol	H. sapiens	5740	H. sapiens	0.0	1.0	0.0	0.0	0.0	0.0	0.0	0.0	0.0	0.0	0.0	0.0	0.0	0.0	0.0	0.0	0.0	0.0	0.0	0.0
RASA4B	100271927	symbol	H. sapiens	100271927	H. sapiens	0.0	0.0	0.0	0.0	1.0	0.0	0.0	0.0	0.0	0.0	0.0	0.0	0.0	0.0	0.0	0.0	0.0	0.0	0.0	0.0
LMNTD2	256329	symbol	H. sapiens	256329	H. sapiens	0.0	0.0	0.0	0.0	0.0	0.0	0.0	0.0	0.0	0.0	0.0	0.0	0.0	0.0	0.0	0.0	0.0	0.0	0.0	0.0
AC022400.7						nan	nan	nan	nan	nan	nan	nan	nan	nan	nan	nan	nan	nan	nan	nan	nan	nan	nan	nan	nan
NCALD	83988	symbol	H. sapiens	83988	H. sapiens	0.0	0.0	0.0	1.0	0.0	0.0	0.0	0.0	0.0	0.0	0.0	0.0	0.0	1.0	0.0	0.0	0.0	0.0	0.0	0.0
ERBB3	2065	symbol	H. sapiens	2065	H. sapiens	0.0	0.0	0.0	0.0	1.0	0.0	0.0	0.0	0.0	0.0	0.0	0.0	0.0	0.0	0.0	0.0	0.0	0.0	1.0	0.0
ERBB2	2064	symbol	H. sapiens	2064	H. sapiens	0.0	0.0	0.0	0.0	0.0	0.0	0.0	1.0	0.0	0.0	0.0	1.0	0.0	0.0	0.0	0.0	0.0	0.0	1.0	0.0
NCAM2	4685	symbol	H. sapiens	4685	H. sapiens	0.0	0.0	0.0	0.0	0.0	0.0	0.0	0.0	0.0	0.0	0.0	0.0	0.0	0.0	0.0	0.0	0.0	0.0	0.0	0.0
JAG2	3714	symbol	H. sapiens	3714	H. sapiens	0.0	0.0	0.0	1.0	0.0	0.0	0.0	0.0	0.0	0.0	0.0	0.0	0.0	0.0	0.0	0.0	0.0	0.0	0.0	0.0
LINC00968	100507632	symbol	H. sapiens	100507632	H. sapiens	0.0	0.0	0.0	0.0	0.0	0.0	0.0	0.0	0.0	0.0	0.0	0.0	0.0	0.0	0.0	0.0	0.0	0.0	0.0	0.0
SDHAF1	644096	symbol	H. sapiens	644096	H. sapiens	0.0	0.0	0.0	0.0	0.0	0.0	0.0	0.0	0.0	0.0	0.0	0.0	0.0	0.0	0.0	0.0	0.0	0.0	0.0	0.0
SDHAF4	135154	symbol	H. sapiens	135154	H. sapiens	0.0	0.0	0.0	0.0	1.0	0.0	0.0	0.0	0.0	0.0	0.0	0.0	0.0	0.0	0.0	0.0	0.0	0.0	0.0	0.0
AC108161.1						nan	nan	nan	nan	nan	nan	nan	nan	nan	nan	nan	nan	nan	nan	nan	nan	nan	nan	nan	nan
SPAG16	79582	symbol	H. sapiens	79582	H. sapiens	0.0	0.0	0.0	0.0	0.0	0.0	0.0	0.0	0.0	0.0	0.0	0.0	0.0	0.0	0.0	0.0	0.0	0.0	0.0	0.0
ARHGEF2	9181	symbol	H. sapiens	9181	H. sapiens	0.0	0.0	0.0	0.0	1.0	0.0	0.0	0.0	0.0	0.0	0.0	0.0	0.0	0.0	0.0	0.0	0.0	0.0	0.0	0.0
ARHGEF7	8874	symbol	H. sapiens	8874	H. sapiens	0.0	0.0	0.0	0.0	1.0	0.0	0.0	1.0	0.0	0.0	0.0	0.0	0.0	0.0	0.0	0.0	0.0	0.0	0.0	0.0
ARHGEF5	7984	symbol	H. sapiens	7984	H. sapiens	0.0	0.0	0.0	0.0	1.0	0.0	0.0	0.0	0.0	0.0	0.0	0.0	0.0	0.0	0.0	0.0	0.0	0.0	0.0	0.0
LINC00933	100506874	symbol	H. sapiens	100506874	H. sapiens	0.0	0.0	0.0	0.0	0.0	0.0	0.0	0.0	0.0	0.0	0.0	0.0	0.0	0.0	0.0	0.0	0.0	0.0	0.0	0.0
ENSG00000285043	112694756	ensembl_gene_id	H. sapiens	112694756	H. sapiens	0.0	0.0	0.0	0.0	0.0	0.0	0.0	0.0	0.0	0.0	0.0	0.0	0.0	0.0	0.0	0.0	0.0	0.0	0.0	0.0
SLFN11	91607	symbol	H. sapiens	91607	H. sapiens	0.0	0.0	0.0	0.0	0.0	0.0	0.0	0.0	0.0	0.0	0.0	0.0	0.0	0.0	0.0	0.0	0.0	0.0	0.0	0.0
LINC00926	283663	symbol	H. sapiens	283663	H. sapiens	0.0	0.0	0.0	0.0	0.0	0.0	0.0	0.0	0.0	0.0	0.0	0.0	0.0	0.0	0.0	0.0	0.0	0.0	0.0	0.0
SLC41A3	54946	symbol	H. sapiens	54946	H. sapiens	0.0	0.0	0.0	0.0	0.0	0.0	0.0	0.0	0.0	1.0	0.0	0.0	0.0	0.0	0.0	0.0	0.0	0.0	0.0	0.0
SLC41A1	254428	symbol	H. sapiens	254428	H. sapiens	0.0	0.0	0.0	0.0	0.0	0.0	0.0	0.0	0.0	1.0	0.0	0.0	0.0	0.0	0.0	0.0	0.0	0.0	0.0	0.0
ENSG00000285018						nan	nan	nan	nan	nan	nan	nan	nan	nan	nan	nan	nan	nan	nan	nan	nan	nan	nan	nan	nan
AC240274.1						nan	nan	nan	nan	nan	nan	nan	nan	nan	nan	nan	nan	nan	nan	nan	nan	nan	nan	nan	nan
ETV2	2116	symbol	H. sapiens	2116	H. sapiens	0.0	0.0	0.0	0.0	0.0	0.0	0.0	0.0	0.0	0.0	0.0	0.0	0.0	0.0	0.0	0.0	0.0	0.0	0.0	0.0
NIPSNAP3B	55335	symbol	H. sapiens	55335	H. sapiens	0.0	0.0	0.0	0.0	0.0	0.0	0.0	0.0	0.0	0.0	0.0	0.0	0.0	0.0	0.0	0.0	0.0	0.0	0.0	0.0
MRGPRF	116535	symbol	H. sapiens	116535	H. sapiens	0.0	0.0	0.0	0.0	0.0	0.0	0.0	0.0	0.0	0.0	0.0	0.0	0.0	0.0	0.0	0.0	0.0	0.0	0.0	0.0
ZFHX4-AS1	100192378	symbol	H. sapiens	100192378	H. sapiens	0.0	0.0	0.0	0.0	0.0	0.0	0.0	0.0	0.0	0.0	0.0	0.0	0.0	0.0	0.0	0.0	0.0	0.0	0.0	0.0
LINC00888	100505687	gene_synonym	H. sapiens	100505687	H. sapiens	0.0	0.0	0.0	0.0	0.0	0.0	0.0	0.0	0.0	0.0	0.0	0.0	0.0	0.0	0.0	0.0	0.0	0.0	0.0	0.0
LINC00882	100302640	symbol	H. sapiens	100302640	H. sapiens	0.0	0.0	0.0	0.0	0.0	0.0	0.0	0.0	0.0	0.0	0.0	0.0	0.0	0.0	0.0	0.0	0.0	0.0	0.0	0.0
ADAMTS7P4	642935	symbol	H. sapiens	642935	H. sapiens	0.0	0.0	0.0	0.0	0.0	0.0	0.0	0.0	0.0	0.0	0.0	0.0	0.0	0.0	0.0	0.0	0.0	0.0	0.0	0.0
AL118558.3						nan	nan	nan	nan	nan	nan	nan	nan	nan	nan	nan	nan	nan	nan	nan	nan	nan	nan	nan	nan
PPP1R7	5510	symbol	H. sapiens	5510	H. sapiens	0.0	0.0	0.0	0.0	0.0	0.0	0.0	0.0	0.0	0.0	0.0	0.0	0.0	0.0	0.0	0.0	0.0	0.0	0.0	0.0
OTOGL	283310	symbol	H. sapiens	283310	H. sapiens	0.0	0.0	0.0	0.0	0.0	0.0	0.0	0.0	0.0	0.0	0.0	0.0	0.0	0.0	0.0	0.0	0.0	0.0	0.0	0.0
AC027307.3						nan	nan	nan	nan	nan	nan	nan	nan	nan	nan	nan	nan	nan	nan	nan	nan	nan	nan	nan	nan
AC027307.2						nan	nan	nan	nan	nan	nan	nan	nan	nan	nan	nan	nan	nan	nan	nan	nan	nan	nan	nan	nan
HMCN1	83872	symbol	H. sapiens	83872	H. sapiens	1.0	0.0	0.0	1.0	0.0	0.0	0.0	0.0	0.0	0.0	0.0	0.0	0.0	0.0	0.0	0.0	0.0	0.0	0.0	0.0
WFDC21P	645638	symbol	H. sapiens	645638	H. sapiens	0.0	0.0	0.0	0.0	0.0	0.0	0.0	0.0	0.0	0.0	0.0	0.0	0.0	0.0	0.0	0.0	0.0	0.0	0.0	0.0
ZDHHC24	254359	symbol	H. sapiens	254359	H. sapiens	0.0	0.0	0.0	0.0	0.0	0.0	0.0	0.0	0.0	0.0	0.0	0.0	0.0	0.0	0.0	0.0	0.0	0.0	0.0	0.0
ENSG00000285184						nan	nan	nan	nan	nan	nan	nan	nan	nan	nan	nan	nan	nan	nan	nan	nan	nan	nan	nan	nan
ARHGDIA	396	symbol	H. sapiens	396	H. sapiens	0.0	0.0	0.0	0.0	1.0	0.0	0.0	0.0	0.0	0.0	0.0	0.0	0.0	0.0	0.0	0.0	0.0	0.0	0.0	0.0
LINC00839	84856	symbol	H. sapiens	84856	H. sapiens	0.0	0.0	0.0	0.0	0.0	0.0	0.0	0.0	0.0	0.0	0.0	0.0	0.0	0.0	0.0	0.0	0.0	0.0	0.0	0.0
NONO	4841	symbol	H. sapiens	4841	H. sapiens	0.0	0.0	0.0	0.0	0.0	0.0	0.0	0.0	0.0	0.0	0.0	0.0	0.0	0.0	0.0	0.0	0.0	0.0	0.0	0.0
AL449283.1						nan	nan	nan	nan	nan	nan	nan	nan	nan	nan	nan	nan	nan	nan	nan	nan	nan	nan	nan	nan
NOS3	4846	symbol	H. sapiens	4846	H. sapiens	0.0	1.0	0.0	0.0	0.0	0.0	0.0	0.0	0.0	0.0	1.0	0.0	0.0	1.0	0.0	0.0	0.0	0.0	0.0	0.0
SAMD12	401474	symbol	H. sapiens	401474	H. sapiens	0.0	0.0	0.0	0.0	0.0	0.0	0.0	0.0	0.0	0.0	0.0	0.0	0.0	0.0	0.0	0.0	0.0	0.0	0.0	0.0
EIF3FP3	339799	symbol	H. sapiens	339799	H. sapiens	0.0	0.0	0.0	0.0	0.0	0.0	0.0	0.0	0.0	0.0	0.0	0.0	0.0	0.0	0.0	0.0	0.0	0.0	0.0	0.0
NOX4	50507	symbol	H. sapiens	50507	H. sapiens	0.0	1.0	0.0	0.0	0.0	0.0	0.0	1.0	0.0	0.0	0.0	0.0	0.0	0.0	0.0	0.0	0.0	0.0	0.0	0.0
EVC2	132884	symbol	H. sapiens	132884	H. sapiens	0.0	0.0	0.0	0.0	0.0	0.0	0.0	0.0	0.0	0.0	0.0	0.0	0.0	0.0	0.0	0.0	0.0	0.0	0.0	0.0
LYRM9	201229	symbol	H. sapiens	201229	H. sapiens	0.0	0.0	0.0	0.0	0.0	0.0	0.0	0.0	0.0	0.0	0.0	0.0	0.0	0.0	0.0	0.0	0.0	0.0	0.0	0.0
MYLK4	340156	symbol	H. sapiens	340156	H. sapiens	0.0	0.0	0.0	0.0	0.0	0.0	0.0	0.0	0.0	0.0	0.0	1.0	0.0	0.0	0.0	0.0	0.0	0.0	0.0	0.0
ZDHHC1	29800	symbol	H. sapiens	29800	H. sapiens	0.0	0.0	0.0	0.0	0.0	0.0	0.0	0.0	0.0	0.0	0.0	0.0	0.0	0.0	0.0	0.0	0.0	0.0	0.0	0.0
DYNLT2B	255758	symbol	H. sapiens	255758	H. sapiens	0.0	0.0	0.0	0.0	0.0	0.0	0.0	0.0	0.0	0.0	0.0	0.0	0.0	0.0	0.0	0.0	0.0	0.0	0.0	0.0
NPM1	4869	symbol	H. sapiens	4869	H. sapiens	0.0	0.0	0.0	0.0	0.0	0.0	0.0	1.0	0.0	0.0	0.0	0.0	0.0	0.0	0.0	0.0	0.0	0.0	0.0	0.0
CAVIN1	284119	symbol	H. sapiens	284119	H. sapiens	0.0	0.0	0.0	0.0	0.0	0.0	0.0	0.0	0.0	0.0	0.0	0.0	0.0	0.0	0.0	0.0	0.0	0.0	0.0	0.0
AP005264.7						nan	nan	nan	nan	nan	nan	nan	nan	nan	nan	nan	nan	nan	nan	nan	nan	nan	nan	nan	nan
CAVIN3	112464	symbol	H. sapiens	112464	H. sapiens	0.0	0.0	0.0	0.0	0.0	0.0	0.0	1.0	0.0	0.0	0.0	0.0	0.0	0.0	0.0	1.0	0.0	0.0	0.0	0.0
AC027644.2						nan	nan	nan	nan	nan	nan	nan	nan	nan	nan	nan	nan	nan	nan	nan	nan	nan	nan	nan	nan
CABCOCO1	219621	symbol	H. sapiens	219621	H. sapiens	0.0	0.0	0.0	1.0	0.0	0.0	0.0	0.0	0.0	0.0	0.0	0.0	0.0	0.0	0.0	0.0	0.0	0.0	0.0	0.0
ZDHHC9	51114	symbol	H. sapiens	51114	H. sapiens	0.0	0.0	0.0	0.0	0.0	0.0	0.0	0.0	0.0	0.0	0.0	0.0	0.0	0.0	0.0	0.0	0.0	0.0	0.0	0.0
NPPA	4878	symbol	H. sapiens	4878	H. sapiens	0.0	0.0	0.0	0.0	0.0	0.0	0.0	0.0	0.0	0.0	0.0	0.0	0.0	0.0	0.0	0.0	0.0	0.0	0.0	0.0
NPR1	4881	symbol	H. sapiens	4881	H. sapiens	0.0	0.0	0.0	0.0	0.0	0.0	0.0	0.0	0.0	0.0	0.0	1.0	0.0	0.0	0.0	0.0	0.0	0.0	0.0	0.0
NPR3	4883	symbol	H. sapiens	4883	H. sapiens	0.0	0.0	0.0	0.0	0.0	0.0	0.0	0.0	0.0	0.0	0.0	0.0	0.0	0.0	0.0	0.0	0.0	0.0	0.0	0.0
ENSG00000285257						nan	nan	nan	nan	nan	nan	nan	nan	nan	nan	nan	nan	nan	nan	nan	nan	nan	nan	nan	nan
AJM1	389813	symbol	H. sapiens	389813	H. sapiens	0.0	0.0	0.0	0.0	0.0	0.0	0.0	0.0	0.0	0.0	0.0	0.0	0.0	0.0	0.0	0.0	0.0	0.0	0.0	0.0
AC008868.1						nan	nan	nan	nan	nan	nan	nan	nan	nan	nan	nan	nan	nan	nan	nan	nan	nan	nan	nan	nan
HMGCR	3156	symbol	H. sapiens	3156	H. sapiens	0.0	1.0	0.0	0.0	1.0	0.0	0.0	0.0	0.0	0.0	1.0	0.0	0.0	0.0	0.0	0.0	0.0	0.0	0.0	0.0
RAB40B	10966	symbol	H. sapiens	10966	H. sapiens	0.0	0.0	0.0	0.0	0.0	0.0	0.0	0.0	0.0	0.0	0.0	0.0	0.0	0.0	0.0	0.0	0.0	0.0	0.0	0.0
AC098487.1						nan	nan	nan	nan	nan	nan	nan	nan	nan	nan	nan	nan	nan	nan	nan	nan	nan	nan	nan	nan
RPL7AP62	644029	symbol	H. sapiens	644029	H. sapiens	0.0	0.0	0.0	0.0	0.0	0.0	0.0	0.0	0.0	0.0	0.0	0.0	0.0	0.0	0.0	0.0	0.0	0.0	0.0	0.0
RPL7AP45	100132678	symbol	H. sapiens	100132678	H. sapiens	0.0	0.0	0.0	0.0	0.0	0.0	0.0	0.0	0.0	0.0	0.0	0.0	0.0	0.0	0.0	0.0	0.0	0.0	0.0	0.0
JDP2	122953	symbol	H. sapiens	122953	H. sapiens	0.0	0.0	0.0	0.0	0.0	0.0	0.0	0.0	0.0	0.0	0.0	0.0	0.0	0.0	0.0	0.0	0.0	0.0	0.0	0.0
RPL7AP10	161406	symbol	H. sapiens	161406	H. sapiens	0.0	0.0	0.0	0.0	0.0	0.0	0.0	0.0	0.0	0.0	0.0	0.0	0.0	0.0	0.0	0.0	0.0	0.0	0.0	0.0
GREB1L-DT	101927496	symbol	H. sapiens	101927496	H. sapiens	0.0	0.0	0.0	0.0	0.0	0.0	0.0	0.0	0.0	0.0	0.0	0.0	0.0	0.0	0.0	0.0	0.0	0.0	0.0	0.0
BEST1	7439	symbol	H. sapiens	7439	H. sapiens	0.0	0.0	0.0	0.0	0.0	0.0	0.0	0.0	0.0	0.0	0.0	0.0	0.0	0.0	0.0	0.0	1.0	0.0	0.0	0.0
CCDC54-AS1	101929579	symbol	H. sapiens	101929579	H. sapiens	0.0	0.0	0.0	0.0	0.0	0.0	0.0	0.0	0.0	0.0	0.0	0.0	0.0	0.0	0.0	0.0	0.0	0.0	0.0	0.0
CEMIP	57214	symbol	H. sapiens	57214	H. sapiens	0.0	0.0	1.0	0.0	0.0	0.0	0.0	0.0	1.0	0.0	0.0	0.0	0.0	0.0	0.0	0.0	0.0	0.0	0.0	0.0
CNGA4	1262	symbol	H. sapiens	1262	H. sapiens	0.0	0.0	0.0	0.0	0.0	0.0	0.0	0.0	0.0	0.0	0.0	0.0	0.0	0.0	0.0	0.0	0.0	0.0	0.0	0.0
BET1L	51272	symbol	H. sapiens	51272	H. sapiens	0.0	0.0	0.0	0.0	0.0	0.0	0.0	0.0	0.0	0.0	0.0	0.0	0.0	0.0	0.0	0.0	0.0	0.0	0.0	0.0
THAP12P8	645939	symbol	H. sapiens	645939	H. sapiens	0.0	0.0	0.0	0.0	0.0	0.0	0.0	0.0	0.0	0.0	0.0	0.0	0.0	0.0	0.0	0.0	0.0	0.0	0.0	0.0
RAB33A	9363	symbol	H. sapiens	9363	H. sapiens	0.0	0.0	0.0	0.0	0.0	0.0	0.0	0.0	0.0	0.0	0.0	0.0	0.0	0.0	0.0	0.0	0.0	0.0	0.0	0.0
ERG28	11161	symbol	H. sapiens	11161	H. sapiens	0.0	0.0	0.0	0.0	0.0	0.0	0.0	0.0	0.0	0.0	0.0	0.0	0.0	0.0	0.0	0.0	0.0	0.0	0.0	0.0
RRAGC-DT	105378663	symbol	H. sapiens	105378663	H. sapiens	0.0	0.0	0.0	0.0	0.0	0.0	0.0	0.0	0.0	0.0	0.0	0.0	0.0	0.0	0.0	0.0	0.0	0.0	0.0	0.0
AKT1	207	symbol	H. sapiens	207	H. sapiens	0.0	0.0	0.0	0.0	0.0	0.0	0.0	1.0	0.0	0.0	0.0	1.0	0.0	0.0	0.0	0.0	0.0	0.0	0.0	0.0
AL118511.2						nan	nan	nan	nan	nan	nan	nan	nan	nan	nan	nan	nan	nan	nan	nan	nan	nan	nan	nan	nan
EXD3	54932	symbol	H. sapiens	54932	H. sapiens	0.0	0.0	0.0	0.0	0.0	0.0	0.0	0.0	0.0	0.0	0.0	0.0	0.0	0.0	0.0	0.0	0.0	0.0	0.0	0.0
ARHGAP1	392	symbol	H. sapiens	392	H. sapiens	0.0	0.0	0.0	0.0	1.0	0.0	1.0	0.0	0.0	0.0	0.0	0.0	0.0	0.0	0.0	0.0	0.0	0.0	0.0	0.0
ARHGAP4	393	symbol	H. sapiens	393	H. sapiens	0.0	0.0	0.0	0.0	1.0	0.0	0.0	0.0	0.0	0.0	0.0	0.0	0.0	0.0	0.0	0.0	0.0	0.0	0.0	0.0
NR2F1-AS1	441094	symbol	H. sapiens	441094	H. sapiens	0.0	0.0	0.0	0.0	0.0	0.0	0.0	0.0	0.0	0.0	0.0	0.0	0.0	0.0	0.0	0.0	0.0	0.0	0.0	0.0
ENSG00000285518	124903342	ensembl_gene_id	H. sapiens	124903342	H. sapiens	0.0	0.0	0.0	0.0	0.0	0.0	0.0	0.0	0.0	0.0	0.0	0.0	0.0	0.0	0.0	0.0	0.0	0.0	0.0	0.0
LINC00517	400208	symbol	H. sapiens	400208	H. sapiens	0.0	0.0	0.0	0.0	0.0	0.0	0.0	0.0	0.0	0.0	0.0	0.0	0.0	0.0	0.0	0.0	0.0	0.0	0.0	0.0
DNAJB6P2	100289047	symbol	H. sapiens	100289047	H. sapiens	0.0	0.0	0.0	0.0	0.0	0.0	0.0	0.0	0.0	0.0	0.0	0.0	0.0	0.0	0.0	0.0	0.0	0.0	0.0	0.0
MXRA7P1	100506055	symbol	H. sapiens	100506055	H. sapiens	0.0	0.0	0.0	0.0	0.0	0.0	0.0	0.0	0.0	0.0	0.0	0.0	0.0	0.0	0.0	0.0	0.0	0.0	0.0	0.0
ADGRL4	64123	symbol	H. sapiens	64123	H. sapiens	0.0	0.0	0.0	1.0	0.0	0.0	0.0	0.0	0.0	0.0	0.0	0.0	0.0	0.0	0.0	0.0	0.0	0.0	0.0	0.0
ADGRL2	23266	symbol	H. sapiens	23266	H. sapiens	0.0	0.0	0.0	0.0	0.0	0.0	0.0	0.0	0.0	0.0	0.0	0.0	0.0	0.0	0.0	0.0	0.0	0.0	0.0	0.0
ADGRL3	23284	symbol	H. sapiens	23284	H. sapiens	0.0	0.0	0.0	1.0	0.0	0.0	0.0	0.0	0.0	0.0	0.0	0.0	0.0	0.0	0.0	0.0	0.0	0.0	0.0	0.0
SPACA9	11092	symbol	H. sapiens	11092	H. sapiens	0.0	0.0	0.0	0.0	0.0	0.0	0.0	0.0	0.0	0.0	0.0	0.0	0.0	0.0	0.0	0.0	0.0	0.0	0.0	0.0
HNRNPA1	3178	symbol	H. sapiens	3178	H. sapiens	0.0	0.0	0.0	0.0	0.0	0.0	0.0	0.0	0.0	0.0	0.0	0.0	0.0	0.0	0.0	0.0	0.0	0.0	0.0	0.0
HNRNPA0	10949	symbol	H. sapiens	10949	H. sapiens	0.0	0.0	0.0	0.0	0.0	0.0	0.0	1.0	0.0	0.0	0.0	0.0	0.0	0.0	0.0	0.0	0.0	0.0	0.0	0.0
EXOG	9941	symbol	H. sapiens	9941	H. sapiens	0.0	0.0	0.0	0.0	0.0	0.0	0.0	0.0	0.0	0.0	0.0	0.0	0.0	0.0	0.0	0.0	0.0	0.0	0.0	0.0
MYO1D	4642	symbol	H. sapiens	4642	H. sapiens	0.0	0.0	0.0	0.0	0.0	0.0	0.0	0.0	0.0	0.0	0.0	0.0	0.0	1.0	0.0	0.0	0.0	0.0	0.0	0.0
MYO1B	4430	symbol	H. sapiens	4430	H. sapiens	0.0	0.0	0.0	0.0	0.0	0.0	1.0	0.0	0.0	0.0	0.0	0.0	0.0	1.0	0.0	0.0	0.0	0.0	0.0	0.0
MYO1C	4641	symbol	H. sapiens	4641	H. sapiens	0.0	0.0	0.0	0.0	0.0	0.0	0.0	0.0	0.0	0.0	0.0	0.0	0.0	1.0	0.0	0.0	0.0	0.0	0.0	0.0
CCDC91	55297	symbol	H. sapiens	55297	H. sapiens	0.0	0.0	0.0	0.0	0.0	0.0	0.0	0.0	0.0	0.0	0.0	0.0	0.0	0.0	0.0	0.0	0.0	0.0	0.0	0.0
ADGRA2	25960	symbol	H. sapiens	25960	H. sapiens	0.0	0.0	0.0	0.0	0.0	0.0	0.0	0.0	0.0	0.0	0.0	0.0	0.0	0.0	0.0	0.0	0.0	0.0	0.0	0.0
CCDC92	80212	symbol	H. sapiens	80212	H. sapiens	0.0	0.0	0.0	0.0	0.0	0.0	0.0	0.0	0.0	0.0	0.0	0.0	0.0	0.0	0.0	0.0	0.0	0.0	0.0	0.0
CCDC80	151887	symbol	H. sapiens	151887	H. sapiens	0.0	0.0	1.0	0.0	0.0	0.0	0.0	0.0	0.0	0.0	0.0	0.0	0.0	0.0	0.0	0.0	0.0	0.0	0.0	0.0
ADGRB3	577	symbol	H. sapiens	577	H. sapiens	0.0	0.0	0.0	0.0	1.0	0.0	0.0	0.0	0.0	0.0	0.0	0.0	0.0	0.0	0.0	0.0	0.0	0.0	0.0	0.0
CCDC81	60494	symbol	H. sapiens	60494	H. sapiens	0.0	0.0	0.0	0.0	0.0	0.0	0.0	0.0	0.0	0.0	0.0	0.0	0.0	0.0	0.0	0.0	0.0	0.0	0.0	0.0
CSRNP3	80034	symbol	H. sapiens	80034	H. sapiens	0.0	0.0	0.0	0.0	0.0	0.0	0.0	0.0	0.0	0.0	0.0	0.0	0.0	0.0	0.0	0.0	0.0	0.0	0.0	0.0
SREBF1	6720	symbol	H. sapiens	6720	H. sapiens	0.0	0.0	0.0	0.0	0.0	0.0	0.0	1.0	0.0	0.0	0.0	0.0	0.0	0.0	0.0	0.0	0.0	0.0	0.0	0.0
SREBF2	6721	symbol	H. sapiens	6721	H. sapiens	0.0	0.0	0.0	0.0	0.0	0.0	0.0	0.0	0.0	0.0	0.0	0.0	0.0	0.0	0.0	0.0	0.0	0.0	0.0	0.0
H1-10-AS1	339942	symbol	H. sapiens	339942	H. sapiens	0.0	0.0	0.0	0.0	0.0	0.0	0.0	0.0	0.0	0.0	0.0	0.0	0.0	0.0	0.0	0.0	0.0	0.0	0.0	0.0
MYO9B	4650	symbol	H. sapiens	4650	H. sapiens	0.0	0.0	0.0	0.0	1.0	0.0	0.0	0.0	0.0	0.0	0.0	0.0	0.0	1.0	0.0	0.0	0.0	0.0	0.0	0.0
ADGRG2	10149	symbol	H. sapiens	10149	H. sapiens	0.0	0.0	0.0	0.0	0.0	0.0	0.0	0.0	0.0	0.0	0.0	0.0	0.0	0.0	0.0	0.0	0.0	0.0	0.0	0.0
ADGRG6	57211	symbol	H. sapiens	57211	H. sapiens	0.0	0.0	0.0	0.0	0.0	0.0	0.0	0.0	0.0	0.0	0.0	0.0	0.0	0.0	0.0	0.0	0.0	1.0	0.0	0.0
PYROXD2	84795	symbol	H. sapiens	84795	H. sapiens	0.0	1.0	0.0	0.0	0.0	0.0	0.0	0.0	0.0	0.0	0.0	0.0	0.0	0.0	0.0	0.0	0.0	0.0	0.0	0.0
MME-AS1	100873918	symbol	H. sapiens	100873918	H. sapiens	0.0	0.0	0.0	0.0	0.0	0.0	0.0	0.0	0.0	0.0	0.0	0.0	0.0	0.0	0.0	0.0	0.0	0.0	0.0	0.0
DNAI4	79819	symbol	H. sapiens	79819	H. sapiens	0.0	0.0	0.0	0.0	0.0	0.0	0.0	0.0	0.0	0.0	0.0	0.0	0.0	0.0	0.0	0.0	0.0	0.0	0.0	0.0
MYOCD	93649	symbol	H. sapiens	93649	H. sapiens	0.0	0.0	0.0	0.0	0.0	0.0	0.0	0.0	0.0	0.0	0.0	0.0	0.0	0.0	0.0	0.0	0.0	0.0	0.0	1.0
DNAI7	55259	symbol	H. sapiens	55259	H. sapiens	0.0	0.0	0.0	0.0	0.0	0.0	0.0	0.0	0.0	0.0	0.0	0.0	0.0	0.0	0.0	0.0	0.0	0.0	0.0	0.0
AC012358.1						nan	nan	nan	nan	nan	nan	nan	nan	nan	nan	nan	nan	nan	nan	nan	nan	nan	nan	nan	nan
AC073848.1						nan	nan	nan	nan	nan	nan	nan	nan	nan	nan	nan	nan	nan	nan	nan	nan	nan	nan	nan	nan
ENSG00000285667						nan	nan	nan	nan	nan	nan	nan	nan	nan	nan	nan	nan	nan	nan	nan	nan	nan	nan	nan	nan
CEP41	95681	symbol	H. sapiens	95681	H. sapiens	0.0	0.0	0.0	0.0	0.0	0.0	0.0	0.0	0.0	0.0	0.0	0.0	0.0	0.0	0.0	0.0	0.0	0.0	0.0	0.0
HMGN5	79366	symbol	H. sapiens	79366	H. sapiens	0.0	0.0	0.0	0.0	0.0	0.0	0.0	0.0	0.0	0.0	0.0	0.0	0.0	0.0	0.0	0.0	0.0	0.0	0.0	0.0
ENSG00000285605						nan	nan	nan	nan	nan	nan	nan	nan	nan	nan	nan	nan	nan	nan	nan	nan	nan	nan	nan	nan
TSSK3	81629	symbol	H. sapiens	81629	H. sapiens	0.0	0.0	0.0	0.0	0.0	0.0	0.0	0.0	0.0	0.0	0.0	1.0	0.0	0.0	0.0	0.0	0.0	0.0	0.0	0.0
TRAPPC2	6399	symbol	H. sapiens	6399	H. sapiens	0.0	0.0	0.0	0.0	0.0	0.0	0.0	0.0	0.0	0.0	0.0	0.0	0.0	0.0	0.0	0.0	0.0	0.0	0.0	0.0
ERICD	104355217	symbol	H. sapiens	104355217	H. sapiens	0.0	0.0	0.0	0.0	0.0	0.0	0.0	0.0	0.0	0.0	0.0	0.0	0.0	0.0	0.0	0.0	0.0	0.0	0.0	0.0
CCDC68	80323	symbol	H. sapiens	80323	H. sapiens	0.0	0.0	0.0	0.0	0.0	0.0	0.0	0.0	0.0	0.0	0.0	0.0	0.0	0.0	0.0	0.0	0.0	0.0	0.0	0.0
AL645608.2						nan	nan	nan	nan	nan	nan	nan	nan	nan	nan	nan	nan	nan	nan	nan	nan	nan	nan	nan	nan
AL645608.3						nan	nan	nan	nan	nan	nan	nan	nan	nan	nan	nan	nan	nan	nan	nan	nan	nan	nan	nan	nan
CCDC61	729440	symbol	H. sapiens	729440	H. sapiens	0.0	0.0	0.0	0.0	0.0	0.0	0.0	0.0	0.0	0.0	0.0	0.0	0.0	0.0	0.0	0.0	0.0	0.0	0.0	0.0
FRAT1	10023	symbol	H. sapiens	10023	H. sapiens	0.0	0.0	0.0	0.0	0.0	0.0	0.0	0.0	0.0	0.0	0.0	0.0	0.0	0.0	0.0	0.0	0.0	0.0	0.0	0.0
PM20D2	135293	symbol	H. sapiens	135293	H. sapiens	0.0	0.0	0.0	0.0	0.0	0.0	0.0	0.0	0.0	0.0	0.0	0.0	0.0	0.0	0.0	0.0	0.0	0.0	0.0	0.0
SLC44A2	57153	symbol	H. sapiens	57153	H. sapiens	0.0	0.0	0.0	0.0	0.0	0.0	0.0	0.0	0.0	1.0	0.0	0.0	0.0	0.0	0.0	0.0	0.0	0.0	0.0	0.0
AC090260.1						nan	nan	nan	nan	nan	nan	nan	nan	nan	nan	nan	nan	nan	nan	nan	nan	nan	nan	nan	nan
PGGHG	80162	symbol	H. sapiens	80162	H. sapiens	0.0	0.0	0.0	0.0	0.0	0.0	0.0	0.0	0.0	0.0	0.0	0.0	0.0	0.0	0.0	0.0	0.0	0.0	0.0	0.0
NT5C	30833	symbol	H. sapiens	30833	H. sapiens	0.0	0.0	0.0	0.0	0.0	0.0	0.0	0.0	0.0	0.0	0.0	0.0	0.0	0.0	0.0	0.0	0.0	0.0	0.0	0.0
AMOT	154796	symbol	H. sapiens	154796	H. sapiens	0.0	0.0	0.0	0.0	0.0	0.0	0.0	0.0	0.0	0.0	0.0	0.0	0.0	0.0	0.0	0.0	0.0	0.0	0.0	0.0
WNT5A	7474	symbol	H. sapiens	7474	H. sapiens	0.0	0.0	0.0	0.0	0.0	0.0	0.0	0.0	0.0	0.0	0.0	0.0	0.0	0.0	0.0	0.0	0.0	0.0	0.0	0.0
AMPH	273	symbol	H. sapiens	273	H. sapiens	0.0	0.0	0.0	0.0	0.0	0.0	0.0	0.0	0.0	0.0	0.0	0.0	0.0	0.0	0.0	0.0	0.0	0.0	0.0	0.0
RPL29P19	389655	symbol	H. sapiens	389655	H. sapiens	0.0	0.0	0.0	0.0	0.0	0.0	0.0	0.0	0.0	0.0	0.0	0.0	0.0	0.0	0.0	0.0	0.0	0.0	0.0	0.0
KLHDC9	126823	symbol	H. sapiens	126823	H. sapiens	0.0	0.0	0.0	0.0	0.0	0.0	0.0	0.0	0.0	0.0	0.0	0.0	0.0	0.0	0.0	0.0	0.0	0.0	0.0	0.0
RBMS3	27303	symbol	H. sapiens	27303	H. sapiens	0.0	0.0	0.0	0.0	0.0	0.0	0.0	0.0	0.0	0.0	0.0	0.0	0.0	0.0	0.0	0.0	0.0	0.0	0.0	0.0
ATXN2-AS	102723619	symbol	H. sapiens	102723619	H. sapiens	0.0	0.0	0.0	0.0	0.0	0.0	0.0	0.0	0.0	0.0	0.0	0.0	0.0	0.0	0.0	0.0	0.0	0.0	0.0	0.0
PCED1A	64773	symbol	H. sapiens	64773	H. sapiens	0.0	0.0	0.0	0.0	0.0	0.0	0.0	0.0	0.0	0.0	0.0	0.0	0.0	0.0	0.0	0.0	0.0	0.0	0.0	0.0
ENSG00000285587	107984273	ensembl_gene_id	H. sapiens	107984273	H. sapiens	0.0	0.0	0.0	0.0	0.0	0.0	0.0	0.0	0.0	0.0	0.0	0.0	0.0	0.0	0.0	0.0	0.0	0.0	0.0	0.0
MRPL34	64981	symbol	H. sapiens	64981	H. sapiens	0.0	0.0	0.0	0.0	0.0	0.0	0.0	0.0	0.0	0.0	0.0	0.0	0.0	0.0	0.0	0.0	0.0	0.0	0.0	0.0
ADH5P4	642443	symbol	H. sapiens	642443	H. sapiens	0.0	0.0	0.0	0.0	0.0	0.0	0.0	0.0	0.0	0.0	0.0	0.0	0.0	0.0	0.0	0.0	0.0	0.0	0.0	0.0
AL670729.1						nan	nan	nan	nan	nan	nan	nan	nan	nan	nan	nan	nan	nan	nan	nan	nan	nan	nan	nan	nan
SAT2	112483	symbol	H. sapiens	112483	H. sapiens	0.0	0.0	0.0	0.0	0.0	0.0	0.0	0.0	0.0	0.0	0.0	0.0	0.0	0.0	0.0	0.0	0.0	0.0	0.0	0.0
MYPOP	339344	symbol	H. sapiens	339344	H. sapiens	0.0	0.0	0.0	0.0	0.0	0.0	0.0	0.0	0.0	0.0	0.0	0.0	0.0	0.0	0.0	0.0	0.0	0.0	0.0	0.0
PTPRD	5789	symbol	H. sapiens	5789	H. sapiens	0.0	0.0	0.0	0.0	0.0	0.0	1.0	0.0	0.0	0.0	0.0	0.0	0.0	0.0	0.0	0.0	0.0	0.0	0.0	0.0
PTPRC	5788	symbol	H. sapiens	5788	H. sapiens	0.0	0.0	1.0	0.0	0.0	0.0	0.0	1.0	0.0	0.0	0.0	0.0	0.0	0.0	0.0	0.0	0.0	0.0	0.0	0.0
SPATA20	64847	symbol	H. sapiens	64847	H. sapiens	0.0	0.0	0.0	0.0	0.0	0.0	0.0	0.0	0.0	0.0	0.0	0.0	0.0	0.0	0.0	0.0	0.0	0.0	0.0	0.0
PTPRQ	374462	symbol	H. sapiens	374462	H. sapiens	0.0	0.0	0.0	0.0	0.0	0.0	0.0	0.0	0.0	0.0	0.0	0.0	0.0	0.0	0.0	0.0	0.0	0.0	0.0	0.0
ANO4	121601	symbol	H. sapiens	121601	H. sapiens	0.0	0.0	0.0	0.0	0.0	1.0	0.0	0.0	0.0	0.0	0.0	0.0	0.0	0.0	0.0	0.0	0.0	0.0	0.0	0.0
AC104532.2						nan	nan	nan	nan	nan	nan	nan	nan	nan	nan	nan	nan	nan	nan	nan	nan	nan	nan	nan	nan
AC114284.1						nan	nan	nan	nan	nan	nan	nan	nan	nan	nan	nan	nan	nan	nan	nan	nan	nan	nan	nan	nan
WNT2	7472	symbol	H. sapiens	7472	H. sapiens	0.0	0.0	0.0	0.0	0.0	0.0	0.0	0.0	0.0	0.0	0.0	0.0	0.0	0.0	0.0	0.0	0.0	0.0	0.0	0.0
PPDPF	79144	symbol	H. sapiens	79144	H. sapiens	0.0	0.0	0.0	0.0	0.0	0.0	0.0	0.0	0.0	0.0	0.0	0.0	0.0	0.0	0.0	0.0	0.0	0.0	0.0	0.0
RPLP0P9	441114	symbol	H. sapiens	441114	H. sapiens	0.0	0.0	0.0	0.0	0.0	0.0	0.0	0.0	0.0	0.0	0.0	0.0	0.0	0.0	0.0	0.0	0.0	0.0	0.0	0.0
LINC00654	149837	symbol	H. sapiens	149837	H. sapiens	0.0	0.0	0.0	0.0	0.0	0.0	0.0	0.0	0.0	0.0	0.0	0.0	0.0	0.0	0.0	0.0	0.0	0.0	0.0	0.0
LINC00670	284034	symbol	H. sapiens	284034	H. sapiens	0.0	0.0	0.0	0.0	0.0	0.0	0.0	0.0	0.0	0.0	0.0	0.0	0.0	0.0	0.0	0.0	0.0	0.0	0.0	0.0
LINC00672	100505576	gene_synonym	H. sapiens	100505576	H. sapiens	0.0	0.0	0.0	0.0	0.0	0.0	0.0	0.0	0.0	0.0	0.0	0.0	0.0	0.0	0.0	0.0	0.0	0.0	0.0	0.0
MYOM1	8736	symbol	H. sapiens	8736	H. sapiens	0.0	0.0	0.0	0.0	0.0	0.0	0.0	1.0	0.0	0.0	0.0	0.0	0.0	0.0	0.0	0.0	0.0	0.0	0.0	0.0
ANXA2	302	symbol	H. sapiens	302	H. sapiens	0.0	0.0	0.0	0.0	0.0	0.0	1.0	0.0	0.0	0.0	0.0	0.0	0.0	0.0	0.0	0.0	0.0	0.0	0.0	0.0
ANXA4	307	symbol	H. sapiens	307	H. sapiens	0.0	0.0	0.0	1.0	0.0	0.0	0.0	0.0	0.0	0.0	0.0	0.0	0.0	0.0	0.0	0.0	0.0	0.0	0.0	0.0
PRSS12	8492	symbol	H. sapiens	8492	H. sapiens	0.0	0.0	0.0	0.0	0.0	0.0	0.0	0.0	0.0	0.0	0.0	0.0	0.0	0.0	0.0	0.0	0.0	0.0	0.0	0.0
SC5D	6309	symbol	H. sapiens	6309	H. sapiens	0.0	1.0	0.0	0.0	0.0	0.0	0.0	0.0	0.0	0.0	0.0	0.0	1.0	0.0	0.0	0.0	0.0	0.0	0.0	0.0
LINC00629	100506757	symbol	H. sapiens	100506757	H. sapiens	0.0	0.0	0.0	0.0	0.0	0.0	0.0	0.0	0.0	0.0	0.0	0.0	0.0	0.0	0.0	0.0	0.0	0.0	0.0	0.0
AC007546.1						nan	nan	nan	nan	nan	nan	nan	nan	nan	nan	nan	nan	nan	nan	nan	nan	nan	nan	nan	nan
ENSG00000285840						nan	nan	nan	nan	nan	nan	nan	nan	nan	nan	nan	nan	nan	nan	nan	nan	nan	nan	nan	nan
HVCN1	84329	symbol	H. sapiens	84329	H. sapiens	0.0	0.0	0.0	0.0	0.0	0.0	0.0	0.0	0.0	0.0	0.0	0.0	0.0	0.0	0.0	0.0	0.0	0.0	0.0	0.0
ENSG00000285805						nan	nan	nan	nan	nan	nan	nan	nan	nan	nan	nan	nan	nan	nan	nan	nan	nan	nan	nan	nan
ABHD15	116236	symbol	H. sapiens	116236	H. sapiens	0.0	0.0	0.0	0.0	0.0	0.0	0.0	0.0	0.0	0.0	0.0	0.0	0.0	0.0	0.0	0.0	0.0	0.0	0.0	0.0
LINC00685	283981	symbol	H. sapiens	283981	H. sapiens	0.0	0.0	0.0	0.0	0.0	0.0	0.0	0.0	0.0	0.0	0.0	0.0	0.0	0.0	0.0	0.0	0.0	0.0	0.0	0.0
MYORG	57462	symbol	H. sapiens	57462	H. sapiens	0.0	0.0	0.0	0.0	0.0	0.0	0.0	0.0	0.0	0.0	0.0	0.0	0.0	0.0	0.0	0.0	0.0	0.0	0.0	0.0
SCAI	286205	symbol	H. sapiens	286205	H. sapiens	0.0	0.0	0.0	0.0	0.0	0.0	0.0	0.0	0.0	0.0	0.0	0.0	0.0	0.0	0.0	0.0	0.0	0.0	0.0	0.0
HTR7P1	93164	symbol	H. sapiens	93164	H. sapiens	0.0	0.0	0.0	0.0	0.0	0.0	0.0	0.0	0.0	0.0	0.0	0.0	0.0	0.0	0.0	0.0	0.0	0.0	0.0	0.0
THBS3-AS1	105371450	symbol	H. sapiens	105371450	H. sapiens	0.0	0.0	0.0	0.0	0.0	0.0	0.0	0.0	0.0	0.0	0.0	0.0	0.0	0.0	0.0	0.0	0.0	0.0	0.0	0.0
SCD5	79966	symbol	H. sapiens	79966	H. sapiens	0.0	1.0	0.0	0.0	0.0	0.0	0.0	0.0	0.0	0.0	0.0	0.0	1.0	0.0	0.0	0.0	0.0	0.0	0.0	0.0
AL355001.2						nan	nan	nan	nan	nan	nan	nan	nan	nan	nan	nan	nan	nan	nan	nan	nan	nan	nan	nan	nan
CEACAMP10	1098	symbol	H. sapiens	1098	H. sapiens	0.0	0.0	0.0	0.0	0.0	0.0	0.0	0.0	0.0	0.0	0.0	0.0	0.0	0.0	0.0	0.0	0.0	0.0	0.0	0.0
PRSS53	339105	symbol	H. sapiens	339105	H. sapiens	0.0	0.0	0.0	0.0	0.0	0.0	0.0	0.0	0.0	0.0	0.0	0.0	0.0	0.0	0.0	0.0	0.0	0.0	0.0	0.0
USP53	54532	symbol	H. sapiens	54532	H. sapiens	0.0	0.0	0.0	0.0	0.0	0.0	0.0	0.0	0.0	0.0	0.0	0.0	0.0	0.0	0.0	0.0	0.0	0.0	0.0	0.0
COX7A1	1346	symbol	H. sapiens	1346	H. sapiens	0.0	1.0	0.0	0.0	0.0	0.0	0.0	0.0	0.0	1.0	0.0	0.0	0.0	0.0	0.0	0.0	0.0	0.0	0.0	0.0
SCIN	85477	symbol	H. sapiens	85477	H. sapiens	0.0	0.0	0.0	1.0	0.0	0.0	0.0	0.0	0.0	0.0	0.0	0.0	0.0	1.0	0.0	0.0	0.0	0.0	0.0	0.0
USP50	373509	symbol	H. sapiens	373509	H. sapiens	0.0	0.0	0.0	0.0	0.0	0.0	0.0	0.0	0.0	0.0	0.0	0.0	0.0	0.0	0.0	0.0	0.0	0.0	0.0	0.0
PPP5D1P	100506012	symbol	H. sapiens	100506012	H. sapiens	0.0	0.0	0.0	0.0	0.0	0.0	0.0	0.0	0.0	0.0	0.0	0.0	0.0	0.0	0.0	0.0	0.0	0.0	0.0	0.0
USP47	55031	symbol	H. sapiens	55031	H. sapiens	0.0	0.0	0.0	0.0	0.0	0.0	0.0	0.0	0.0	0.0	0.0	0.0	0.0	0.0	0.0	0.0	0.0	0.0	0.0	0.0
CAMK1D	57118	symbol	H. sapiens	57118	H. sapiens	0.0	0.0	0.0	0.0	0.0	0.0	0.0	0.0	0.0	0.0	0.0	1.0	0.0	0.0	0.0	0.0	0.0	0.0	0.0	0.0
USP44	84101	symbol	H. sapiens	84101	H. sapiens	0.0	0.0	0.0	0.0	0.0	0.0	0.0	0.0	0.0	0.0	0.0	0.0	0.0	0.0	0.0	0.0	0.0	0.0	0.0	0.0
CAMK2D	817	symbol	H. sapiens	817	H. sapiens	0.0	0.0	0.0	0.0	0.0	0.0	0.0	0.0	0.0	0.0	0.0	1.0	0.0	0.0	0.0	0.0	0.0	0.0	0.0	0.0
ECE1-AS1	100506801	symbol	H. sapiens	100506801	H. sapiens	0.0	0.0	0.0	0.0	0.0	0.0	0.0	0.0	0.0	0.0	0.0	0.0	0.0	0.0	0.0	0.0	0.0	0.0	0.0	0.0
PRKACA	5566	symbol	H. sapiens	5566	H. sapiens	0.0	0.0	0.0	0.0	0.0	0.0	0.0	1.0	0.0	0.0	0.0	1.0	0.0	0.0	0.0	0.0	0.0	0.0	0.0	0.0
SIGIRR	59307	symbol	H. sapiens	59307	H. sapiens	0.0	0.0	0.0	0.0	0.0	0.0	0.0	0.0	0.0	0.0	0.0	0.0	0.0	0.0	0.0	0.0	0.0	0.0	0.0	0.0
ZNF25	219749	symbol	H. sapiens	219749	H. sapiens	0.0	0.0	0.0	0.0	0.0	0.0	0.0	0.0	0.0	0.0	0.0	0.0	0.0	0.0	0.0	0.0	0.0	0.0	0.0	0.0
AC067750.1						nan	nan	nan	nan	nan	nan	nan	nan	nan	nan	nan	nan	nan	nan	nan	nan	nan	nan	nan	nan
ZNF43	7594	symbol	H. sapiens	7594	H. sapiens	0.0	0.0	0.0	0.0	0.0	0.0	0.0	0.0	0.0	0.0	0.0	0.0	0.0	0.0	0.0	0.0	0.0	0.0	0.0	0.0
FRG2C	100288801	symbol	H. sapiens	100288801	H. sapiens	0.0	0.0	0.0	0.0	0.0	0.0	0.0	0.0	0.0	0.0	0.0	0.0	0.0	0.0	0.0	0.0	0.0	0.0	0.0	0.0
APC2	10297	symbol	H. sapiens	10297	H. sapiens	0.0	0.0	0.0	0.0	0.0	0.0	0.0	0.0	0.0	0.0	0.0	0.0	0.0	0.0	0.0	0.0	0.0	0.0	0.0	0.0
RAPGEF4	11069	symbol	H. sapiens	11069	H. sapiens	0.0	0.0	0.0	0.0	1.0	0.0	0.0	0.0	0.0	0.0	0.0	0.0	0.0	0.0	0.0	0.0	0.0	0.0	0.0	0.0
MAP3K6	9064	symbol	H. sapiens	9064	H. sapiens	0.0	0.0	0.0	0.0	0.0	0.0	0.0	0.0	0.0	0.0	0.0	1.0	0.0	0.0	0.0	0.0	0.0	0.0	0.0	0.0
CES4A	283848	symbol	H. sapiens	283848	H. sapiens	0.0	0.0	0.0	0.0	0.0	0.0	0.0	0.0	0.0	0.0	0.0	0.0	0.0	0.0	0.0	0.0	0.0	0.0	0.0	0.0
MLLT1	4298	symbol	H. sapiens	4298	H. sapiens	0.0	0.0	0.0	0.0	0.0	0.0	0.0	0.0	0.0	0.0	0.0	0.0	0.0	0.0	0.0	0.0	0.0	0.0	0.0	0.0
MLLT3	4300	symbol	H. sapiens	4300	H. sapiens	0.0	0.0	0.0	0.0	0.0	0.0	0.0	0.0	0.0	0.0	0.0	0.0	0.0	0.0	0.0	0.0	0.0	0.0	0.0	0.0
AARS1	16	symbol	H. sapiens	16	H. sapiens	0.0	0.0	0.0	0.0	0.0	0.0	0.0	0.0	0.0	0.0	0.0	0.0	0.0	0.0	0.0	0.0	0.0	0.0	0.0	0.0
DDX55P1	100129640	symbol	H. sapiens	100129640	H. sapiens	0.0	0.0	0.0	0.0	0.0	0.0	0.0	0.0	0.0	0.0	0.0	0.0	0.0	0.0	0.0	0.0	0.0	0.0	0.0	0.0
AC006273.1						nan	nan	nan	nan	nan	nan	nan	nan	nan	nan	nan	nan	nan	nan	nan	nan	nan	nan	nan	nan
LINC01385	106144542	symbol	H. sapiens	106144542	H. sapiens	0.0	0.0	0.0	0.0	0.0	0.0	0.0	0.0	0.0	0.0	0.0	0.0	0.0	0.0	0.0	0.0	0.0	0.0	0.0	0.0
PRICKLE1	144165	symbol	H. sapiens	144165	H. sapiens	0.0	0.0	0.0	0.0	0.0	0.0	0.0	0.0	0.0	0.0	0.0	0.0	0.0	0.0	0.0	0.0	0.0	0.0	0.0	0.0
SDK1	221935	symbol	H. sapiens	221935	H. sapiens	0.0	0.0	0.0	0.0	0.0	0.0	0.0	0.0	0.0	0.0	0.0	0.0	0.0	0.0	0.0	0.0	0.0	0.0	0.0	0.0
AC079336.5						nan	nan	nan	nan	nan	nan	nan	nan	nan	nan	nan	nan	nan	nan	nan	nan	nan	nan	nan	nan
AC004854.1						nan	nan	nan	nan	nan	nan	nan	nan	nan	nan	nan	nan	nan	nan	nan	nan	nan	nan	nan	nan
HOXB-AS1	100874362	symbol	H. sapiens	100874362	H. sapiens	0.0	0.0	0.0	0.0	0.0	0.0	0.0	0.0	0.0	0.0	0.0	0.0	0.0	0.0	0.0	0.0	0.0	0.0	0.0	0.0
ENSG00000284773						nan	nan	nan	nan	nan	nan	nan	nan	nan	nan	nan	nan	nan	nan	nan	nan	nan	nan	nan	nan
LINC01352	101929730	symbol	H. sapiens	101929730	H. sapiens	0.0	0.0	0.0	0.0	0.0	0.0	0.0	0.0	0.0	0.0	0.0	0.0	0.0	0.0	0.0	0.0	0.0	0.0	0.0	0.0
LINC01354	100506795	symbol	H. sapiens	100506795	H. sapiens	0.0	0.0	0.0	0.0	0.0	0.0	0.0	0.0	0.0	0.0	0.0	0.0	0.0	0.0	0.0	0.0	0.0	0.0	0.0	0.0
AC145285.7						nan	nan	nan	nan	nan	nan	nan	nan	nan	nan	nan	nan	nan	nan	nan	nan	nan	nan	nan	nan
AC108752.1						nan	nan	nan	nan	nan	nan	nan	nan	nan	nan	nan	nan	nan	nan	nan	nan	nan	nan	nan	nan
MAP2K2	5605	symbol	H. sapiens	5605	H. sapiens	0.0	0.0	0.0	0.0	1.0	0.0	0.0	0.0	0.0	0.0	0.0	1.0	0.0	0.0	0.0	0.0	0.0	0.0	0.0	0.0
MAP2K6	5608	symbol	H. sapiens	5608	H. sapiens	0.0	0.0	0.0	0.0	0.0	0.0	0.0	1.0	0.0	0.0	0.0	1.0	0.0	0.0	0.0	0.0	0.0	0.0	0.0	0.0
LINC01305	285084	symbol	H. sapiens	285084	H. sapiens	0.0	0.0	0.0	0.0	0.0	0.0	0.0	0.0	0.0	0.0	0.0	0.0	0.0	0.0	0.0	0.0	0.0	0.0	0.0	0.0
GAL3ST4	79690	symbol	H. sapiens	79690	H. sapiens	0.0	0.0	1.0	0.0	0.0	0.0	0.0	0.0	0.0	0.0	0.0	0.0	0.0	0.0	0.0	0.0	0.0	0.0	0.0	0.0
OCEL1	79629	symbol	H. sapiens	79629	H. sapiens	0.0	0.0	0.0	0.0	0.0	0.0	0.0	0.0	0.0	0.0	0.0	0.0	0.0	0.0	0.0	0.0	0.0	0.0	0.0	0.0
LINC01277	100507489	symbol	H. sapiens	100507489	H. sapiens	0.0	0.0	0.0	0.0	0.0	0.0	0.0	0.0	0.0	0.0	0.0	0.0	0.0	0.0	0.0	0.0	0.0	0.0	0.0	0.0
ERMAP	114625	symbol	H. sapiens	114625	H. sapiens	0.0	0.0	0.0	0.0	0.0	0.0	0.0	0.0	0.0	0.0	0.0	0.0	0.0	0.0	0.0	0.0	0.0	0.0	0.0	0.0
LINC01266	101927215	symbol	H. sapiens	101927215	H. sapiens	0.0	0.0	0.0	0.0	0.0	0.0	0.0	0.0	0.0	0.0	0.0	0.0	0.0	0.0	0.0	0.0	0.0	0.0	0.0	0.0
SDCCAG8	10806	symbol	H. sapiens	10806	H. sapiens	0.0	0.0	0.0	0.0	0.0	0.0	0.0	0.0	0.0	0.0	0.0	0.0	0.0	0.0	0.0	0.0	0.0	0.0	0.0	0.0
AL355581.1						nan	nan	nan	nan	nan	nan	nan	nan	nan	nan	nan	nan	nan	nan	nan	nan	nan	nan	nan	nan
CRYL1	51084	symbol	H. sapiens	51084	H. sapiens	0.0	1.0	0.0	0.0	0.0	0.0	0.0	0.0	0.0	0.0	0.0	0.0	0.0	0.0	0.0	0.0	0.0	0.0	0.0	0.0
SMG1P7	100506060	symbol	H. sapiens	100506060	H. sapiens	0.0	0.0	0.0	0.0	0.0	0.0	0.0	0.0	0.0	0.0	0.0	0.0	0.0	0.0	0.0	0.0	0.0	0.0	0.0	0.0
OPLAH	26873	symbol	H. sapiens	26873	H. sapiens	0.0	0.0	0.0	0.0	0.0	0.0	0.0	0.0	0.0	0.0	0.0	0.0	0.0	0.0	0.0	0.0	0.0	0.0	0.0	0.0
ZFYVE1	53349	symbol	H. sapiens	53349	H. sapiens	0.0	0.0	0.0	0.0	0.0	0.0	0.0	0.0	0.0	0.0	0.0	0.0	0.0	0.0	0.0	0.0	0.0	0.0	0.0	0.0
STAU1	6780	symbol	H. sapiens	6780	H. sapiens	0.0	0.0	0.0	0.0	0.0	0.0	0.0	0.0	0.0	0.0	0.0	0.0	0.0	0.0	0.0	0.0	0.0	0.0	0.0	0.0
MINAR1	23251	symbol	H. sapiens	23251	H. sapiens	0.0	0.0	0.0	0.0	0.0	0.0	0.0	0.0	0.0	0.0	0.0	0.0	0.0	0.0	0.0	0.0	0.0	0.0	0.0	0.0
AC068733.3						nan	nan	nan	nan	nan	nan	nan	nan	nan	nan	nan	nan	nan	nan	nan	nan	nan	nan	nan	nan
PRKACB-DT	118597836	symbol	H. sapiens	118597836	H. sapiens	0.0	0.0	0.0	0.0	0.0	0.0	0.0	0.0	0.0	0.0	0.0	0.0	0.0	0.0	0.0	0.0	0.0	0.0	0.0	0.0
NPTX1	4884	symbol	H. sapiens	4884	H. sapiens	0.0	0.0	0.0	0.0	0.0	0.0	0.0	0.0	0.0	0.0	0.0	0.0	0.0	0.0	0.0	0.0	0.0	0.0	0.0	0.0
RABGEF1P2	122149301	symbol	H. sapiens	122149301	H. sapiens	0.0	0.0	0.0	0.0	0.0	0.0	0.0	0.0	0.0	0.0	0.0	0.0	0.0	0.0	0.0	0.0	0.0	0.0	0.0	0.0
ARSA	410	symbol	H. sapiens	410	H. sapiens	0.0	0.0	0.0	1.0	0.0	0.0	0.0	0.0	0.0	0.0	0.0	0.0	0.0	0.0	0.0	0.0	0.0	0.0	0.0	0.0
TAS2R10	50839	symbol	H. sapiens	50839	H. sapiens	0.0	0.0	0.0	0.0	0.0	0.0	0.0	0.0	0.0	0.0	0.0	0.0	0.0	0.0	0.0	0.0	0.0	0.0	0.0	0.0
PCBP4	57060	symbol	H. sapiens	57060	H. sapiens	0.0	0.0	0.0	0.0	0.0	0.0	0.0	0.0	0.0	0.0	0.0	0.0	0.0	0.0	0.0	0.0	0.0	0.0	0.0	0.0
ARSK	153642	symbol	H. sapiens	153642	H. sapiens	0.0	0.0	0.0	0.0	0.0	0.0	0.0	0.0	0.0	0.0	0.0	0.0	0.0	0.0	0.0	0.0	0.0	0.0	0.0	0.0
BANK1	55024	symbol	H. sapiens	55024	H. sapiens	0.0	0.0	0.0	0.0	0.0	0.0	0.0	1.0	0.0	0.0	0.0	0.0	0.0	0.0	0.0	0.0	0.0	0.0	0.0	0.0
SAMM50	25813	symbol	H. sapiens	25813	H. sapiens	0.0	0.0	0.0	0.0	0.0	0.0	0.0	0.0	0.0	0.0	0.0	0.0	0.0	0.0	0.0	0.0	0.0	0.0	0.0	0.0
KLHL21	9903	symbol	H. sapiens	9903	H. sapiens	0.0	0.0	0.0	0.0	0.0	0.0	0.0	0.0	0.0	0.0	0.0	0.0	0.0	0.0	0.0	0.0	0.0	0.0	0.0	0.0
KLHL23	151230	symbol	H. sapiens	151230	H. sapiens	0.0	0.0	0.0	0.0	0.0	0.0	0.0	0.0	0.0	0.0	0.0	0.0	0.0	0.0	0.0	0.0	0.0	0.0	0.0	0.0
LINC01503	100506119	symbol	H. sapiens	100506119	H. sapiens	0.0	0.0	0.0	0.0	0.0	0.0	0.0	0.0	0.0	0.0	0.0	0.0	0.0	0.0	0.0	0.0	0.0	0.0	0.0	0.0
RPL12P4	116149	symbol	H. sapiens	116149	H. sapiens	0.0	0.0	0.0	0.0	0.0	0.0	0.0	0.0	0.0	0.0	0.0	0.0	0.0	0.0	0.0	0.0	0.0	0.0	0.0	0.0
LINC01515	101928913	symbol	H. sapiens	101928913	H. sapiens	0.0	0.0	0.0	0.0	0.0	0.0	0.0	0.0	0.0	0.0	0.0	0.0	0.0	0.0	0.0	0.0	0.0	0.0	0.0	0.0
PLPPR4	9890	symbol	H. sapiens	9890	H. sapiens	0.0	0.0	0.0	0.0	0.0	0.0	0.0	0.0	0.0	0.0	0.0	0.0	0.0	0.0	0.0	0.0	0.0	0.0	0.0	0.0
PLPPR5	163404	symbol	H. sapiens	163404	H. sapiens	0.0	0.0	0.0	0.0	0.0	0.0	0.0	0.0	0.0	0.0	0.0	0.0	0.0	0.0	0.0	0.0	0.0	0.0	0.0	0.0
ANKRD50	57182	symbol	H. sapiens	57182	H. sapiens	0.0	0.0	0.0	0.0	0.0	0.0	0.0	0.0	0.0	0.0	0.0	0.0	0.0	0.0	0.0	0.0	0.0	0.0	0.0	0.0
ANKRD65	441869	symbol	H. sapiens	441869	H. sapiens	0.0	0.0	0.0	0.0	0.0	0.0	0.0	0.0	0.0	0.0	0.0	0.0	0.0	0.0	0.0	0.0	0.0	0.0	0.0	0.0
HMGA1P3	144712	symbol	H. sapiens	144712	H. sapiens	0.0	0.0	0.0	0.0	0.0	0.0	0.0	0.0	0.0	0.0	0.0	0.0	0.0	0.0	0.0	0.0	0.0	0.0	0.0	0.0
HMGA1P4	100506080	symbol	H. sapiens	100506080	H. sapiens	0.0	0.0	0.0	0.0	0.0	0.0	0.0	0.0	0.0	0.0	0.0	0.0	0.0	0.0	0.0	0.0	0.0	0.0	0.0	0.0
ANKRD35	148741	symbol	H. sapiens	148741	H. sapiens	0.0	0.0	0.0	0.0	0.0	0.0	0.0	0.0	0.0	0.0	0.0	0.0	0.0	1.0	0.0	0.0	0.0	0.0	0.0	0.0
DACH2	117154	symbol	H. sapiens	117154	H. sapiens	0.0	0.0	0.0	0.0	0.0	0.0	0.0	0.0	0.0	0.0	0.0	0.0	0.0	0.0	0.0	0.0	0.0	0.0	0.0	0.0
AL139317.4						nan	nan	nan	nan	nan	nan	nan	nan	nan	nan	nan	nan	nan	nan	nan	nan	nan	nan	nan	nan
ANKRD28	23243	symbol	H. sapiens	23243	H. sapiens	0.0	0.0	0.0	0.0	0.0	0.0	0.0	0.0	0.0	0.0	0.0	0.0	0.0	0.0	0.0	0.0	0.0	0.0	0.0	0.0
ASNS	440	symbol	H. sapiens	440	H. sapiens	0.0	0.0	0.0	0.0	0.0	0.0	0.0	0.0	0.0	0.0	0.0	0.0	0.0	0.0	0.0	0.0	0.0	0.0	0.0	0.0
SGCE	8910	symbol	H. sapiens	8910	H. sapiens	0.0	0.0	0.0	0.0	0.0	0.0	0.0	0.0	0.0	0.0	0.0	0.0	0.0	0.0	0.0	0.0	0.0	0.0	0.0	0.0
ASPN	54829	symbol	H. sapiens	54829	H. sapiens	1.0	0.0	0.0	1.0	0.0	0.0	0.0	0.0	1.0	0.0	0.0	0.0	0.0	0.0	0.0	0.0	0.0	0.0	0.0	0.0
LINC01535	101927667	symbol	H. sapiens	101927667	H. sapiens	0.0	0.0	0.0	0.0	0.0	0.0	0.0	0.0	0.0	0.0	0.0	0.0	0.0	0.0	0.0	0.0	0.0	0.0	0.0	0.0
NLGN1	22871	symbol	H. sapiens	22871	H. sapiens	0.0	0.0	0.0	0.0	0.0	0.0	1.0	0.0	0.0	0.0	0.0	0.0	0.0	0.0	0.0	0.0	0.0	0.0	0.0	0.0
NLGN2	57555	symbol	H. sapiens	57555	H. sapiens	0.0	0.0	0.0	0.0	0.0	0.0	1.0	0.0	0.0	0.0	0.0	0.0	0.0	0.0	0.0	0.0	0.0	0.0	0.0	0.0
LINC01569	100507501	symbol	H. sapiens	100507501	H. sapiens	0.0	0.0	0.0	0.0	0.0	0.0	0.0	0.0	0.0	0.0	0.0	0.0	0.0	0.0	0.0	0.0	0.0	0.0	0.0	0.0
LINC01560	203414	symbol	H. sapiens	203414	H. sapiens	0.0	0.0	0.0	0.0	0.0	0.0	0.0	0.0	0.0	0.0	0.0	0.0	0.0	0.0	0.0	0.0	0.0	0.0	0.0	0.0
SGCZ	137868	symbol	H. sapiens	137868	H. sapiens	0.0	0.0	0.0	0.0	0.0	0.0	0.0	0.0	0.0	0.0	0.0	0.0	0.0	0.0	0.0	0.0	0.0	0.0	0.0	0.0
NADSYN1	55191	symbol	H. sapiens	55191	H. sapiens	0.0	0.0	0.0	0.0	0.0	0.0	0.0	0.0	0.0	0.0	0.0	0.0	0.0	0.0	0.0	0.0	0.0	0.0	0.0	0.0
SGK1	6446	symbol	H. sapiens	6446	H. sapiens	0.0	0.0	0.0	0.0	0.0	0.0	0.0	0.0	0.0	0.0	0.0	1.0	0.0	0.0	0.0	0.0	0.0	0.0	0.0	0.0
SGK2	10110	symbol	H. sapiens	10110	H. sapiens	0.0	0.0	0.0	0.0	0.0	0.0	0.0	0.0	0.0	0.0	0.0	1.0	0.0	0.0	0.0	0.0	0.0	0.0	0.0	0.0
AC008969.1						nan	nan	nan	nan	nan	nan	nan	nan	nan	nan	nan	nan	nan	nan	nan	nan	nan	nan	nan	nan
ASZ1	136991	symbol	H. sapiens	136991	H. sapiens	0.0	0.0	0.0	0.0	0.0	0.0	0.0	0.0	0.0	0.0	0.0	0.0	0.0	0.0	0.0	0.0	0.0	0.0	0.0	0.0
STAC3	246329	symbol	H. sapiens	246329	H. sapiens	0.0	0.0	0.0	0.0	0.0	0.0	0.0	0.0	0.0	0.0	0.0	0.0	0.0	0.0	0.0	0.0	0.0	0.0	0.0	0.0
PCAT6	100506696	symbol	H. sapiens	100506696	H. sapiens	0.0	0.0	0.0	0.0	0.0	0.0	0.0	0.0	0.0	0.0	0.0	0.0	0.0	0.0	0.0	0.0	0.0	0.0	0.0	0.0
ARID5B	84159	symbol	H. sapiens	84159	H. sapiens	0.0	0.0	0.0	0.0	0.0	0.0	0.0	0.0	0.0	0.0	0.0	0.0	0.0	0.0	0.0	0.0	0.0	0.0	0.0	0.0
DNAJC30	84277	symbol	H. sapiens	84277	H. sapiens	0.0	0.0	0.0	0.0	0.0	0.0	0.0	0.0	0.0	0.0	0.0	0.0	0.0	0.0	0.0	0.0	0.0	0.0	0.0	0.0
DNAJC22	79962	symbol	H. sapiens	79962	H. sapiens	0.0	0.0	0.0	0.0	0.0	0.0	0.0	0.0	0.0	0.0	0.0	0.0	0.0	0.0	0.0	0.0	0.0	0.0	0.0	0.0
ASIC1	41	symbol	H. sapiens	41	H. sapiens	0.0	0.0	0.0	0.0	0.0	0.0	0.0	0.0	0.0	1.0	0.0	0.0	0.0	0.0	0.0	0.0	0.0	0.0	0.0	0.0
EHHADH	1962	symbol	H. sapiens	1962	H. sapiens	0.0	1.0	0.0	0.0	0.0	0.0	0.0	0.0	0.0	0.0	0.0	0.0	0.0	0.0	0.0	0.0	0.0	0.0	0.0	0.0
SGTA	6449	symbol	H. sapiens	6449	H. sapiens	0.0	0.0	0.0	0.0	0.0	0.0	0.0	0.0	0.0	0.0	0.0	0.0	0.0	0.0	0.0	0.0	0.0	0.0	0.0	0.0
MT-CO1	4512	gene_synonym	H. sapiens	4512	H. sapiens	0.0	1.0	0.0	0.0	0.0	0.0	0.0	0.0	0.0	1.0	0.0	0.0	0.0	0.0	0.0	0.0	0.0	0.0	0.0	0.0
MT-CO2	4513	gene_synonym	H. sapiens	4513	H. sapiens	0.0	1.0	0.0	0.0	0.0	0.0	0.0	0.0	0.0	1.0	0.0	0.0	0.0	0.0	0.0	0.0	0.0	0.0	0.0	0.0
MT-CO3	4514	gene_synonym	H. sapiens	4514	H. sapiens	0.0	1.0	0.0	0.0	0.0	0.0	0.0	0.0	0.0	1.0	0.0	0.0	0.0	0.0	0.0	0.0	0.0	0.0	0.0	0.0
ATF5	22809	symbol	H. sapiens	22809	H. sapiens	0.0	0.0	0.0	0.0	0.0	0.0	0.0	1.0	0.0	0.0	0.0	0.0	0.0	0.0	0.0	0.0	0.0	0.0	0.0	0.0
FASN	2194	symbol	H. sapiens	2194	H. sapiens	0.0	1.0	0.0	0.0	0.0	0.0	1.0	0.0	0.0	0.0	0.0	0.0	0.0	0.0	0.0	0.0	0.0	0.0	0.0	0.0
FAT4	79633	symbol	H. sapiens	79633	H. sapiens	0.0	0.0	0.0	1.0	0.0	0.0	0.0	0.0	0.0	0.0	0.0	0.0	0.0	0.0	0.0	0.0	0.0	0.0	0.0	0.0
RNU2-28P	106480670	symbol	H. sapiens	106480670	H. sapiens	0.0	0.0	0.0	0.0	0.0	0.0	0.0	0.0	0.0	0.0	0.0	0.0	0.0	0.0	0.0	0.0	0.0	0.0	0.0	0.0
FPGT-TNNI3K	100526835	symbol	H. sapiens	100526835	H. sapiens	0.0	0.0	0.0	0.0	0.0	0.0	0.0	0.0	0.0	0.0	0.0	0.0	0.0	0.0	0.0	0.0	0.0	0.0	0.0	0.0
WTIP	126374	symbol	H. sapiens	126374	H. sapiens	0.0	0.0	0.0	0.0	0.0	0.0	0.0	0.0	0.0	0.0	0.0	0.0	0.0	0.0	0.0	0.0	0.0	0.0	0.0	0.0
LINC01013	100507254	symbol	H. sapiens	100507254	H. sapiens	0.0	0.0	0.0	0.0	0.0	0.0	0.0	0.0	0.0	0.0	0.0	0.0	0.0	0.0	0.0	0.0	0.0	0.0	0.0	0.0
SHC1	6464	symbol	H. sapiens	6464	H. sapiens	0.0	0.0	0.0	0.0	0.0	0.0	0.0	1.0	0.0	0.0	0.0	0.0	0.0	0.0	0.0	0.0	0.0	0.0	1.0	0.0
LINC01003	100128822	symbol	H. sapiens	100128822	H. sapiens	0.0	0.0	0.0	0.0	0.0	0.0	0.0	0.0	0.0	0.0	0.0	0.0	0.0	0.0	0.0	0.0	0.0	0.0	0.0	0.0
AC007743.1						nan	nan	nan	nan	nan	nan	nan	nan	nan	nan	nan	nan	nan	nan	nan	nan	nan	nan	nan	nan
TSPY26P	128854	symbol	H. sapiens	128854	H. sapiens	0.0	0.0	0.0	0.0	0.0	0.0	0.0	0.0	0.0	0.0	0.0	0.0	0.0	0.0	0.0	0.0	0.0	0.0	0.0	0.0
PCDH9	5101	symbol	H. sapiens	5101	H. sapiens	0.0	0.0	0.0	1.0	0.0	0.0	0.0	0.0	0.0	0.0	0.0	0.0	0.0	0.0	0.0	0.0	0.0	0.0	0.0	0.0
PCDH7	5099	symbol	H. sapiens	5099	H. sapiens	0.0	0.0	0.0	1.0	0.0	0.0	0.0	0.0	0.0	0.0	0.0	0.0	0.0	0.0	0.0	0.0	0.0	0.0	0.0	0.0
NUDT4	11163	symbol	H. sapiens	11163	H. sapiens	0.0	0.0	0.0	0.0	0.0	0.0	0.0	0.0	0.0	0.0	0.0	0.0	0.0	0.0	0.0	0.0	0.0	0.0	0.0	0.0
MFSD2B	388931	symbol	H. sapiens	388931	H. sapiens	0.0	0.0	0.0	0.0	0.0	1.0	0.0	0.0	0.0	1.0	0.0	0.0	0.0	0.0	0.0	0.0	1.0	0.0	0.0	0.0
MFSD10	10227	symbol	H. sapiens	10227	H. sapiens	0.0	0.0	0.0	0.0	0.0	0.0	0.0	0.0	0.0	0.0	0.0	0.0	0.0	0.0	0.0	0.0	1.0	0.0	0.0	0.0
FBF1	85302	symbol	H. sapiens	85302	H. sapiens	0.0	0.0	0.0	0.0	0.0	0.0	0.0	0.0	0.0	0.0	0.0	0.0	0.0	0.0	0.0	0.0	0.0	0.0	0.0	0.0
BSDC1	55108	symbol	H. sapiens	55108	H. sapiens	0.0	0.0	0.0	0.0	0.0	0.0	0.0	0.0	0.0	0.0	0.0	0.0	0.0	0.0	0.0	0.0	0.0	0.0	0.0	0.0
DHRS11	79154	symbol	H. sapiens	79154	H. sapiens	0.0	1.0	0.0	0.0	0.0	0.0	0.0	0.0	0.0	0.0	0.0	0.0	0.0	0.0	0.0	0.0	0.0	0.0	0.0	0.0
TBX2-AS1	103689912	symbol	H. sapiens	103689912	H. sapiens	0.0	0.0	0.0	0.0	0.0	0.0	0.0	0.0	0.0	0.0	0.0	0.0	0.0	0.0	0.0	0.0	0.0	0.0	0.0	0.0
AKAP12	9590	symbol	H. sapiens	9590	H. sapiens	0.0	0.0	0.0	0.0	0.0	0.0	0.0	0.0	0.0	0.0	0.0	0.0	0.0	0.0	0.0	0.0	0.0	0.0	0.0	0.0
AC243562.2						nan	nan	nan	nan	nan	nan	nan	nan	nan	nan	nan	nan	nan	nan	nan	nan	nan	nan	nan	nan
CD63-AS1	105369779	symbol	H. sapiens	105369779	H. sapiens	0.0	0.0	0.0	0.0	0.0	0.0	0.0	0.0	0.0	0.0	0.0	0.0	0.0	0.0	0.0	0.0	0.0	0.0	0.0	0.0
NUDT8	254552	symbol	H. sapiens	254552	H. sapiens	0.0	0.0	0.0	0.0	0.0	0.0	0.0	0.0	0.0	0.0	0.0	0.0	0.0	0.0	0.0	0.0	0.0	0.0	0.0	0.0
PNPLA4	8228	symbol	H. sapiens	8228	H. sapiens	0.0	0.0	0.0	0.0	0.0	0.0	0.0	0.0	0.0	0.0	0.0	0.0	0.0	0.0	0.0	0.0	0.0	0.0	0.0	0.0
FBN2	2201	symbol	H. sapiens	2201	H. sapiens	1.0	0.0	0.0	1.0	0.0	0.0	0.0	0.0	0.0	0.0	0.0	0.0	0.0	0.0	0.0	0.0	0.0	0.0	0.0	0.0
TFAP2A	7020	symbol	H. sapiens	7020	H. sapiens	0.0	0.0	0.0	0.0	0.0	0.0	0.0	0.0	0.0	0.0	0.0	0.0	0.0	0.0	0.0	0.0	0.0	0.0	0.0	0.0
AL078644.1						nan	nan	nan	nan	nan	nan	nan	nan	nan	nan	nan	nan	nan	nan	nan	nan	nan	nan	nan	nan
BHLHE40	8553	symbol	H. sapiens	8553	H. sapiens	0.0	0.0	0.0	0.0	0.0	0.0	0.0	0.0	0.0	0.0	0.0	0.0	0.0	0.0	0.0	0.0	0.0	0.0	0.0	0.0
FBN1	2200	symbol	H. sapiens	2200	H. sapiens	1.0	0.0	1.0	1.0	0.0	0.0	1.0	0.0	0.0	0.0	0.0	0.0	0.0	0.0	0.0	0.0	0.0	0.0	0.0	0.0
ZBTB47-AS1	101928323	symbol	H. sapiens	101928323	H. sapiens	0.0	0.0	0.0	0.0	0.0	0.0	0.0	0.0	0.0	0.0	0.0	0.0	0.0	0.0	0.0	0.0	0.0	0.0	0.0	0.0
AGGF1P2	644435	symbol	H. sapiens	644435	H. sapiens	0.0	0.0	0.0	0.0	0.0	0.0	0.0	0.0	0.0	0.0	0.0	0.0	0.0	0.0	0.0	0.0	0.0	0.0	0.0	0.0
AGGF1P3	391552	symbol	H. sapiens	391552	H. sapiens	0.0	0.0	0.0	0.0	0.0	0.0	0.0	0.0	0.0	0.0	0.0	0.0	0.0	0.0	0.0	0.0	0.0	0.0	0.0	0.0
AGGF1P1	100132380	symbol	H. sapiens	100132380	H. sapiens	0.0	0.0	0.0	0.0	0.0	0.0	0.0	0.0	0.0	0.0	0.0	0.0	0.0	0.0	0.0	0.0	0.0	0.0	0.0	0.0
GREM2	64388	symbol	H. sapiens	64388	H. sapiens	0.0	0.0	1.0	0.0	0.0	0.0	0.0	0.0	0.0	0.0	0.0	0.0	0.0	0.0	0.0	0.0	0.0	0.0	0.0	0.0
SLC50A1	55974	symbol	H. sapiens	55974	H. sapiens	0.0	0.0	0.0	0.0	0.0	0.0	0.0	0.0	0.0	0.0	0.0	0.0	0.0	0.0	0.0	0.0	0.0	0.0	0.0	0.0
ZNF582-DT	386758	symbol	H. sapiens	386758	H. sapiens	0.0	0.0	0.0	0.0	0.0	0.0	0.0	0.0	0.0	0.0	0.0	0.0	0.0	0.0	0.0	0.0	0.0	0.0	0.0	0.0
NCOR2	9612	symbol	H. sapiens	9612	H. sapiens	0.0	0.0	0.0	0.0	0.0	0.0	0.0	0.0	0.0	0.0	0.0	0.0	0.0	0.0	0.0	0.0	0.0	0.0	0.0	0.0
AL627171.2						nan	nan	nan	nan	nan	nan	nan	nan	nan	nan	nan	nan	nan	nan	nan	nan	nan	nan	nan	nan
DUSP5P1	574029	symbol	H. sapiens	574029	H. sapiens	0.0	0.0	0.0	0.0	0.0	0.0	0.0	0.0	0.0	0.0	0.0	0.0	0.0	0.0	0.0	0.0	0.0	0.0	0.0	0.0
AC009065.5						nan	nan	nan	nan	nan	nan	nan	nan	nan	nan	nan	nan	nan	nan	nan	nan	nan	nan	nan	nan
RPL10P9	389342	symbol	H. sapiens	389342	H. sapiens	0.0	0.0	0.0	0.0	0.0	0.0	0.0	0.0	0.0	0.0	0.0	0.0	0.0	0.0	0.0	0.0	0.0	0.0	0.0	0.0
NAIPP4	653406	symbol	H. sapiens	653406	H. sapiens	0.0	0.0	0.0	0.0	0.0	0.0	0.0	0.0	0.0	0.0	0.0	0.0	0.0	0.0	0.0	0.0	0.0	0.0	0.0	0.0
SELENBP1	8991	symbol	H. sapiens	8991	H. sapiens	0.0	1.0	0.0	0.0	0.0	0.0	0.0	0.0	0.0	0.0	0.0	0.0	0.0	0.0	0.0	0.0	0.0	0.0	0.0	0.0
CITED4	163732	symbol	H. sapiens	163732	H. sapiens	0.0	0.0	0.0	0.0	0.0	0.0	0.0	0.0	0.0	0.0	0.0	0.0	0.0	0.0	0.0	0.0	0.0	0.0	0.0	0.0
KIZ-AS1	101929591	symbol	H. sapiens	101929591	H. sapiens	0.0	0.0	0.0	0.0	0.0	0.0	0.0	0.0	0.0	0.0	0.0	0.0	0.0	0.0	0.0	0.0	0.0	0.0	0.0	0.0
TATDN2	9797	symbol	H. sapiens	9797	H. sapiens	0.0	0.0	0.0	0.0	0.0	0.0	0.0	0.0	0.0	0.0	0.0	0.0	0.0	0.0	0.0	0.0	0.0	0.0	0.0	0.0
AC244153.1						nan	nan	nan	nan	nan	nan	nan	nan	nan	nan	nan	nan	nan	nan	nan	nan	nan	nan	nan	nan
IRF2BPL	64207	symbol	H. sapiens	64207	H. sapiens	0.0	0.0	0.0	0.0	0.0	0.0	0.0	0.0	0.0	0.0	0.0	0.0	0.0	0.0	0.0	0.0	0.0	0.0	0.0	0.0
SIX5	147912	symbol	H. sapiens	147912	H. sapiens	0.0	0.0	0.0	0.0	0.0	0.0	0.0	0.0	0.0	0.0	0.0	0.0	0.0	0.0	0.0	0.0	0.0	0.0	0.0	0.0
PCDH9-AS4	100874087	symbol	H. sapiens	100874087	H. sapiens	0.0	0.0	0.0	0.0	0.0	0.0	0.0	0.0	0.0	0.0	0.0	0.0	0.0	0.0	0.0	0.0	0.0	0.0	0.0	0.0
PCDH9-AS2	100874064	symbol	H. sapiens	100874064	H. sapiens	0.0	0.0	0.0	0.0	0.0	0.0	0.0	0.0	0.0	0.0	0.0	0.0	0.0	0.0	0.0	0.0	0.0	0.0	0.0	0.0
ACOXL-AS1	400997	symbol	H. sapiens	400997	H. sapiens	0.0	0.0	0.0	0.0	0.0	0.0	0.0	0.0	0.0	0.0	0.0	0.0	0.0	0.0	0.0	0.0	0.0	0.0	0.0	0.0
MAPKAPK2	9261	symbol	H. sapiens	9261	H. sapiens	0.0	0.0	0.0	0.0	0.0	0.0	0.0	1.0	0.0	0.0	0.0	1.0	0.0	0.0	0.0	0.0	0.0	0.0	0.0	0.0
PFN1P4	767851	symbol	H. sapiens	767851	H. sapiens	0.0	0.0	0.0	0.0	0.0	0.0	0.0	0.0	0.0	0.0	0.0	0.0	0.0	0.0	0.0	0.0	0.0	0.0	0.0	0.0
LINC01252	338817	symbol	H. sapiens	338817	H. sapiens	0.0	0.0	0.0	0.0	0.0	0.0	0.0	0.0	0.0	0.0	0.0	0.0	0.0	0.0	0.0	0.0	0.0	0.0	0.0	0.0
LINC01255	101927433	symbol	H. sapiens	101927433	H. sapiens	0.0	0.0	0.0	0.0	0.0	0.0	0.0	0.0	0.0	0.0	0.0	0.0	0.0	0.0	0.0	0.0	0.0	0.0	0.0	0.0
LINC01238	102723927	symbol	H. sapiens	102723927	H. sapiens	0.0	0.0	0.0	0.0	0.0	0.0	0.0	0.0	0.0	0.0	0.0	0.0	0.0	0.0	0.0	0.0	0.0	0.0	0.0	0.0
LINC01237	101927289	symbol	H. sapiens	101927289	H. sapiens	0.0	0.0	0.0	0.0	0.0	0.0	0.0	0.0	0.0	0.0	0.0	0.0	0.0	0.0	0.0	0.0	0.0	0.0	0.0	0.0
PPM1M	132160	symbol	H. sapiens	132160	H. sapiens	0.0	0.0	0.0	0.0	0.0	0.0	0.0	0.0	0.0	0.0	0.0	0.0	0.0	0.0	0.0	0.0	0.0	0.0	0.0	0.0
TPD52L1	7164	symbol	H. sapiens	7164	H. sapiens	0.0	0.0	0.0	0.0	0.0	0.0	0.0	0.0	0.0	0.0	0.0	0.0	0.0	0.0	0.0	0.0	0.0	0.0	0.0	0.0
TTC36-AS1	101929089	symbol	H. sapiens	101929089	H. sapiens	0.0	0.0	0.0	0.0	0.0	0.0	0.0	0.0	0.0	0.0	0.0	0.0	0.0	0.0	0.0	0.0	0.0	0.0	0.0	0.0
AL392023.1						nan	nan	nan	nan	nan	nan	nan	nan	nan	nan	nan	nan	nan	nan	nan	nan	nan	nan	nan	nan
LINC01139	339535	symbol	H. sapiens	339535	H. sapiens	0.0	0.0	0.0	0.0	0.0	0.0	0.0	0.0	0.0	0.0	0.0	0.0	0.0	0.0	0.0	0.0	0.0	0.0	0.0	0.0
LINC01135	100131060	gene_synonym	H. sapiens	100131060	H. sapiens	0.0	0.0	0.0	0.0	0.0	0.0	0.0	0.0	0.0	0.0	0.0	0.0	0.0	0.0	0.0	0.0	0.0	0.0	0.0	0.0
AC103746.1						nan	nan	nan	nan	nan	nan	nan	nan	nan	nan	nan	nan	nan	nan	nan	nan	nan	nan	nan	nan
LINC01165	100128830	symbol	H. sapiens	100128830	H. sapiens	0.0	0.0	0.0	0.0	0.0	0.0	0.0	0.0	0.0	0.0	0.0	0.0	0.0	0.0	0.0	0.0	0.0	0.0	0.0	0.0
LINC01160	100129269	symbol	H. sapiens	100129269	H. sapiens	0.0	0.0	0.0	0.0	0.0	0.0	0.0	0.0	0.0	0.0	0.0	0.0	0.0	0.0	0.0	0.0	0.0	0.0	0.0	0.0
CALD1	800	symbol	H. sapiens	800	H. sapiens	0.0	0.0	0.0	0.0	0.0	0.0	1.0	0.0	0.0	0.0	0.0	0.0	0.0	1.0	0.0	0.0	0.0	0.0	0.0	0.0
FDPS	2224	symbol	H. sapiens	2224	H. sapiens	0.0	0.0	0.0	0.0	0.0	0.0	0.0	0.0	0.0	0.0	0.0	0.0	0.0	0.0	0.0	0.0	0.0	0.0	0.0	0.0
MLST8	64223	symbol	H. sapiens	64223	H. sapiens	0.0	0.0	0.0	0.0	1.0	0.0	0.0	0.0	0.0	0.0	0.0	0.0	0.0	0.0	0.0	0.0	0.0	0.0	0.0	0.0
TUBAP12	100289303	symbol	H. sapiens	100289303	H. sapiens	0.0	0.0	0.0	0.0	0.0	0.0	0.0	0.0	0.0	0.0	0.0	0.0	0.0	0.0	0.0	0.0	0.0	0.0	0.0	0.0
AC009554.1						nan	nan	nan	nan	nan	nan	nan	nan	nan	nan	nan	nan	nan	nan	nan	nan	nan	nan	nan	nan
SOX12	6666	symbol	H. sapiens	6666	H. sapiens	0.0	0.0	0.0	0.0	0.0	0.0	0.0	0.0	0.0	0.0	0.0	0.0	0.0	0.0	0.0	0.0	0.0	0.0	0.0	0.0
LINC01111	101926978	symbol	H. sapiens	101926978	H. sapiens	0.0	0.0	0.0	0.0	0.0	0.0	0.0	0.0	0.0	0.0	0.0	0.0	0.0	0.0	0.0	0.0	0.0	0.0	0.0	0.0
LINC01133	100505633	symbol	H. sapiens	100505633	H. sapiens	0.0	0.0	0.0	0.0	0.0	0.0	0.0	0.0	0.0	0.0	0.0	0.0	0.0	0.0	0.0	0.0	0.0	0.0	0.0	0.0
C6orf226	441150	symbol	H. sapiens	441150	H. sapiens	0.0	0.0	0.0	0.0	0.0	0.0	0.0	0.0	0.0	0.0	0.0	0.0	0.0	0.0	0.0	0.0	0.0	0.0	0.0	0.0
SKP2	6502	symbol	H. sapiens	6502	H. sapiens	0.0	0.0	0.0	0.0	0.0	0.0	0.0	0.0	0.0	0.0	0.0	0.0	0.0	0.0	0.0	0.0	0.0	0.0	0.0	0.0
ST3GAL6-AS1	100874207	symbol	H. sapiens	100874207	H. sapiens	0.0	0.0	0.0	0.0	0.0	0.0	0.0	0.0	0.0	0.0	0.0	0.0	0.0	0.0	0.0	0.0	0.0	0.0	0.0	0.0
LINC01085	152742	symbol	H. sapiens	152742	H. sapiens	0.0	0.0	0.0	0.0	0.0	0.0	0.0	0.0	0.0	0.0	0.0	0.0	0.0	0.0	0.0	0.0	0.0	0.0	0.0	0.0
RTL8A	26071	symbol	H. sapiens	26071	H. sapiens	0.0	0.0	0.0	0.0	0.0	0.0	0.0	0.0	0.0	0.0	0.0	0.0	0.0	0.0	0.0	0.0	0.0	0.0	0.0	0.0
RTL8B	441518	symbol	H. sapiens	441518	H. sapiens	0.0	0.0	0.0	0.0	0.0	0.0	0.0	0.0	0.0	0.0	0.0	0.0	0.0	0.0	0.0	0.0	0.0	0.0	0.0	0.0
AC103591.3						nan	nan	nan	nan	nan	nan	nan	nan	nan	nan	nan	nan	nan	nan	nan	nan	nan	nan	nan	nan
LINC01023	100652853	symbol	H. sapiens	100652853	H. sapiens	0.0	0.0	0.0	0.0	0.0	0.0	0.0	0.0	0.0	0.0	0.0	0.0	0.0	0.0	0.0	0.0	0.0	0.0	0.0	0.0
RAP2C-AS1	101928578	symbol	H. sapiens	101928578	H. sapiens	0.0	0.0	0.0	0.0	0.0	0.0	0.0	0.0	0.0	0.0	0.0	0.0	0.0	0.0	0.0	0.0	0.0	0.0	0.0	0.0
NPY1R	4886	symbol	H. sapiens	4886	H. sapiens	0.0	0.0	0.0	0.0	0.0	0.0	0.0	0.0	0.0	0.0	0.0	0.0	0.0	0.0	0.0	0.0	0.0	0.0	0.0	0.0
OPRL1	4987	symbol	H. sapiens	4987	H. sapiens	0.0	0.0	0.0	0.0	0.0	0.0	0.0	0.0	0.0	0.0	0.0	0.0	0.0	0.0	0.0	0.0	0.0	0.0	0.0	0.0
DPYSL2	1808	symbol	H. sapiens	1808	H. sapiens	0.0	0.0	0.0	0.0	0.0	0.0	0.0	0.0	0.0	0.0	0.0	0.0	0.0	0.0	0.0	0.0	0.0	0.0	0.0	0.0
VSTM5	387804	symbol	H. sapiens	387804	H. sapiens	0.0	0.0	0.0	0.0	0.0	0.0	0.0	0.0	0.0	0.0	0.0	0.0	0.0	0.0	0.0	0.0	0.0	0.0	0.0	0.0
FNBP1	23048	symbol	H. sapiens	23048	H. sapiens	0.0	0.0	0.0	0.0	0.0	0.0	0.0	0.0	0.0	0.0	0.0	0.0	0.0	0.0	0.0	0.0	0.0	0.0	0.0	0.0
NPM1P27	100422243	symbol	H. sapiens	100422243	H. sapiens	0.0	0.0	0.0	0.0	0.0	0.0	0.0	0.0	0.0	0.0	0.0	0.0	0.0	0.0	0.0	0.0	0.0	0.0	0.0	0.0
EIF2S3B	255308	symbol	H. sapiens	255308	H. sapiens	0.0	0.0	0.0	0.0	0.0	0.0	0.0	0.0	0.0	0.0	0.0	0.0	0.0	0.0	0.0	0.0	0.0	0.0	0.0	0.0
TNFRSF14	8764	symbol	H. sapiens	8764	H. sapiens	0.0	0.0	0.0	0.0	0.0	0.0	0.0	0.0	0.0	0.0	0.0	0.0	0.0	0.0	0.0	0.0	0.0	0.0	0.0	0.0
GRIA4	2893	symbol	H. sapiens	2893	H. sapiens	0.0	0.0	0.0	0.0	0.0	0.0	0.0	0.0	0.0	0.0	0.0	0.0	0.0	0.0	0.0	0.0	1.0	0.0	0.0	0.0
AC009121.2						nan	nan	nan	nan	nan	nan	nan	nan	nan	nan	nan	nan	nan	nan	nan	nan	nan	nan	nan	nan
PIERCE1	138162	symbol	H. sapiens	138162	H. sapiens	0.0	0.0	0.0	0.0	0.0	0.0	0.0	0.0	0.0	0.0	0.0	0.0	0.0	0.0	0.0	0.0	0.0	0.0	0.0	0.0
TNFRSF19	55504	symbol	H. sapiens	55504	H. sapiens	0.0	0.0	0.0	0.0	0.0	0.0	0.0	0.0	0.0	0.0	0.0	0.0	0.0	0.0	0.0	0.0	0.0	0.0	0.0	0.0
THSD7A	221981	symbol	H. sapiens	221981	H. sapiens	0.0	0.0	0.0	0.0	0.0	0.0	0.0	0.0	0.0	0.0	0.0	0.0	0.0	0.0	0.0	0.0	0.0	0.0	0.0	0.0
GRIK1	2897	symbol	H. sapiens	2897	H. sapiens	0.0	0.0	0.0	0.0	0.0	0.0	0.0	0.0	0.0	1.0	0.0	0.0	0.0	0.0	0.0	0.0	1.0	0.0	0.0	0.0
GRIK2	2898	symbol	H. sapiens	2898	H. sapiens	0.0	0.0	0.0	0.0	0.0	0.0	0.0	0.0	0.0	1.0	0.0	0.0	0.0	0.0	0.0	0.0	1.0	0.0	0.0	0.0
TTC7B	145567	symbol	H. sapiens	145567	H. sapiens	0.0	0.0	0.0	0.0	0.0	0.0	0.0	0.0	0.0	0.0	0.0	0.0	0.0	0.0	0.0	0.0	0.0	0.0	0.0	0.0
CNTLN	54875	symbol	H. sapiens	54875	H. sapiens	0.0	0.0	0.0	0.0	0.0	0.0	0.0	1.0	0.0	0.0	0.0	0.0	0.0	0.0	0.0	0.0	0.0	0.0	0.0	0.0
CNTN5	53942	symbol	H. sapiens	53942	H. sapiens	0.0	0.0	0.0	0.0	0.0	0.0	1.0	0.0	0.0	0.0	0.0	0.0	0.0	0.0	0.0	0.0	0.0	0.0	0.0	0.0
CNTN3	5067	symbol	H. sapiens	5067	H. sapiens	0.0	0.0	0.0	0.0	0.0	0.0	0.0	0.0	0.0	0.0	0.0	0.0	0.0	0.0	0.0	0.0	0.0	0.0	0.0	0.0
TTC29	83894	symbol	H. sapiens	83894	H. sapiens	0.0	0.0	0.0	0.0	0.0	0.0	0.0	0.0	0.0	0.0	0.0	0.0	0.0	0.0	0.0	0.0	0.0	0.0	0.0	0.0
TTC27	55622	symbol	H. sapiens	55622	H. sapiens	0.0	0.0	0.0	0.0	0.0	0.0	0.0	0.0	0.0	0.0	0.0	0.0	0.0	0.0	0.0	0.0	0.0	0.0	0.0	0.0
TTC34	100287898	symbol	H. sapiens	100287898	H. sapiens	0.0	0.0	0.0	0.0	0.0	0.0	0.0	0.0	0.0	0.0	0.0	0.0	0.0	0.0	0.0	0.0	0.0	0.0	0.0	0.0
CAND2	23066	symbol	H. sapiens	23066	H. sapiens	0.0	0.0	0.0	0.0	0.0	0.0	0.0	0.0	0.0	0.0	0.0	0.0	0.0	0.0	0.0	0.0	0.0	0.0	0.0	0.0
SLC4A3	6508	symbol	H. sapiens	6508	H. sapiens	0.0	0.0	0.0	0.0	0.0	0.0	0.0	0.0	0.0	1.0	0.0	0.0	0.0	0.0	0.0	0.0	1.0	0.0	0.0	0.0
FAM171A1	221061	symbol	H. sapiens	221061	H. sapiens	0.0	0.0	0.0	0.0	0.0	0.0	0.0	0.0	0.0	0.0	0.0	0.0	0.0	0.0	0.0	0.0	0.0	0.0	0.0	0.0
FAM171A2	284069	symbol	H. sapiens	284069	H. sapiens	0.0	0.0	0.0	0.0	0.0	0.0	0.0	0.0	0.0	0.0	0.0	0.0	0.0	0.0	0.0	0.0	0.0	0.0	0.0	0.0
RPL10P16	284393	symbol	H. sapiens	284393	H. sapiens	0.0	0.0	0.0	0.0	0.0	0.0	0.0	0.0	0.0	0.0	0.0	0.0	0.0	0.0	0.0	0.0	0.0	0.0	0.0	0.0
POU6F1	5463	symbol	H. sapiens	5463	H. sapiens	0.0	0.0	0.0	0.0	0.0	0.0	0.0	0.0	0.0	0.0	0.0	0.0	0.0	0.0	0.0	0.0	0.0	0.0	0.0	0.0
SMG6	23293	symbol	H. sapiens	23293	H. sapiens	0.0	0.0	0.0	0.0	0.0	0.0	0.0	0.0	0.0	0.0	0.0	0.0	0.0	0.0	0.0	0.0	0.0	0.0	0.0	0.0
AC090114.2						nan	nan	nan	nan	nan	nan	nan	nan	nan	nan	nan	nan	nan	nan	nan	nan	nan	nan	nan	nan
FGD1	2245	symbol	H. sapiens	2245	H. sapiens	0.0	0.0	0.0	0.0	1.0	0.0	0.0	0.0	0.0	0.0	0.0	0.0	0.0	0.0	0.0	0.0	0.0	0.0	0.0	0.0
FGD5	152273	symbol	H. sapiens	152273	H. sapiens	0.0	0.0	0.0	0.0	1.0	0.0	0.0	0.0	0.0	0.0	0.0	0.0	0.0	0.0	0.0	0.0	0.0	0.0	0.0	0.0
ASPDH	554235	symbol	H. sapiens	554235	H. sapiens	0.0	1.0	0.0	0.0	0.0	0.0	0.0	0.0	0.0	0.0	1.0	0.0	0.0	0.0	0.0	0.0	0.0	0.0	0.0	0.0
FGF5	2250	symbol	H. sapiens	2250	H. sapiens	0.0	0.0	0.0	0.0	0.0	0.0	0.0	0.0	0.0	0.0	0.0	0.0	0.0	0.0	0.0	0.0	0.0	0.0	0.0	0.0
FGF7	2252	symbol	H. sapiens	2252	H. sapiens	0.0	0.0	1.0	0.0	0.0	0.0	0.0	0.0	0.0	0.0	0.0	0.0	0.0	0.0	0.0	0.0	0.0	0.0	0.0	0.0
FGF9	2254	symbol	H. sapiens	2254	H. sapiens	0.0	0.0	1.0	0.0	0.0	0.0	0.0	0.0	0.0	0.0	0.0	0.0	0.0	0.0	0.0	0.0	0.0	0.0	0.0	0.0
UFSP1	402682	symbol	H. sapiens	402682	H. sapiens	0.0	0.0	0.0	0.0	0.0	0.0	0.0	0.0	0.0	0.0	0.0	0.0	0.0	0.0	0.0	0.0	0.0	0.0	0.0	0.0
CTDSP2	10106	symbol	H. sapiens	10106	H. sapiens	0.0	0.0	0.0	0.0	0.0	0.0	0.0	0.0	0.0	0.0	0.0	0.0	0.0	0.0	0.0	0.0	0.0	0.0	0.0	0.0
MBTPS1-DT	119863866	symbol	H. sapiens	119863866	H. sapiens	0.0	0.0	0.0	0.0	0.0	0.0	0.0	0.0	0.0	0.0	0.0	0.0	0.0	0.0	0.0	0.0	0.0	0.0	0.0	0.0
DNAJC19P7	100861458	symbol	H. sapiens	100861458	H. sapiens	0.0	0.0	0.0	0.0	0.0	0.0	0.0	0.0	0.0	0.0	0.0	0.0	0.0	0.0	0.0	0.0	0.0	0.0	0.0	0.0
OGFRP1	388906	symbol	H. sapiens	388906	H. sapiens	0.0	0.0	0.0	0.0	0.0	0.0	0.0	0.0	0.0	0.0	0.0	0.0	0.0	0.0	0.0	0.0	0.0	0.0	0.0	0.0
LRRTM3	347731	symbol	H. sapiens	347731	H. sapiens	0.0	0.0	0.0	0.0	0.0	0.0	0.0	0.0	0.0	0.0	0.0	0.0	0.0	0.0	0.0	0.0	0.0	0.0	0.0	0.0
HLX-AS1	100873924	symbol	H. sapiens	100873924	H. sapiens	0.0	0.0	0.0	0.0	0.0	0.0	0.0	0.0	0.0	0.0	0.0	0.0	0.0	0.0	0.0	0.0	0.0	0.0	0.0	0.0
OAZ2	4947	symbol	H. sapiens	4947	H. sapiens	0.0	0.0	0.0	0.0	0.0	0.0	0.0	0.0	0.0	0.0	0.0	0.0	0.0	0.0	0.0	0.0	0.0	0.0	0.0	0.0
AZU1	566	symbol	H. sapiens	566	H. sapiens	0.0	0.0	1.0	0.0	0.0	0.0	0.0	0.0	0.0	0.0	0.0	0.0	0.0	0.0	0.0	0.0	0.0	0.0	0.0	0.0
RPL23AP97	102723647	symbol	H. sapiens	102723647	H. sapiens	0.0	0.0	0.0	0.0	0.0	0.0	0.0	0.0	0.0	0.0	0.0	0.0	0.0	0.0	0.0	0.0	0.0	0.0	0.0	0.0
ELOVL5	60481	symbol	H. sapiens	60481	H. sapiens	0.0	0.0	0.0	0.0	0.0	0.0	0.0	0.0	0.0	0.0	0.0	0.0	0.0	0.0	0.0	0.0	0.0	0.0	0.0	0.0
ELOVL6	79071	symbol	H. sapiens	79071	H. sapiens	0.0	0.0	0.0	0.0	0.0	0.0	0.0	0.0	0.0	0.0	0.0	0.0	0.0	0.0	0.0	0.0	0.0	0.0	0.0	0.0
RPL23AP49	653236	symbol	H. sapiens	653236	H. sapiens	0.0	0.0	0.0	0.0	0.0	0.0	0.0	0.0	0.0	0.0	0.0	0.0	0.0	0.0	0.0	0.0	0.0	0.0	0.0	0.0
AC118553.1						nan	nan	nan	nan	nan	nan	nan	nan	nan	nan	nan	nan	nan	nan	nan	nan	nan	nan	nan	nan
FHL2	2274	symbol	H. sapiens	2274	H. sapiens	0.0	0.0	0.0	0.0	0.0	0.0	0.0	0.0	0.0	0.0	0.0	0.0	0.0	0.0	0.0	0.0	0.0	0.0	0.0	0.0
AL049872.1						nan	nan	nan	nan	nan	nan	nan	nan	nan	nan	nan	nan	nan	nan	nan	nan	nan	nan	nan	nan
SNX8	29886	symbol	H. sapiens	29886	H. sapiens	0.0	0.0	0.0	0.0	0.0	0.0	0.0	0.0	0.0	0.0	0.0	0.0	0.0	0.0	0.0	0.0	0.0	0.0	0.0	0.0
ARHGAP23P1	102577425	symbol	H. sapiens	102577425	H. sapiens	0.0	0.0	0.0	0.0	0.0	0.0	0.0	0.0	0.0	0.0	0.0	0.0	0.0	0.0	0.0	0.0	0.0	0.0	0.0	0.0
CAPS2	84698	symbol	H. sapiens	84698	H. sapiens	0.0	0.0	0.0	1.0	0.0	0.0	0.0	0.0	0.0	0.0	0.0	0.0	0.0	0.0	0.0	0.0	0.0	0.0	0.0	0.0
PLD5P1	100420618	symbol	H. sapiens	100420618	H. sapiens	0.0	0.0	0.0	0.0	0.0	0.0	0.0	0.0	0.0	0.0	0.0	0.0	0.0	0.0	0.0	0.0	0.0	0.0	0.0	0.0
CSDC2	27254	symbol	H. sapiens	27254	H. sapiens	0.0	0.0	0.0	0.0	0.0	0.0	0.0	0.0	0.0	0.0	0.0	0.0	0.0	0.0	0.0	0.0	0.0	0.0	0.0	0.0
RN7SL753P	106479496	symbol	H. sapiens	106479496	H. sapiens	0.0	0.0	0.0	0.0	0.0	0.0	0.0	0.0	0.0	0.0	0.0	0.0	0.0	0.0	0.0	0.0	0.0	0.0	0.0	0.0
CAPN3	825	symbol	H. sapiens	825	H. sapiens	0.0	0.0	0.0	1.0	0.0	0.0	0.0	0.0	0.0	0.0	0.0	0.0	0.0	0.0	0.0	0.0	0.0	0.0	0.0	0.0
CAPN1	823	symbol	H. sapiens	823	H. sapiens	0.0	0.0	0.0	1.0	0.0	0.0	0.0	0.0	0.0	0.0	0.0	0.0	0.0	0.0	0.0	0.0	0.0	0.0	0.0	0.0
DNPH1	10591	symbol	H. sapiens	10591	H. sapiens	0.0	0.0	0.0	0.0	0.0	0.0	0.0	0.0	0.0	0.0	0.0	0.0	0.0	0.0	0.0	0.0	0.0	0.0	0.0	0.0
EEPD1	80820	symbol	H. sapiens	80820	H. sapiens	0.0	0.0	0.0	0.0	0.0	0.0	0.0	0.0	0.0	0.0	0.0	0.0	0.0	0.0	0.0	0.0	0.0	0.0	0.0	0.0
NHLRC4	283948	symbol	H. sapiens	283948	H. sapiens	0.0	0.0	0.0	0.0	0.0	0.0	0.0	0.0	0.0	0.0	0.0	0.0	0.0	0.0	0.0	0.0	0.0	0.0	0.0	0.0
AL031719.1						nan	nan	nan	nan	nan	nan	nan	nan	nan	nan	nan	nan	nan	nan	nan	nan	nan	nan	nan	nan
NSUN5P1	155400	symbol	H. sapiens	155400	H. sapiens	0.0	0.0	0.0	0.0	0.0	0.0	0.0	0.0	0.0	0.0	0.0	0.0	0.0	0.0	0.0	0.0	0.0	0.0	0.0	0.0
JUND	3727	symbol	H. sapiens	3727	H. sapiens	0.0	0.0	0.0	0.0	0.0	0.0	0.0	0.0	0.0	0.0	0.0	0.0	0.0	0.0	0.0	0.0	0.0	0.0	0.0	0.0
NSUN5P2	260294	symbol	H. sapiens	260294	H. sapiens	0.0	0.0	0.0	0.0	0.0	0.0	0.0	0.0	0.0	0.0	0.0	0.0	0.0	0.0	0.0	0.0	0.0	0.0	0.0	0.0
GIPC3	126326	symbol	H. sapiens	126326	H. sapiens	0.0	0.0	0.0	0.0	0.0	0.0	0.0	0.0	0.0	0.0	0.0	0.0	0.0	0.0	0.0	0.0	0.0	0.0	0.0	0.0
SLC6A9	6536	symbol	H. sapiens	6536	H. sapiens	0.0	0.0	0.0	0.0	0.0	0.0	0.0	0.0	0.0	1.0	0.0	0.0	0.0	0.0	0.0	0.0	1.0	0.0	0.0	0.0
PLCH2	9651	symbol	H. sapiens	9651	H. sapiens	0.0	0.0	0.0	1.0	0.0	0.0	0.0	0.0	0.0	0.0	0.0	0.0	0.0	0.0	0.0	0.0	0.0	0.0	0.0	0.0
PLCB1	23236	symbol	H. sapiens	23236	H. sapiens	0.0	0.0	0.0	1.0	1.0	0.0	0.0	0.0	0.0	0.0	0.0	0.0	0.0	0.0	0.0	0.0	0.0	0.0	0.0	0.0
KCTD13-DT	107984836	symbol	H. sapiens	107984836	H. sapiens	0.0	0.0	0.0	0.0	0.0	0.0	0.0	0.0	0.0	0.0	0.0	0.0	0.0	0.0	0.0	0.0	0.0	0.0	0.0	0.0
YEATS4	8089	symbol	H. sapiens	8089	H. sapiens	0.0	0.0	0.0	0.0	0.0	0.0	0.0	0.0	0.0	0.0	0.0	0.0	0.0	0.0	0.0	0.0	0.0	0.0	0.0	0.0
AC004812.2						nan	nan	nan	nan	nan	nan	nan	nan	nan	nan	nan	nan	nan	nan	nan	nan	nan	nan	nan	nan
CNN3-DT	729970	symbol	H. sapiens	729970	H. sapiens	0.0	0.0	0.0	0.0	0.0	0.0	0.0	0.0	0.0	0.0	0.0	0.0	0.0	0.0	0.0	0.0	0.0	0.0	0.0	0.0
AC009264.1						nan	nan	nan	nan	nan	nan	nan	nan	nan	nan	nan	nan	nan	nan	nan	nan	nan	nan	nan	nan
SKOR1	390598	symbol	H. sapiens	390598	H. sapiens	0.0	0.0	0.0	0.0	0.0	0.0	0.0	0.0	0.0	0.0	0.0	0.0	0.0	0.0	0.0	0.0	0.0	0.0	0.0	1.0
PLCL1	5334	symbol	H. sapiens	5334	H. sapiens	0.0	0.0	0.0	0.0	0.0	0.0	0.0	0.0	0.0	0.0	0.0	0.0	0.0	0.0	0.0	0.0	0.0	0.0	0.0	0.0
AC110373.1						nan	nan	nan	nan	nan	nan	nan	nan	nan	nan	nan	nan	nan	nan	nan	nan	nan	nan	nan	nan
SOX6	55553	symbol	H. sapiens	55553	H. sapiens	0.0	0.0	0.0	0.0	0.0	0.0	0.0	0.0	0.0	0.0	0.0	0.0	0.0	0.0	0.0	0.0	0.0	0.0	0.0	0.0
SOX4	6659	symbol	H. sapiens	6659	H. sapiens	0.0	0.0	0.0	0.0	0.0	0.0	0.0	0.0	0.0	0.0	0.0	0.0	0.0	0.0	0.0	0.0	0.0	0.0	0.0	0.0
TTLL11	158135	symbol	H. sapiens	158135	H. sapiens	0.0	0.0	0.0	0.0	0.0	0.0	0.0	0.0	0.0	0.0	0.0	0.0	0.0	0.0	0.0	0.0	0.0	0.0	0.0	0.0
AC133106.1						nan	nan	nan	nan	nan	nan	nan	nan	nan	nan	nan	nan	nan	nan	nan	nan	nan	nan	nan	nan
AC010735.1						nan	nan	nan	nan	nan	nan	nan	nan	nan	nan	nan	nan	nan	nan	nan	nan	nan	nan	nan	nan
AC010735.2						nan	nan	nan	nan	nan	nan	nan	nan	nan	nan	nan	nan	nan	nan	nan	nan	nan	nan	nan	nan
CC2D2B	387707	symbol	H. sapiens	387707	H. sapiens	0.0	0.0	0.0	0.0	0.0	0.0	0.0	0.0	0.0	0.0	0.0	0.0	0.0	0.0	0.0	0.0	0.0	0.0	0.0	0.0
TOMM20	9804	symbol	H. sapiens	9804	H. sapiens	0.0	0.0	0.0	0.0	0.0	0.0	0.0	0.0	0.0	1.0	0.0	0.0	0.0	0.0	0.0	0.0	0.0	0.0	0.0	0.0
AL359510.2						nan	nan	nan	nan	nan	nan	nan	nan	nan	nan	nan	nan	nan	nan	nan	nan	nan	nan	nan	nan
AC136475.1						nan	nan	nan	nan	nan	nan	nan	nan	nan	nan	nan	nan	nan	nan	nan	nan	nan	nan	nan	nan
AC127070.3						nan	nan	nan	nan	nan	nan	nan	nan	nan	nan	nan	nan	nan	nan	nan	nan	nan	nan	nan	nan
AC127070.5						nan	nan	nan	nan	nan	nan	nan	nan	nan	nan	nan	nan	nan	nan	nan	nan	nan	nan	nan	nan
NLRX1	79671	symbol	H. sapiens	79671	H. sapiens	0.0	0.0	0.0	0.0	0.0	0.0	0.0	0.0	0.0	0.0	0.0	0.0	0.0	0.0	0.0	0.0	0.0	0.0	0.0	0.0
ZSWIM2	151112	symbol	H. sapiens	151112	H. sapiens	0.0	0.0	0.0	0.0	0.0	0.0	0.0	0.0	0.0	0.0	0.0	0.0	0.0	0.0	0.0	0.0	0.0	0.0	0.0	0.0
ENSG00000290082						nan	nan	nan	nan	nan	nan	nan	nan	nan	nan	nan	nan	nan	nan	nan	nan	nan	nan	nan	nan
AL365184.1						nan	nan	nan	nan	nan	nan	nan	nan	nan	nan	nan	nan	nan	nan	nan	nan	nan	nan	nan	nan
AL365184.2						nan	nan	nan	nan	nan	nan	nan	nan	nan	nan	nan	nan	nan	nan	nan	nan	nan	nan	nan	nan
CASC3	22794	symbol	H. sapiens	22794	H. sapiens	0.0	0.0	0.0	0.0	0.0	0.0	0.0	0.0	0.0	0.0	0.0	0.0	0.0	0.0	0.0	0.0	0.0	0.0	0.0	0.0
SPATA9	83890	symbol	H. sapiens	83890	H. sapiens	0.0	0.0	0.0	0.0	0.0	0.0	0.0	0.0	0.0	0.0	0.0	0.0	0.0	0.0	0.0	0.0	0.0	0.0	0.0	0.0
SPATA7	55812	symbol	H. sapiens	55812	H. sapiens	0.0	0.0	0.0	0.0	0.0	0.0	0.0	0.0	0.0	0.0	0.0	0.0	0.0	0.0	0.0	0.0	0.0	0.0	0.0	0.0
AL132656.2						nan	nan	nan	nan	nan	nan	nan	nan	nan	nan	nan	nan	nan	nan	nan	nan	nan	nan	nan	nan
OSBPL1A	114876	symbol	H. sapiens	114876	H. sapiens	0.0	0.0	0.0	0.0	0.0	1.0	0.0	0.0	0.0	0.0	0.0	0.0	0.0	0.0	0.0	0.0	0.0	0.0	0.0	0.0
NUMA1	4926	symbol	H. sapiens	4926	H. sapiens	0.0	0.0	0.0	0.0	0.0	0.0	0.0	0.0	0.0	0.0	0.0	0.0	0.0	0.0	0.0	0.0	0.0	0.0	0.0	0.0
ENSG00000289034						nan	nan	nan	nan	nan	nan	nan	nan	nan	nan	nan	nan	nan	nan	nan	nan	nan	nan	nan	nan
ENSG00000289015						nan	nan	nan	nan	nan	nan	nan	nan	nan	nan	nan	nan	nan	nan	nan	nan	nan	nan	nan	nan
ENSG00000290015						nan	nan	nan	nan	nan	nan	nan	nan	nan	nan	nan	nan	nan	nan	nan	nan	nan	nan	nan	nan
ENSG00000289029						nan	nan	nan	nan	nan	nan	nan	nan	nan	nan	nan	nan	nan	nan	nan	nan	nan	nan	nan	nan
TBC1D22A	25771	symbol	H. sapiens	25771	H. sapiens	0.0	0.0	0.0	0.0	1.0	0.0	0.0	0.0	0.0	0.0	0.0	0.0	0.0	0.0	0.0	0.0	0.0	0.0	0.0	0.0
ENSG00000289007	101928092	ensembl_gene_id	H. sapiens	101928092	H. sapiens	0.0	0.0	0.0	0.0	0.0	0.0	0.0	0.0	0.0	0.0	0.0	0.0	0.0	0.0	0.0	0.0	0.0	0.0	0.0	0.0
GNAI1	2770	symbol	H. sapiens	2770	H. sapiens	0.0	0.0	0.0	0.0	0.0	0.0	0.0	0.0	0.0	0.0	0.0	0.0	0.0	0.0	0.0	0.0	0.0	0.0	0.0	0.0
IRAG1	10335	symbol	H. sapiens	10335	H. sapiens	0.0	0.0	0.0	0.0	0.0	0.0	0.0	0.0	0.0	0.0	0.0	0.0	0.0	0.0	0.0	0.0	0.0	0.0	0.0	0.0
GPR199P	653160	symbol	H. sapiens	653160	H. sapiens	0.0	0.0	0.0	0.0	0.0	0.0	0.0	0.0	0.0	0.0	0.0	0.0	0.0	0.0	0.0	0.0	0.0	0.0	0.0	0.0
CARMN	728264	symbol	H. sapiens	728264	H. sapiens	0.0	0.0	0.0	0.0	0.0	0.0	0.0	0.0	0.0	0.0	0.0	0.0	0.0	0.0	0.0	0.0	0.0	0.0	0.0	0.0
IRAK4	51135	symbol	H. sapiens	51135	H. sapiens	0.0	0.0	0.0	0.0	0.0	0.0	0.0	1.0	0.0	0.0	0.0	1.0	0.0	0.0	0.0	0.0	0.0	0.0	0.0	0.0
CARM1	10498	symbol	H. sapiens	10498	H. sapiens	0.0	0.0	0.0	0.0	0.0	0.0	0.0	0.0	0.0	0.0	0.0	0.0	0.0	0.0	0.0	0.0	0.0	0.0	0.0	0.0
GAS1RR	100506834	symbol	H. sapiens	100506834	H. sapiens	0.0	0.0	0.0	0.0	0.0	0.0	0.0	0.0	0.0	0.0	0.0	0.0	0.0	0.0	0.0	0.0	0.0	0.0	0.0	0.0
SQLE	6713	symbol	H. sapiens	6713	H. sapiens	0.0	1.0	0.0	0.0	0.0	0.0	0.0	0.0	0.0	0.0	0.0	0.0	0.0	0.0	0.0	0.0	0.0	0.0	0.0	0.0
LYPLAL1-AS1	102723886	symbol	H. sapiens	102723886	H. sapiens	0.0	0.0	0.0	0.0	0.0	0.0	0.0	0.0	0.0	0.0	0.0	0.0	0.0	0.0	0.0	0.0	0.0	0.0	0.0	0.0
GLYCTK	132158	symbol	H. sapiens	132158	H. sapiens	0.0	0.0	0.0	0.0	0.0	0.0	0.0	0.0	0.0	0.0	0.0	1.0	0.0	0.0	0.0	0.0	0.0	0.0	0.0	0.0
ENSG00000289198						nan	nan	nan	nan	nan	nan	nan	nan	nan	nan	nan	nan	nan	nan	nan	nan	nan	nan	nan	nan
TM7SF2	7108	symbol	H. sapiens	7108	H. sapiens	0.0	1.0	0.0	0.0	0.0	0.0	0.0	0.0	0.0	0.0	1.0	0.0	0.0	0.0	0.0	0.0	0.0	0.0	0.0	0.0
RPEP1	100420512	symbol	H. sapiens	100420512	H. sapiens	0.0	0.0	0.0	0.0	0.0	0.0	0.0	0.0	0.0	0.0	0.0	0.0	0.0	0.0	0.0	0.0	0.0	0.0	0.0	0.0
ENSG00000289175						nan	nan	nan	nan	nan	nan	nan	nan	nan	nan	nan	nan	nan	nan	nan	nan	nan	nan	nan	nan
ID2-AS1	100506299	symbol	H. sapiens	100506299	H. sapiens	0.0	0.0	0.0	0.0	0.0	0.0	0.0	0.0	0.0	0.0	0.0	0.0	0.0	0.0	0.0	0.0	0.0	0.0	0.0	0.0
AC091185.1						nan	nan	nan	nan	nan	nan	nan	nan	nan	nan	nan	nan	nan	nan	nan	nan	nan	nan	nan	nan
ENSG00000289151						nan	nan	nan	nan	nan	nan	nan	nan	nan	nan	nan	nan	nan	nan	nan	nan	nan	nan	nan	nan
FRRS1	391059	symbol	H. sapiens	391059	H. sapiens	0.0	1.0	0.0	0.0	0.0	0.0	0.0	0.0	0.0	0.0	0.0	0.0	0.0	0.0	0.0	0.0	0.0	0.0	0.0	0.0
DENND3	22898	symbol	H. sapiens	22898	H. sapiens	0.0	0.0	0.0	0.0	1.0	0.0	0.0	0.0	0.0	0.0	0.0	0.0	0.0	0.0	0.0	0.0	0.0	0.0	0.0	0.0
ENSG00000290100						nan	nan	nan	nan	nan	nan	nan	nan	nan	nan	nan	nan	nan	nan	nan	nan	nan	nan	nan	nan
CASZ1	54897	symbol	H. sapiens	54897	H. sapiens	0.0	0.0	0.0	0.0	0.0	0.0	0.0	0.0	0.0	0.0	0.0	0.0	0.0	0.0	0.0	0.0	0.0	0.0	0.0	0.0
MAGEC3	139081	symbol	H. sapiens	139081	H. sapiens	0.0	0.0	0.0	0.0	0.0	0.0	0.0	0.0	0.0	0.0	0.0	0.0	0.0	0.0	0.0	0.0	0.0	0.0	0.0	0.0
UBL4A	8266	symbol	H. sapiens	8266	H. sapiens	0.0	0.0	0.0	0.0	0.0	0.0	0.0	0.0	0.0	0.0	0.0	0.0	0.0	0.0	0.0	0.0	0.0	0.0	0.0	0.0
AC022148.1						nan	nan	nan	nan	nan	nan	nan	nan	nan	nan	nan	nan	nan	nan	nan	nan	nan	nan	nan	nan
CASS4	57091	symbol	H. sapiens	57091	H. sapiens	0.0	0.0	0.0	0.0	0.0	0.0	0.0	1.0	0.0	0.0	0.0	0.0	0.0	0.0	0.0	0.0	0.0	0.0	0.0	0.0
GNA11	2767	symbol	H. sapiens	2767	H. sapiens	0.0	0.0	0.0	0.0	0.0	0.0	0.0	0.0	0.0	0.0	0.0	0.0	0.0	0.0	0.0	0.0	0.0	0.0	0.0	0.0
GNA12	2768	symbol	H. sapiens	2768	H. sapiens	0.0	0.0	0.0	0.0	0.0	0.0	0.0	0.0	0.0	0.0	0.0	0.0	0.0	0.0	0.0	0.0	0.0	0.0	0.0	0.0
AP003068.4						nan	nan	nan	nan	nan	nan	nan	nan	nan	nan	nan	nan	nan	nan	nan	nan	nan	nan	nan	nan
PCNX3	399909	symbol	H. sapiens	399909	H. sapiens	0.0	0.0	0.0	0.0	0.0	0.0	0.0	0.0	0.0	0.0	0.0	0.0	0.0	0.0	0.0	0.0	0.0	0.0	0.0	0.0
ABCA2	20	symbol	H. sapiens	20	H. sapiens	0.0	0.0	0.0	0.0	0.0	1.0	0.0	0.0	0.0	1.0	0.0	0.0	0.0	0.0	0.0	0.0	0.0	0.0	0.0	0.0
ABCA5	23461	symbol	H. sapiens	23461	H. sapiens	0.0	0.0	0.0	0.0	0.0	1.0	0.0	0.0	0.0	1.0	0.0	0.0	0.0	0.0	0.0	0.0	0.0	0.0	0.0	0.0
ABCA6	23460	symbol	H. sapiens	23460	H. sapiens	0.0	0.0	0.0	0.0	0.0	1.0	0.0	0.0	0.0	1.0	0.0	0.0	0.0	0.0	0.0	0.0	0.0	0.0	0.0	0.0
ABCA9	10350	symbol	H. sapiens	10350	H. sapiens	0.0	0.0	0.0	0.0	0.0	1.0	0.0	0.0	0.0	1.0	0.0	0.0	0.0	0.0	0.0	0.0	0.0	0.0	0.0	0.0
ABCA8	10351	symbol	H. sapiens	10351	H. sapiens	0.0	0.0	0.0	0.0	0.0	1.0	0.0	0.0	0.0	1.0	0.0	0.0	0.0	0.0	0.0	0.0	0.0	0.0	0.0	0.0
OFD1	8481	symbol	H. sapiens	8481	H. sapiens	0.0	0.0	0.0	0.0	0.0	0.0	0.0	0.0	0.0	0.0	0.0	0.0	0.0	0.0	0.0	0.0	0.0	0.0	0.0	0.0
FLNA	2316	symbol	H. sapiens	2316	H. sapiens	0.0	0.0	0.0	0.0	0.0	0.0	1.0	1.0	0.0	0.0	0.0	0.0	0.0	1.0	0.0	1.0	0.0	0.0	0.0	1.0
FABP3	2170	symbol	H. sapiens	2170	H. sapiens	0.0	0.0	0.0	0.0	0.0	0.0	0.0	0.0	0.0	0.0	0.0	0.0	0.0	0.0	0.0	0.0	0.0	0.0	0.0	0.0
FABP4	2167	symbol	H. sapiens	2167	H. sapiens	0.0	0.0	0.0	0.0	0.0	1.0	0.0	0.0	0.0	0.0	0.0	0.0	0.0	0.0	0.0	0.0	0.0	0.0	0.0	0.0
FABP5	2171	symbol	H. sapiens	2171	H. sapiens	0.0	0.0	0.0	0.0	0.0	1.0	0.0	0.0	0.0	0.0	0.0	0.0	0.0	0.0	0.0	0.0	0.0	0.0	0.0	0.0
RCC1L	81554	symbol	H. sapiens	81554	H. sapiens	0.0	0.0	0.0	0.0	1.0	0.0	0.0	0.0	0.0	0.0	0.0	0.0	0.0	0.0	0.0	0.0	0.0	0.0	0.0	0.0
SLCO1A2	6579	symbol	H. sapiens	6579	H. sapiens	0.0	0.0	0.0	0.0	0.0	1.0	0.0	0.0	0.0	1.0	0.0	0.0	0.0	0.0	0.0	0.0	1.0	0.0	0.0	0.0
FLT1	2321	symbol	H. sapiens	2321	H. sapiens	0.0	0.0	0.0	0.0	0.0	0.0	0.0	0.0	0.0	0.0	0.0	1.0	0.0	0.0	0.0	0.0	0.0	0.0	1.0	0.0
AL358334.2						nan	nan	nan	nan	nan	nan	nan	nan	nan	nan	nan	nan	nan	nan	nan	nan	nan	nan	nan	nan
ENSG00000289268						nan	nan	nan	nan	nan	nan	nan	nan	nan	nan	nan	nan	nan	nan	nan	nan	nan	nan	nan	nan
ENSG00000289245						nan	nan	nan	nan	nan	nan	nan	nan	nan	nan	nan	nan	nan	nan	nan	nan	nan	nan	nan	nan
DIRAS1	148252	symbol	H. sapiens	148252	H. sapiens	0.0	0.0	0.0	0.0	0.0	0.0	0.0	0.0	0.0	0.0	0.0	0.0	0.0	0.0	0.0	0.0	0.0	0.0	0.0	0.0
DIRAS2	54769	symbol	H. sapiens	54769	H. sapiens	0.0	0.0	0.0	0.0	0.0	0.0	0.0	0.0	0.0	0.0	0.0	0.0	0.0	0.0	0.0	0.0	0.0	0.0	0.0	0.0
KIRREL3	84623	symbol	H. sapiens	84623	H. sapiens	0.0	0.0	0.0	0.0	0.0	0.0	1.0	0.0	0.0	0.0	0.0	0.0	0.0	0.0	0.0	0.0	0.0	0.0	0.0	0.0
KIRREL1	55243	symbol	H. sapiens	55243	H. sapiens	0.0	0.0	0.0	0.0	0.0	0.0	1.0	0.0	0.0	0.0	0.0	0.0	0.0	0.0	0.0	0.0	0.0	0.0	0.0	0.0
SLC1A1	6505	symbol	H. sapiens	6505	H. sapiens	0.0	0.0	0.0	0.0	0.0	0.0	0.0	0.0	0.0	1.0	0.0	0.0	0.0	0.0	0.0	0.0	1.0	0.0	0.0	0.0
SLC1A2	6506	symbol	H. sapiens	6506	H. sapiens	0.0	0.0	0.0	0.0	0.0	0.0	0.0	0.0	0.0	1.0	0.0	0.0	0.0	0.0	0.0	0.0	1.0	0.0	0.0	0.0
SLC1A5	6510	symbol	H. sapiens	6510	H. sapiens	0.0	0.0	0.0	0.0	0.0	0.0	0.0	0.0	0.0	1.0	0.0	0.0	0.0	0.0	0.0	0.0	1.0	0.0	0.0	0.0
SLC1A7	6512	symbol	H. sapiens	6512	H. sapiens	0.0	0.0	0.0	0.0	0.0	0.0	0.0	0.0	0.0	1.0	0.0	0.0	0.0	0.0	0.0	0.0	1.0	0.0	0.0	0.0
SSH1	54434	symbol	H. sapiens	54434	H. sapiens	0.0	0.0	0.0	0.0	0.0	0.0	0.0	0.0	0.0	0.0	0.0	0.0	0.0	1.0	0.0	0.0	0.0	0.0	0.0	0.0
TMIGD3	57413	symbol	H. sapiens	57413	H. sapiens	0.0	0.0	0.0	0.0	0.0	0.0	0.0	0.0	0.0	0.0	0.0	0.0	0.0	0.0	0.0	0.0	0.0	0.0	0.0	0.0
AC136628.3						nan	nan	nan	nan	nan	nan	nan	nan	nan	nan	nan	nan	nan	nan	nan	nan	nan	nan	nan	nan
TSPYL4	23270	symbol	H. sapiens	23270	H. sapiens	0.0	0.0	0.0	0.0	0.0	0.0	0.0	0.0	0.0	0.0	0.0	0.0	0.0	0.0	0.0	0.0	0.0	0.0	0.0	0.0
TSPYL5	85453	symbol	H. sapiens	85453	H. sapiens	0.0	0.0	0.0	0.0	0.0	0.0	0.0	0.0	0.0	0.0	0.0	0.0	0.0	0.0	0.0	0.0	0.0	0.0	0.0	0.0
ACE	1636	symbol	H. sapiens	1636	H. sapiens	0.0	0.0	0.0	0.0	0.0	0.0	0.0	1.0	0.0	0.0	0.0	0.0	0.0	0.0	0.0	0.0	0.0	0.0	0.0	0.0
SSPN	8082	symbol	H. sapiens	8082	H. sapiens	0.0	0.0	0.0	0.0	0.0	0.0	0.0	0.0	0.0	0.0	0.0	0.0	0.0	0.0	0.0	0.0	0.0	0.0	0.0	0.0
ADM	133	symbol	H. sapiens	133	H. sapiens	0.0	0.0	0.0	0.0	0.0	0.0	0.0	0.0	0.0	0.0	0.0	0.0	0.0	0.0	0.0	0.0	0.0	0.0	0.0	0.0
FMN2	56776	symbol	H. sapiens	56776	H. sapiens	0.0	0.0	0.0	0.0	0.0	0.0	0.0	0.0	0.0	0.0	0.0	0.0	0.0	1.0	0.0	0.0	0.0	0.0	0.0	0.0
AC012645.4						nan	nan	nan	nan	nan	nan	nan	nan	nan	nan	nan	nan	nan	nan	nan	nan	nan	nan	nan	nan
SSR3	6747	symbol	H. sapiens	6747	H. sapiens	0.0	0.0	0.0	0.0	0.0	0.0	0.0	0.0	0.0	0.0	0.0	0.0	0.0	0.0	0.0	0.0	0.0	0.0	0.0	0.0
AGA	175	symbol	H. sapiens	175	H. sapiens	0.0	0.0	0.0	0.0	0.0	0.0	0.0	0.0	0.0	0.0	0.0	0.0	0.0	0.0	0.0	0.0	0.0	0.0	0.0	0.0
AGL	178	symbol	H. sapiens	178	H. sapiens	0.0	0.0	0.0	0.0	0.0	0.0	0.0	0.0	0.0	0.0	0.0	0.0	0.0	0.0	0.0	0.0	0.0	0.0	0.0	0.0
FMO4	2329	symbol	H. sapiens	2329	H. sapiens	0.0	1.0	0.0	0.0	0.0	0.0	0.0	0.0	0.0	0.0	1.0	0.0	0.0	0.0	0.0	0.0	0.0	0.0	0.0	0.0
AK5	26289	symbol	H. sapiens	26289	H. sapiens	0.0	0.0	0.0	0.0	0.0	0.0	0.0	0.0	0.0	0.0	0.0	1.0	0.0	0.0	0.0	0.0	0.0	0.0	0.0	0.0
AK8	158067	symbol	H. sapiens	158067	H. sapiens	0.0	0.0	0.0	0.0	0.0	0.0	0.0	0.0	0.0	0.0	0.0	1.0	0.0	0.0	0.0	0.0	0.0	0.0	0.0	0.0
RCAN1	1827	symbol	H. sapiens	1827	H. sapiens	0.0	0.0	0.0	0.0	0.0	0.0	0.0	0.0	0.0	0.0	0.0	0.0	0.0	0.0	0.0	0.0	0.0	0.0	0.0	0.0
RCAN2	10231	symbol	H. sapiens	10231	H. sapiens	0.0	0.0	0.0	0.0	0.0	0.0	0.0	0.0	0.0	0.0	0.0	0.0	0.0	0.0	0.0	0.0	0.0	0.0	0.0	0.0
SPAG8	26206	symbol	H. sapiens	26206	H. sapiens	0.0	0.0	0.0	0.0	0.0	0.0	0.0	0.0	0.0	0.0	0.0	0.0	0.0	0.0	0.0	0.0	0.0	0.0	0.0	0.0
MGAT4B	11282	symbol	H. sapiens	11282	H. sapiens	0.0	0.0	0.0	0.0	0.0	0.0	0.0	0.0	0.0	0.0	0.0	0.0	0.0	0.0	0.0	0.0	0.0	0.0	0.0	0.0
INPP4B	8821	symbol	H. sapiens	8821	H. sapiens	0.0	0.0	0.0	0.0	0.0	0.0	0.0	0.0	0.0	0.0	0.0	0.0	0.0	0.0	0.0	0.0	0.0	0.0	0.0	0.0
INPP5A	3632	symbol	H. sapiens	3632	H. sapiens	0.0	0.0	0.0	0.0	0.0	0.0	0.0	0.0	0.0	0.0	0.0	0.0	0.0	0.0	0.0	0.0	0.0	0.0	0.0	0.0
INPP5K	51763	symbol	H. sapiens	51763	H. sapiens	0.0	0.0	0.0	0.0	0.0	0.0	0.0	0.0	0.0	0.0	0.0	0.0	0.0	0.0	0.0	0.0	0.0	0.0	0.0	0.0
ENSG00000289347						nan	nan	nan	nan	nan	nan	nan	nan	nan	nan	nan	nan	nan	nan	nan	nan	nan	nan	nan	nan
ENSG00000289314						nan	nan	nan	nan	nan	nan	nan	nan	nan	nan	nan	nan	nan	nan	nan	nan	nan	nan	nan	nan
HINT1	3094	symbol	H. sapiens	3094	H. sapiens	0.0	0.0	0.0	0.0	0.0	0.0	0.0	1.0	0.0	0.0	0.0	0.0	0.0	0.0	0.0	1.0	0.0	0.0	0.0	0.0
ENSG00000289308						nan	nan	nan	nan	nan	nan	nan	nan	nan	nan	nan	nan	nan	nan	nan	nan	nan	nan	nan	nan
C2orf74-DT	339803	symbol	H. sapiens	339803	H. sapiens	0.0	0.0	0.0	0.0	0.0	0.0	0.0	0.0	0.0	0.0	0.0	0.0	0.0	0.0	0.0	0.0	0.0	0.0	0.0	0.0
SLC2A6	11182	symbol	H. sapiens	11182	H. sapiens	0.0	0.0	0.0	0.0	0.0	0.0	0.0	0.0	0.0	0.0	0.0	0.0	0.0	0.0	0.0	0.0	1.0	0.0	0.0	0.0
ABCD1	215	symbol	H. sapiens	215	H. sapiens	0.0	0.0	0.0	0.0	0.0	1.0	0.0	0.0	0.0	1.0	0.0	0.0	0.0	0.0	0.0	0.0	1.0	0.0	0.0	0.0
MEF2C-AS1	101929423	symbol	H. sapiens	101929423	H. sapiens	0.0	0.0	0.0	0.0	0.0	0.0	0.0	0.0	0.0	0.0	0.0	0.0	0.0	0.0	0.0	0.0	0.0	0.0	0.0	0.0
ABCC9	10060	symbol	H. sapiens	10060	H. sapiens	0.0	0.0	0.0	0.0	0.0	0.0	0.0	0.0	0.0	1.0	0.0	0.0	0.0	0.0	0.0	0.0	0.0	0.0	0.0	0.0
CASP4LP	643733	symbol	H. sapiens	643733	H. sapiens	0.0	0.0	0.0	0.0	0.0	0.0	0.0	0.0	0.0	0.0	0.0	0.0	0.0	0.0	0.0	0.0	0.0	0.0	0.0	0.0
AP000962.1						nan	nan	nan	nan	nan	nan	nan	nan	nan	nan	nan	nan	nan	nan	nan	nan	nan	nan	nan	nan
BGN	633	symbol	H. sapiens	633	H. sapiens	1.0	0.0	1.0	0.0	0.0	0.0	0.0	0.0	1.0	0.0	0.0	0.0	0.0	0.0	0.0	0.0	0.0	0.0	0.0	0.0
AP000962.2						nan	nan	nan	nan	nan	nan	nan	nan	nan	nan	nan	nan	nan	nan	nan	nan	nan	nan	nan	nan
STX2	2054	symbol	H. sapiens	2054	H. sapiens	0.0	0.0	0.0	0.0	0.0	0.0	0.0	0.0	0.0	0.0	0.0	0.0	0.0	0.0	0.0	0.0	0.0	0.0	0.0	0.0
AF165147.1						nan	nan	nan	nan	nan	nan	nan	nan	nan	nan	nan	nan	nan	nan	nan	nan	nan	nan	nan	nan
FADS2	9415	symbol	H. sapiens	9415	H. sapiens	0.0	1.0	0.0	0.0	0.0	0.0	0.0	0.0	0.0	0.0	0.0	0.0	1.0	0.0	0.0	0.0	0.0	0.0	0.0	0.0
FADS1	3992	symbol	H. sapiens	3992	H. sapiens	0.0	1.0	0.0	0.0	0.0	0.0	0.0	0.0	0.0	0.0	0.0	0.0	1.0	0.0	0.0	0.0	0.0	0.0	0.0	0.0
AC104137.1						nan	nan	nan	nan	nan	nan	nan	nan	nan	nan	nan	nan	nan	nan	nan	nan	nan	nan	nan	nan
BOK	666	symbol	H. sapiens	666	H. sapiens	0.0	0.0	0.0	0.0	0.0	0.0	0.0	0.0	0.0	0.0	0.0	0.0	0.0	0.0	0.0	0.0	0.0	0.0	0.0	0.0
AC110285.7						nan	nan	nan	nan	nan	nan	nan	nan	nan	nan	nan	nan	nan	nan	nan	nan	nan	nan	nan	nan
AC110285.2						nan	nan	nan	nan	nan	nan	nan	nan	nan	nan	nan	nan	nan	nan	nan	nan	nan	nan	nan	nan
CYP51A1P2	83530	symbol	H. sapiens	83530	H. sapiens	0.0	0.0	0.0	0.0	0.0	0.0	0.0	0.0	0.0	0.0	0.0	0.0	0.0	0.0	0.0	0.0	0.0	0.0	0.0	0.0
SLC36A4	120103	symbol	H. sapiens	120103	H. sapiens	0.0	0.0	0.0	0.0	0.0	0.0	0.0	0.0	0.0	1.0	0.0	0.0	0.0	0.0	0.0	0.0	1.0	0.0	0.0	0.0
TSPOAP1	9256	symbol	H. sapiens	9256	H. sapiens	0.0	0.0	0.0	0.0	0.0	0.0	0.0	0.0	0.0	0.0	0.0	0.0	0.0	0.0	0.0	0.0	0.0	0.0	0.0	0.0
FOXP1-DT	126568846	symbol	H. sapiens	126568846	H. sapiens	0.0	0.0	0.0	0.0	0.0	0.0	0.0	0.0	0.0	0.0	0.0	0.0	0.0	0.0	0.0	0.0	0.0	0.0	0.0	0.0
LGALS2	3957	symbol	H. sapiens	3957	H. sapiens	0.0	0.0	0.0	0.0	0.0	0.0	0.0	0.0	0.0	0.0	0.0	0.0	0.0	0.0	0.0	0.0	0.0	0.0	0.0	0.0
LGALS1	3956	symbol	H. sapiens	3956	H. sapiens	0.0	0.0	0.0	0.0	0.0	0.0	0.0	0.0	0.0	0.0	0.0	0.0	0.0	0.0	0.0	0.0	0.0	0.0	0.0	0.0
ENSG00000288156						nan	nan	nan	nan	nan	nan	nan	nan	nan	nan	nan	nan	nan	nan	nan	nan	nan	nan	nan	nan
PCYT1A	5130	symbol	H. sapiens	5130	H. sapiens	0.0	0.0	0.0	0.0	0.0	0.0	0.0	0.0	0.0	0.0	0.0	0.0	0.0	0.0	0.0	0.0	0.0	0.0	0.0	0.0
RBM22P2	100271871	symbol	H. sapiens	100271871	H. sapiens	0.0	0.0	0.0	0.0	0.0	0.0	0.0	0.0	0.0	0.0	0.0	0.0	0.0	0.0	0.0	0.0	0.0	0.0	0.0	0.0
ENPP2	5168	symbol	H. sapiens	5168	H. sapiens	0.0	0.0	0.0	1.0	0.0	0.0	0.0	0.0	0.0	0.0	0.0	0.0	0.0	0.0	0.0	0.0	0.0	0.0	0.0	0.0
GACAT2	100287082	symbol	H. sapiens	100287082	H. sapiens	0.0	0.0	0.0	0.0	0.0	0.0	0.0	0.0	0.0	0.0	0.0	0.0	0.0	0.0	0.0	0.0	0.0	0.0	0.0	0.0
AC009093.2						nan	nan	nan	nan	nan	nan	nan	nan	nan	nan	nan	nan	nan	nan	nan	nan	nan	nan	nan	nan
TBX18	9096	symbol	H. sapiens	9096	H. sapiens	0.0	0.0	0.0	0.0	0.0	0.0	0.0	0.0	0.0	0.0	0.0	0.0	0.0	0.0	0.0	0.0	0.0	0.0	0.0	0.0
CLEC11A	6320	symbol	H. sapiens	6320	H. sapiens	0.0	0.0	0.0	0.0	0.0	0.0	0.0	0.0	0.0	0.0	0.0	0.0	0.0	0.0	0.0	0.0	0.0	0.0	0.0	0.0
STON1	11037	symbol	H. sapiens	11037	H. sapiens	0.0	0.0	0.0	0.0	0.0	0.0	0.0	0.0	0.0	0.0	0.0	0.0	0.0	0.0	0.0	0.0	0.0	0.0	0.0	0.0
BCHE	590	symbol	H. sapiens	590	H. sapiens	0.0	0.0	0.0	0.0	0.0	0.0	0.0	0.0	0.0	0.0	0.0	0.0	0.0	0.0	0.0	0.0	0.0	0.0	0.0	0.0
FOSB	2354	symbol	H. sapiens	2354	H. sapiens	0.0	0.0	0.0	0.0	0.0	0.0	0.0	0.0	0.0	0.0	0.0	0.0	0.0	0.0	0.0	0.0	0.0	0.0	0.0	0.0
UBOX5	22888	symbol	H. sapiens	22888	H. sapiens	0.0	0.0	0.0	0.0	0.0	0.0	0.0	0.0	0.0	0.0	0.0	0.0	0.0	0.0	0.0	0.0	0.0	0.0	0.0	0.0
BCO2	83875	symbol	H. sapiens	83875	H. sapiens	0.0	1.0	0.0	0.0	0.0	0.0	0.0	0.0	0.0	0.0	0.0	0.0	0.0	0.0	0.0	0.0	0.0	0.0	0.0	0.0
SLC35A1	10559	symbol	H. sapiens	10559	H. sapiens	0.0	0.0	0.0	0.0	0.0	0.0	0.0	0.0	0.0	1.0	0.0	0.0	0.0	0.0	0.0	0.0	1.0	0.0	0.0	0.0
SLC35E1	79939	symbol	H. sapiens	79939	H. sapiens	0.0	0.0	0.0	0.0	0.0	0.0	0.0	0.0	0.0	1.0	0.0	0.0	0.0	0.0	0.0	0.0	0.0	0.0	0.0	0.0
SLC35F3	148641	symbol	H. sapiens	148641	H. sapiens	0.0	0.0	0.0	0.0	0.0	0.0	0.0	0.0	0.0	0.0	0.0	0.0	0.0	0.0	0.0	0.0	0.0	0.0	0.0	0.0
AC080038.1						nan	nan	nan	nan	nan	nan	nan	nan	nan	nan	nan	nan	nan	nan	nan	nan	nan	nan	nan	nan
SVIP	258010	symbol	H. sapiens	258010	H. sapiens	0.0	0.0	0.0	0.0	0.0	0.0	0.0	0.0	0.0	0.0	0.0	0.0	0.0	0.0	0.0	0.0	0.0	0.0	0.0	0.0
CSKMT	751071	symbol	H. sapiens	751071	H. sapiens	0.0	0.0	0.0	0.0	0.0	0.0	0.0	0.0	0.0	0.0	0.0	0.0	0.0	0.0	0.0	0.0	0.0	0.0	0.0	0.0
NUPR1	26471	symbol	H. sapiens	26471	H. sapiens	0.0	0.0	0.0	0.0	1.0	0.0	0.0	0.0	0.0	0.0	0.0	0.0	0.0	0.0	0.0	0.0	0.0	0.0	0.0	0.0
CD2BP2-DT	101928707	symbol	H. sapiens	101928707	H. sapiens	0.0	0.0	0.0	0.0	0.0	0.0	0.0	0.0	0.0	0.0	0.0	0.0	0.0	0.0	0.0	0.0	0.0	0.0	0.0	0.0
CLEC14A	161198	symbol	H. sapiens	161198	H. sapiens	0.0	0.0	0.0	0.0	0.0	0.0	0.0	0.0	0.0	0.0	0.0	0.0	0.0	0.0	0.0	0.0	0.0	0.0	0.0	0.0
DBI	1622	symbol	H. sapiens	1622	H. sapiens	0.0	0.0	1.0	0.0	0.0	0.0	0.0	0.0	0.0	0.0	0.0	0.0	0.0	0.0	0.0	0.0	0.0	0.0	0.0	0.0
DBP	1628	symbol	H. sapiens	1628	H. sapiens	0.0	0.0	0.0	0.0	0.0	0.0	0.0	0.0	0.0	0.0	0.0	0.0	0.0	0.0	0.0	0.0	0.0	0.0	0.0	0.0
DCN	1634	symbol	H. sapiens	1634	H. sapiens	1.0	0.0	1.0	0.0	0.0	0.0	0.0	0.0	1.0	0.0	0.0	0.0	0.0	0.0	0.0	0.0	0.0	0.0	0.0	0.0
DNASE2	1777	symbol	H. sapiens	1777	H. sapiens	0.0	0.0	0.0	0.0	0.0	0.0	0.0	0.0	0.0	0.0	0.0	0.0	0.0	0.0	0.0	0.0	0.0	0.0	0.0	0.0
AL845472.1						nan	nan	nan	nan	nan	nan	nan	nan	nan	nan	nan	nan	nan	nan	nan	nan	nan	nan	nan	nan
RPLP1	6176	symbol	H. sapiens	6176	H. sapiens	0.0	0.0	0.0	0.0	1.0	0.0	0.0	0.0	0.0	0.0	0.0	0.0	0.0	0.0	0.0	0.0	0.0	0.0	0.0	0.0
RPLP0	6175	symbol	H. sapiens	6175	H. sapiens	0.0	0.0	0.0	0.0	0.0	0.0	0.0	0.0	0.0	0.0	0.0	0.0	0.0	0.0	0.0	0.0	0.0	0.0	0.0	0.0
BDH2	56898	symbol	H. sapiens	56898	H. sapiens	0.0	1.0	0.0	0.0	0.0	0.0	0.0	0.0	0.0	0.0	0.0	0.0	0.0	0.0	0.0	0.0	0.0	0.0	0.0	0.0
CDC42EP5	148170	symbol	H. sapiens	148170	H. sapiens	0.0	0.0	0.0	0.0	0.0	0.0	0.0	0.0	0.0	0.0	0.0	0.0	0.0	0.0	0.0	0.0	0.0	0.0	0.0	0.0
CDC42EP3	10602	symbol	H. sapiens	10602	H. sapiens	0.0	0.0	0.0	0.0	0.0	0.0	0.0	0.0	0.0	0.0	0.0	0.0	0.0	0.0	0.0	0.0	0.0	0.0	0.0	0.0
TTLL3	26140	symbol	H. sapiens	26140	H. sapiens	0.0	0.0	0.0	0.0	0.0	0.0	0.0	0.0	0.0	0.0	0.0	0.0	0.0	0.0	0.0	0.0	0.0	0.0	0.0	0.0
AL137782.1						nan	nan	nan	nan	nan	nan	nan	nan	nan	nan	nan	nan	nan	nan	nan	nan	nan	nan	nan	nan
AC233723.2						nan	nan	nan	nan	nan	nan	nan	nan	nan	nan	nan	nan	nan	nan	nan	nan	nan	nan	nan	nan
DSP	1832	symbol	H. sapiens	1832	H. sapiens	0.0	0.0	0.0	0.0	0.0	0.0	1.0	1.0	0.0	0.0	0.0	0.0	0.0	0.0	0.0	1.0	0.0	0.0	0.0	0.0
HSD17B14	51171	symbol	H. sapiens	51171	H. sapiens	0.0	1.0	0.0	0.0	0.0	0.0	0.0	0.0	0.0	0.0	0.0	0.0	0.0	0.0	0.0	0.0	0.0	0.0	0.0	0.0
HSD17B12	51144	symbol	H. sapiens	51144	H. sapiens	0.0	1.0	1.0	0.0	0.0	0.0	0.0	0.0	0.0	0.0	0.0	0.0	0.0	0.0	0.0	0.0	0.0	1.0	0.0	0.0
SLITRK1	114798	symbol	H. sapiens	114798	H. sapiens	0.0	0.0	0.0	0.0	0.0	0.0	0.0	0.0	0.0	0.0	0.0	0.0	0.0	0.0	0.0	0.0	0.0	0.0	0.0	0.0
SLITRK3	22865	symbol	H. sapiens	22865	H. sapiens	0.0	0.0	0.0	0.0	0.0	0.0	0.0	0.0	0.0	0.0	0.0	0.0	0.0	0.0	0.0	0.0	0.0	0.0	0.0	0.0
SLITRK6	84189	symbol	H. sapiens	84189	H. sapiens	0.0	0.0	0.0	0.0	0.0	0.0	0.0	0.0	0.0	0.0	0.0	0.0	0.0	0.0	0.0	0.0	0.0	0.0	0.0	0.0
SLITRK5	26050	symbol	H. sapiens	26050	H. sapiens	0.0	0.0	0.0	0.0	0.0	0.0	0.0	0.0	0.0	0.0	0.0	0.0	0.0	0.0	0.0	0.0	0.0	0.0	0.0	0.0
LINGO3	645191	symbol	H. sapiens	645191	H. sapiens	0.0	0.0	0.0	0.0	0.0	0.0	0.0	0.0	0.0	0.0	0.0	0.0	0.0	0.0	0.0	0.0	0.0	0.0	0.0	0.0
ENSG00000288398						nan	nan	nan	nan	nan	nan	nan	nan	nan	nan	nan	nan	nan	nan	nan	nan	nan	nan	nan	nan
SLC7A14	57709	symbol	H. sapiens	57709	H. sapiens	0.0	0.0	0.0	0.0	0.0	0.0	0.0	0.0	0.0	0.0	0.0	0.0	0.0	0.0	0.0	0.0	1.0	0.0	0.0	0.0
PCSK9	255738	symbol	H. sapiens	255738	H. sapiens	0.0	0.0	0.0	0.0	0.0	0.0	0.0	0.0	0.0	0.0	0.0	0.0	0.0	0.0	0.0	0.0	0.0	0.0	0.0	0.0
SLC7A11	23657	symbol	H. sapiens	23657	H. sapiens	0.0	0.0	0.0	0.0	0.0	0.0	0.0	0.0	0.0	1.0	0.0	0.0	0.0	0.0	0.0	0.0	1.0	0.0	0.0	0.0
PCSK4	54760	symbol	H. sapiens	54760	H. sapiens	0.0	0.0	0.0	0.0	0.0	0.0	0.0	0.0	0.0	0.0	0.0	0.0	0.0	0.0	0.0	0.0	0.0	0.0	0.0	0.0
AC087477.5						nan	nan	nan	nan	nan	nan	nan	nan	nan	nan	nan	nan	nan	nan	nan	nan	nan	nan	nan	nan
AC087477.2						nan	nan	nan	nan	nan	nan	nan	nan	nan	nan	nan	nan	nan	nan	nan	nan	nan	nan	nan	nan
LBX2-AS1	151534	symbol	H. sapiens	151534	H. sapiens	0.0	0.0	0.0	0.0	0.0	0.0	0.0	0.0	0.0	0.0	0.0	0.0	0.0	0.0	0.0	0.0	0.0	0.0	0.0	0.0
DARS1	1615	symbol	H. sapiens	1615	H. sapiens	0.0	0.0	0.0	0.0	0.0	0.0	0.0	0.0	0.0	0.0	0.0	0.0	0.0	0.0	0.0	0.0	0.0	0.0	0.0	0.0
PCDH10-DT	101927359	symbol	H. sapiens	101927359	H. sapiens	0.0	0.0	0.0	0.0	0.0	0.0	0.0	0.0	0.0	0.0	0.0	0.0	0.0	0.0	0.0	0.0	0.0	0.0	0.0	0.0
ACVR1B	91	symbol	H. sapiens	91	H. sapiens	0.0	0.0	0.0	0.0	0.0	0.0	0.0	0.0	0.0	0.0	0.0	1.0	0.0	0.0	0.0	0.0	0.0	0.0	1.0	1.0
EFS	10278	symbol	H. sapiens	10278	H. sapiens	0.0	0.0	0.0	0.0	0.0	0.0	0.0	0.0	0.0	0.0	0.0	0.0	0.0	0.0	0.0	0.0	0.0	0.0	0.0	0.0
RPL30	6156	symbol	H. sapiens	6156	H. sapiens	0.0	0.0	0.0	0.0	0.0	0.0	0.0	0.0	0.0	0.0	0.0	0.0	0.0	0.0	0.0	0.0	0.0	0.0	0.0	0.0
TMEM200B	399474	symbol	H. sapiens	399474	H. sapiens	0.0	0.0	0.0	0.0	0.0	0.0	0.0	0.0	0.0	0.0	0.0	0.0	0.0	0.0	0.0	0.0	0.0	0.0	0.0	0.0
TMEM200A	114801	symbol	H. sapiens	114801	H. sapiens	0.0	0.0	0.0	0.0	0.0	0.0	0.0	0.0	0.0	0.0	0.0	0.0	0.0	0.0	0.0	0.0	0.0	0.0	0.0	0.0
GPR176	11245	symbol	H. sapiens	11245	H. sapiens	0.0	0.0	0.0	0.0	0.0	0.0	0.0	0.0	0.0	0.0	0.0	0.0	0.0	0.0	0.0	0.0	0.0	0.0	0.0	0.0
GPR160	26996	symbol	H. sapiens	26996	H. sapiens	0.0	0.0	0.0	0.0	0.0	0.0	0.0	0.0	0.0	0.0	0.0	0.0	0.0	0.0	0.0	0.0	0.0	0.0	0.0	0.0
RPL28	6158	symbol	H. sapiens	6158	H. sapiens	0.0	0.0	0.0	0.0	0.0	0.0	0.0	0.0	0.0	0.0	0.0	0.0	0.0	0.0	0.0	0.0	0.0	0.0	0.0	0.0
TAGLN2P1	100418887	symbol	H. sapiens	100418887	H. sapiens	0.0	0.0	0.0	0.0	0.0	0.0	0.0	0.0	0.0	0.0	0.0	0.0	0.0	0.0	0.0	0.0	0.0	0.0	0.0	0.0
AL024474.1						nan	nan	nan	nan	nan	nan	nan	nan	nan	nan	nan	nan	nan	nan	nan	nan	nan	nan	nan	nan
SLC16A14	151473	symbol	H. sapiens	151473	H. sapiens	0.0	0.0	0.0	0.0	0.0	0.0	0.0	0.0	0.0	1.0	0.0	0.0	0.0	0.0	0.0	0.0	1.0	0.0	0.0	0.0
SLC16A13	201232	symbol	H. sapiens	201232	H. sapiens	0.0	0.0	0.0	0.0	0.0	0.0	0.0	0.0	0.0	1.0	0.0	0.0	0.0	0.0	0.0	0.0	1.0	0.0	0.0	0.0
SPEF2	79925	symbol	H. sapiens	79925	H. sapiens	0.0	0.0	0.0	0.0	0.0	0.0	0.0	0.0	0.0	0.0	0.0	0.0	0.0	0.0	0.0	0.0	0.0	0.0	0.0	0.0
KRT8P15	645834	symbol	H. sapiens	645834	H. sapiens	0.0	0.0	0.0	0.0	0.0	0.0	0.0	0.0	0.0	0.0	0.0	0.0	0.0	0.0	0.0	0.0	0.0	0.0	0.0	0.0
GPR135	64582	symbol	H. sapiens	64582	H. sapiens	0.0	0.0	0.0	0.0	0.0	0.0	0.0	0.0	0.0	0.0	0.0	0.0	0.0	0.0	0.0	0.0	0.0	0.0	0.0	0.0
PCYOX1	51449	symbol	H. sapiens	51449	H. sapiens	0.0	1.0	0.0	0.0	0.0	0.0	0.0	0.0	0.0	0.0	0.0	0.0	0.0	0.0	0.0	0.0	0.0	0.0	0.0	0.0
RPL10	6134	symbol	H. sapiens	6134	H. sapiens	0.0	0.0	0.0	0.0	0.0	0.0	0.0	0.0	0.0	0.0	0.0	0.0	0.0	0.0	0.0	0.0	0.0	0.0	0.0	0.0
RPL12	6136	symbol	H. sapiens	6136	H. sapiens	0.0	0.0	0.0	0.0	0.0	0.0	0.0	0.0	0.0	0.0	0.0	0.0	0.0	0.0	0.0	0.0	0.0	0.0	0.0	0.0
GPR153	387509	symbol	H. sapiens	387509	H. sapiens	0.0	0.0	0.0	0.0	0.0	0.0	0.0	0.0	0.0	0.0	0.0	0.0	0.0	0.0	0.0	0.0	0.0	0.0	0.0	0.0
GPR150	285601	symbol	H. sapiens	285601	H. sapiens	0.0	0.0	0.0	0.0	0.0	0.0	0.0	0.0	0.0	0.0	0.0	0.0	0.0	0.0	0.0	0.0	0.0	0.0	0.0	0.0
F10	2159	symbol	H. sapiens	2159	H. sapiens	0.0	0.0	0.0	1.0	0.0	0.0	0.0	0.0	0.0	0.0	0.0	0.0	0.0	0.0	0.0	0.0	0.0	0.0	0.0	0.0
STRA6	64220	symbol	H. sapiens	64220	H. sapiens	0.0	0.0	0.0	0.0	0.0	1.0	0.0	0.0	0.0	0.0	0.0	0.0	0.0	0.0	0.0	0.0	0.0	0.0	0.0	0.0
LAMC1-AS1	110841583	symbol	H. sapiens	110841583	H. sapiens	0.0	0.0	0.0	0.0	0.0	0.0	0.0	0.0	0.0	0.0	0.0	0.0	0.0	0.0	0.0	0.0	0.0	0.0	0.0	0.0
CALCOCO1	57658	symbol	H. sapiens	57658	H. sapiens	0.0	0.0	0.0	0.0	0.0	0.0	0.0	0.0	0.0	0.0	0.0	0.0	0.0	0.0	0.0	0.0	0.0	0.0	0.0	0.0
ADRA1B	147	symbol	H. sapiens	147	H. sapiens	0.0	0.0	0.0	0.0	0.0	0.0	0.0	0.0	0.0	0.0	0.0	0.0	0.0	0.0	0.0	0.0	0.0	0.0	0.0	0.0
ADRA2C	152	symbol	H. sapiens	152	H. sapiens	0.0	0.0	0.0	0.0	0.0	0.0	0.0	0.0	0.0	0.0	0.0	0.0	0.0	0.0	0.0	0.0	0.0	0.0	0.0	0.0
ADRA2A	150	symbol	H. sapiens	150	H. sapiens	0.0	0.0	0.0	0.0	0.0	0.0	0.0	1.0	0.0	0.0	0.0	0.0	0.0	0.0	0.0	0.0	0.0	0.0	0.0	0.0
EVL	51466	symbol	H. sapiens	51466	H. sapiens	0.0	0.0	0.0	0.0	0.0	0.0	0.0	0.0	0.0	0.0	0.0	0.0	0.0	1.0	0.0	0.0	0.0	0.0	0.0	0.0
EZR	7430	symbol	H. sapiens	7430	H. sapiens	0.0	0.0	0.0	0.0	0.0	0.0	1.0	1.0	0.0	0.0	0.0	0.0	0.0	1.0	0.0	0.0	0.0	0.0	0.0	0.0
ACVRL1	94	symbol	H. sapiens	94	H. sapiens	0.0	0.0	0.0	0.0	0.0	0.0	0.0	1.0	0.0	0.0	0.0	1.0	0.0	0.0	0.0	0.0	0.0	0.0	1.0	1.0
FRG1	2483	symbol	H. sapiens	2483	H. sapiens	0.0	0.0	0.0	0.0	0.0	0.0	0.0	0.0	0.0	0.0	0.0	0.0	0.0	1.0	0.0	0.0	0.0	0.0	0.0	0.0
AC244453.3						nan	nan	nan	nan	nan	nan	nan	nan	nan	nan	nan	nan	nan	nan	nan	nan	nan	nan	nan	nan
FAP	2191	symbol	H. sapiens	2191	H. sapiens	0.0	0.0	0.0	0.0	0.0	0.0	1.0	0.0	0.0	0.0	0.0	0.0	0.0	0.0	0.0	0.0	0.0	0.0	0.0	0.0
IKBKGP1	246210	symbol	H. sapiens	246210	H. sapiens	0.0	0.0	0.0	0.0	0.0	0.0	0.0	0.0	0.0	0.0	0.0	0.0	0.0	0.0	0.0	0.0	0.0	0.0	0.0	0.0
FES	2242	symbol	H. sapiens	2242	H. sapiens	0.0	0.0	0.0	0.0	0.0	0.0	0.0	0.0	0.0	0.0	0.0	1.0	0.0	0.0	0.0	0.0	0.0	0.0	0.0	0.0
RGS22	26166	symbol	H. sapiens	26166	H. sapiens	0.0	0.0	0.0	0.0	0.0	0.0	0.0	0.0	0.0	0.0	0.0	0.0	0.0	0.0	0.0	0.0	0.0	0.0	0.0	0.0
RN7SL322P	106479340	symbol	H. sapiens	106479340	H. sapiens	0.0	0.0	0.0	0.0	0.0	0.0	0.0	0.0	0.0	0.0	0.0	0.0	0.0	0.0	0.0	0.0	0.0	0.0	0.0	0.0
LDOC1	23641	symbol	H. sapiens	23641	H. sapiens	0.0	0.0	0.0	0.0	0.0	0.0	0.0	0.0	0.0	0.0	0.0	0.0	0.0	0.0	0.0	0.0	0.0	0.0	0.0	0.0
AL033397.2						nan	nan	nan	nan	nan	nan	nan	nan	nan	nan	nan	nan	nan	nan	nan	nan	nan	nan	nan	nan
FN1	2335	symbol	H. sapiens	2335	H. sapiens	1.0	0.0	1.0	0.0	1.0	0.0	1.0	0.0	0.0	0.0	0.0	0.0	0.0	0.0	0.0	0.0	0.0	1.0	0.0	0.0
C12orf75-AS1	105369954	symbol	H. sapiens	105369954	H. sapiens	0.0	0.0	0.0	0.0	0.0	0.0	0.0	0.0	0.0	0.0	0.0	0.0	0.0	0.0	0.0	0.0	0.0	0.0	0.0	0.0
OLR1	4973	symbol	H. sapiens	4973	H. sapiens	0.0	0.0	0.0	0.0	0.0	0.0	0.0	0.0	0.0	0.0	0.0	0.0	0.0	0.0	0.0	0.0	0.0	0.0	0.0	0.0
FRY	10129	symbol	H. sapiens	10129	H. sapiens	0.0	0.0	0.0	0.0	0.0	0.0	0.0	0.0	0.0	0.0	0.0	0.0	0.0	0.0	0.0	0.0	0.0	0.0	0.0	0.0
FST	10468	symbol	H. sapiens	10468	H. sapiens	0.0	0.0	1.0	0.0	0.0	0.0	0.0	0.0	0.0	0.0	0.0	0.0	0.0	0.0	0.0	0.0	0.0	0.0	0.0	0.0
PKN2-AS1	101927891	symbol	H. sapiens	101927891	H. sapiens	0.0	0.0	0.0	0.0	0.0	0.0	0.0	0.0	0.0	0.0	0.0	0.0	0.0	0.0	0.0	0.0	0.0	0.0	0.0	0.0
FSBP	100861412	symbol	H. sapiens	100861412	H. sapiens	0.0	0.0	0.0	0.0	0.0	0.0	0.0	0.0	0.0	0.0	0.0	0.0	0.0	0.0	0.0	0.0	0.0	0.0	0.0	0.0
SLC9A3-AS1	100288152	symbol	H. sapiens	100288152	H. sapiens	0.0	0.0	0.0	0.0	0.0	0.0	0.0	0.0	0.0	0.0	0.0	0.0	0.0	0.0	0.0	0.0	0.0	0.0	0.0	0.0
SMIM10L2B	644596	symbol	H. sapiens	644596	H. sapiens	0.0	0.0	0.0	0.0	0.0	0.0	0.0	0.0	0.0	0.0	0.0	0.0	0.0	0.0	0.0	0.0	0.0	0.0	0.0	0.0
ENSG00000288583						nan	nan	nan	nan	nan	nan	nan	nan	nan	nan	nan	nan	nan	nan	nan	nan	nan	nan	nan	nan
MRGPRF-AS1	101928200	symbol	H. sapiens	101928200	H. sapiens	0.0	0.0	0.0	0.0	0.0	0.0	0.0	0.0	0.0	0.0	0.0	0.0	0.0	0.0	0.0	0.0	0.0	0.0	0.0	0.0
RPP25	54913	symbol	H. sapiens	54913	H. sapiens	0.0	0.0	0.0	0.0	0.0	0.0	0.0	0.0	0.0	0.0	0.0	0.0	0.0	0.0	0.0	0.0	0.0	0.0	0.0	0.0
SYT1	6857	symbol	H. sapiens	6857	H. sapiens	0.0	0.0	0.0	1.0	0.0	0.0	0.0	0.0	0.0	0.0	0.0	0.0	0.0	0.0	0.0	0.0	0.0	0.0	0.0	0.0
ENSG00000288538						nan	nan	nan	nan	nan	nan	nan	nan	nan	nan	nan	nan	nan	nan	nan	nan	nan	nan	nan	nan
GHR	2690	symbol	H. sapiens	2690	H. sapiens	0.0	0.0	0.0	0.0	0.0	0.0	0.0	1.0	0.0	0.0	0.0	0.0	0.0	0.0	0.0	0.0	0.0	0.0	1.0	0.0
CASC11	100270680	symbol	H. sapiens	100270680	H. sapiens	0.0	0.0	0.0	0.0	0.0	0.0	0.0	0.0	0.0	0.0	0.0	0.0	0.0	0.0	0.0	0.0	0.0	0.0	0.0	0.0
AP1S2	8905	symbol	H. sapiens	8905	H. sapiens	0.0	0.0	0.0	0.0	0.0	0.0	0.0	0.0	0.0	0.0	0.0	0.0	0.0	0.0	0.0	0.0	0.0	0.0	0.0	0.0
ENSG00000288714						nan	nan	nan	nan	nan	nan	nan	nan	nan	nan	nan	nan	nan	nan	nan	nan	nan	nan	nan	nan
GPT	2875	symbol	H. sapiens	2875	H. sapiens	0.0	0.0	0.0	0.0	0.0	0.0	0.0	0.0	0.0	0.0	0.0	0.0	0.0	0.0	0.0	0.0	0.0	0.0	0.0	0.0
APOLD1	81575	symbol	H. sapiens	81575	H. sapiens	0.0	0.0	0.0	0.0	0.0	0.0	0.0	0.0	0.0	0.0	0.0	0.0	0.0	0.0	0.0	0.0	0.0	0.0	0.0	0.0
ANKRD13A	88455	symbol	H. sapiens	88455	H. sapiens	0.0	0.0	0.0	0.0	0.0	0.0	0.0	0.0	0.0	0.0	0.0	0.0	0.0	0.0	0.0	0.0	0.0	0.0	0.0	0.0
SLC39A3	29985	symbol	H. sapiens	29985	H. sapiens	0.0	0.0	0.0	0.0	0.0	0.0	0.0	0.0	0.0	0.0	0.0	0.0	0.0	0.0	0.0	0.0	0.0	0.0	0.0	0.0
AP1M2	10053	symbol	H. sapiens	10053	H. sapiens	0.0	0.0	0.0	0.0	0.0	0.0	0.0	0.0	0.0	0.0	0.0	0.0	0.0	0.0	0.0	0.0	0.0	0.0	0.0	0.0
AP1M1	8907	symbol	H. sapiens	8907	H. sapiens	0.0	0.0	0.0	0.0	0.0	0.0	0.0	0.0	0.0	0.0	0.0	0.0	0.0	0.0	0.0	0.0	0.0	0.0	0.0	0.0
AP1G2	8906	symbol	H. sapiens	8906	H. sapiens	0.0	0.0	0.0	0.0	0.0	0.0	0.0	0.0	0.0	0.0	0.0	0.0	0.0	0.0	0.0	0.0	0.0	0.0	0.0	0.0
ZFAS1	441951	symbol	H. sapiens	441951	H. sapiens	0.0	0.0	0.0	0.0	0.0	0.0	0.0	0.0	0.0	0.0	0.0	0.0	0.0	0.0	0.0	0.0	0.0	0.0	0.0	0.0
HBD	3045	symbol	H. sapiens	3045	H. sapiens	0.0	1.0	0.0	0.0	0.0	0.0	0.0	0.0	0.0	0.0	0.0	0.0	0.0	0.0	0.0	0.0	0.0	0.0	0.0	0.0
AC135721.2						nan	nan	nan	nan	nan	nan	nan	nan	nan	nan	nan	nan	nan	nan	nan	nan	nan	nan	nan	nan
AC079777.1						nan	nan	nan	nan	nan	nan	nan	nan	nan	nan	nan	nan	nan	nan	nan	nan	nan	nan	nan	nan
HGF	3082	symbol	H. sapiens	3082	H. sapiens	0.0	0.0	0.0	0.0	0.0	0.0	0.0	0.0	0.0	0.0	0.0	0.0	0.0	0.0	0.0	0.0	0.0	0.0	0.0	0.0
AL138762.1						nan	nan	nan	nan	nan	nan	nan	nan	nan	nan	nan	nan	nan	nan	nan	nan	nan	nan	nan	nan
AXIN2	8313	symbol	H. sapiens	8313	H. sapiens	0.0	0.0	0.0	0.0	0.0	0.0	0.0	1.0	0.0	0.0	0.0	0.0	0.0	0.0	0.0	0.0	0.0	0.0	0.0	1.0
NCBP2-AS1	100874001	symbol	H. sapiens	100874001	H. sapiens	0.0	0.0	0.0	0.0	0.0	0.0	0.0	0.0	0.0	0.0	0.0	0.0	0.0	0.0	0.0	0.0	0.0	0.0	0.0	0.0
SCDP1	645313	symbol	H. sapiens	645313	H. sapiens	0.0	0.0	0.0	0.0	0.0	0.0	0.0	0.0	0.0	0.0	0.0	0.0	0.0	0.0	0.0	0.0	0.0	0.0	0.0	0.0
ENSG00000288817						nan	nan	nan	nan	nan	nan	nan	nan	nan	nan	nan	nan	nan	nan	nan	nan	nan	nan	nan	nan
AC239600.1						nan	nan	nan	nan	nan	nan	nan	nan	nan	nan	nan	nan	nan	nan	nan	nan	nan	nan	nan	nan
HSD17B7P2	158160	symbol	H. sapiens	158160	H. sapiens	0.0	0.0	0.0	0.0	0.0	0.0	0.0	0.0	0.0	0.0	0.0	0.0	0.0	0.0	0.0	0.0	0.0	0.0	0.0	0.0
SLC38A4	55089	symbol	H. sapiens	55089	H. sapiens	0.0	0.0	0.0	0.0	0.0	0.0	0.0	0.0	0.0	1.0	0.0	0.0	0.0	0.0	0.0	0.0	1.0	0.0	0.0	0.0
SH2B1	25970	symbol	H. sapiens	25970	H. sapiens	0.0	0.0	0.0	0.0	0.0	0.0	0.0	1.0	0.0	0.0	0.0	0.0	0.0	0.0	0.0	0.0	0.0	0.0	0.0	0.0
PPP1R3G	648791	symbol	H. sapiens	648791	H. sapiens	0.0	0.0	0.0	0.0	0.0	0.0	0.0	0.0	0.0	0.0	0.0	0.0	0.0	0.0	0.0	0.0	0.0	0.0	0.0	0.0
PPP1R3E	90673	symbol	H. sapiens	90673	H. sapiens	0.0	0.0	0.0	0.0	0.0	0.0	0.0	0.0	0.0	0.0	0.0	0.0	0.0	0.0	0.0	0.0	0.0	0.0	0.0	0.0
PPP1R1C	151242	symbol	H. sapiens	151242	H. sapiens	0.0	0.0	0.0	0.0	0.0	0.0	0.0	0.0	0.0	0.0	0.0	0.0	0.0	0.0	0.0	0.0	0.0	0.0	0.0	0.0
ANKRD18B	441459	symbol	H. sapiens	441459	H. sapiens	0.0	0.0	0.0	0.0	0.0	0.0	0.0	0.0	0.0	0.0	0.0	0.0	0.0	0.0	0.0	0.0	0.0	0.0	0.0	0.0
KIF17	57576	symbol	H. sapiens	57576	H. sapiens	0.0	0.0	0.0	0.0	0.0	0.0	0.0	0.0	0.0	0.0	0.0	0.0	0.0	0.0	0.0	0.0	0.0	0.0	0.0	0.0
LANCL1-AS1	102724820	symbol	H. sapiens	102724820	H. sapiens	0.0	0.0	0.0	0.0	0.0	0.0	0.0	0.0	0.0	0.0	0.0	0.0	0.0	0.0	0.0	0.0	0.0	0.0	0.0	0.0
AC102953.2						nan	nan	nan	nan	nan	nan	nan	nan	nan	nan	nan	nan	nan	nan	nan	nan	nan	nan	nan	nan
FUOM	282969	symbol	H. sapiens	282969	H. sapiens	0.0	0.0	0.0	0.0	0.0	0.0	0.0	0.0	0.0	0.0	0.0	0.0	0.0	0.0	0.0	0.0	0.0	0.0	0.0	0.0
STX11	8676	symbol	H. sapiens	8676	H. sapiens	0.0	0.0	0.0	0.0	0.0	0.0	0.0	0.0	0.0	0.0	0.0	0.0	0.0	0.0	0.0	0.0	0.0	0.0	0.0	0.0
STX10	8677	symbol	H. sapiens	8677	H. sapiens	0.0	0.0	0.0	0.0	0.0	0.0	0.0	0.0	0.0	0.0	0.0	0.0	0.0	0.0	0.0	0.0	0.0	0.0	0.0	0.0
ENSG00000288781	105377378	ensembl_gene_id	H. sapiens	105377378	H. sapiens	0.0	0.0	0.0	0.0	0.0	0.0	0.0	0.0	0.0	0.0	0.0	0.0	0.0	0.0	0.0	0.0	0.0	0.0	0.0	0.0
G6PD	2539	symbol	H. sapiens	2539	H. sapiens	0.0	1.0	0.0	0.0	0.0	0.0	0.0	0.0	0.0	0.0	1.0	0.0	0.0	0.0	0.0	0.0	0.0	0.0	0.0	0.0
KIF3C	3797	symbol	H. sapiens	3797	H. sapiens	0.0	0.0	0.0	0.0	0.0	0.0	0.0	0.0	0.0	0.0	0.0	0.0	0.0	0.0	0.0	0.0	0.0	0.0	0.0	0.0
INA	9118	symbol	H. sapiens	9118	H. sapiens	0.0	0.0	0.0	0.0	0.0	0.0	0.0	0.0	0.0	0.0	0.0	0.0	0.0	0.0	0.0	0.0	0.0	0.0	0.0	0.0
PDLIM2	64236	symbol	H. sapiens	64236	H. sapiens	0.0	0.0	0.0	0.0	0.0	0.0	0.0	0.0	0.0	0.0	0.0	0.0	0.0	1.0	0.0	0.0	0.0	0.0	0.0	0.0
DOCK7-DT	121832810	symbol	H. sapiens	121832810	H. sapiens	0.0	0.0	0.0	0.0	0.0	0.0	0.0	0.0	0.0	0.0	0.0	0.0	0.0	0.0	0.0	0.0	0.0	0.0	0.0	0.0
ENSG00000288940						nan	nan	nan	nan	nan	nan	nan	nan	nan	nan	nan	nan	nan	nan	nan	nan	nan	nan	nan	nan
AC092435.1						nan	nan	nan	nan	nan	nan	nan	nan	nan	nan	nan	nan	nan	nan	nan	nan	nan	nan	nan	nan
BIN3	55909	symbol	H. sapiens	55909	H. sapiens	0.0	0.0	0.0	0.0	0.0	0.0	0.0	0.0	0.0	0.0	0.0	0.0	0.0	0.0	0.0	0.0	0.0	0.0	0.0	0.0
ENSG00000288923						nan	nan	nan	nan	nan	nan	nan	nan	nan	nan	nan	nan	nan	nan	nan	nan	nan	nan	nan	nan
CSRP2	1466	symbol	H. sapiens	1466	H. sapiens	0.0	0.0	0.0	0.0	0.0	0.0	0.0	0.0	0.0	0.0	0.0	0.0	0.0	0.0	0.0	0.0	0.0	0.0	0.0	0.0
SPIN1	10927	symbol	H. sapiens	10927	H. sapiens	0.0	0.0	0.0	0.0	0.0	0.0	0.0	0.0	0.0	0.0	0.0	0.0	0.0	0.0	0.0	0.0	0.0	0.0	0.0	0.0
CIBAR1-DT	642924	symbol	H. sapiens	642924	H. sapiens	0.0	0.0	0.0	0.0	0.0	0.0	0.0	0.0	0.0	0.0	0.0	0.0	0.0	0.0	0.0	0.0	0.0	0.0	0.0	0.0
AP002530.1						nan	nan	nan	nan	nan	nan	nan	nan	nan	nan	nan	nan	nan	nan	nan	nan	nan	nan	nan	nan
SPART-AS1	100507135	symbol	H. sapiens	100507135	H. sapiens	0.0	0.0	0.0	0.0	0.0	0.0	0.0	0.0	0.0	0.0	0.0	0.0	0.0	0.0	0.0	0.0	0.0	0.0	0.0	0.0
BIVM	54841	symbol	H. sapiens	54841	H. sapiens	0.0	0.0	0.0	0.0	0.0	0.0	0.0	0.0	0.0	0.0	0.0	0.0	0.0	0.0	0.0	0.0	0.0	0.0	0.0	0.0
SCN1A-AS1	101929680	symbol	H. sapiens	101929680	H. sapiens	0.0	0.0	0.0	0.0	0.0	0.0	0.0	0.0	0.0	0.0	0.0	0.0	0.0	0.0	0.0	0.0	0.0	0.0	0.0	0.0
AC007920.2						nan	nan	nan	nan	nan	nan	nan	nan	nan	nan	nan	nan	nan	nan	nan	nan	nan	nan	nan	nan
ANKRD33B	651746	symbol	H. sapiens	651746	H. sapiens	0.0	0.0	0.0	0.0	0.0	0.0	0.0	0.0	0.0	0.0	0.0	0.0	0.0	0.0	0.0	0.0	0.0	0.0	0.0	0.0
SYCP2	10388	symbol	H. sapiens	10388	H. sapiens	0.0	0.0	0.0	0.0	0.0	0.0	0.0	0.0	0.0	0.0	0.0	0.0	0.0	0.0	0.0	0.0	0.0	0.0	0.0	0.0
SLC37A4	2542	symbol	H. sapiens	2542	H. sapiens	0.0	0.0	0.0	0.0	0.0	0.0	0.0	0.0	0.0	1.0	0.0	0.0	0.0	0.0	0.0	0.0	0.0	0.0	0.0	0.0
AC097376.1						nan	nan	nan	nan	nan	nan	nan	nan	nan	nan	nan	nan	nan	nan	nan	nan	nan	nan	nan	nan
RNF32-DT	100506380	symbol	H. sapiens	100506380	H. sapiens	0.0	0.0	0.0	0.0	0.0	0.0	0.0	0.0	0.0	0.0	0.0	0.0	0.0	0.0	0.0	0.0	0.0	0.0	0.0	0.0
AC027808.2						nan	nan	nan	nan	nan	nan	nan	nan	nan	nan	nan	nan	nan	nan	nan	nan	nan	nan	nan	nan
PLPP6	403313	symbol	H. sapiens	403313	H. sapiens	0.0	0.0	0.0	0.0	0.0	0.0	0.0	0.0	0.0	0.0	0.0	0.0	0.0	0.0	0.0	0.0	0.0	0.0	0.0	0.0
PLPP2	8612	symbol	H. sapiens	8612	H. sapiens	0.0	0.0	0.0	0.0	0.0	0.0	0.0	0.0	0.0	0.0	0.0	0.0	0.0	0.0	0.0	0.0	0.0	0.0	0.0	0.0
SYDE2	84144	symbol	H. sapiens	84144	H. sapiens	0.0	0.0	0.0	0.0	1.0	0.0	0.0	0.0	0.0	0.0	0.0	0.0	0.0	0.0	0.0	0.0	0.0	0.0	0.0	0.0
AF186192.2						nan	nan	nan	nan	nan	nan	nan	nan	nan	nan	nan	nan	nan	nan	nan	nan	nan	nan	nan	nan
ENSG00000288886						nan	nan	nan	nan	nan	nan	nan	nan	nan	nan	nan	nan	nan	nan	nan	nan	nan	nan	nan	nan
OPN3	23596	symbol	H. sapiens	23596	H. sapiens	0.0	0.0	0.0	0.0	0.0	0.0	0.0	0.0	0.0	0.0	0.0	0.0	0.0	0.0	0.0	0.0	0.0	0.0	0.0	0.0
ENSG00000288891						nan	nan	nan	nan	nan	nan	nan	nan	nan	nan	nan	nan	nan	nan	nan	nan	nan	nan	nan	nan
SLC7A11-AS1	641364	symbol	H. sapiens	641364	H. sapiens	0.0	0.0	0.0	0.0	0.0	0.0	0.0	0.0	0.0	0.0	0.0	0.0	0.0	0.0	0.0	0.0	0.0	0.0	0.0	0.0
BDKRB2	624	symbol	H. sapiens	624	H. sapiens	0.0	0.0	0.0	0.0	0.0	0.0	0.0	0.0	0.0	0.0	0.0	0.0	0.0	0.0	0.0	0.0	0.0	0.0	0.0	0.0
S1PR2	9294	symbol	H. sapiens	9294	H. sapiens	0.0	0.0	0.0	0.0	0.0	0.0	1.0	0.0	0.0	0.0	0.0	0.0	0.0	0.0	0.0	0.0	0.0	0.0	0.0	0.0
ENSG00000288852						nan	nan	nan	nan	nan	nan	nan	nan	nan	nan	nan	nan	nan	nan	nan	nan	nan	nan	nan	nan
PSME3IP1	80011	symbol	H. sapiens	80011	H. sapiens	0.0	0.0	0.0	0.0	0.0	0.0	0.0	0.0	0.0	0.0	0.0	0.0	0.0	0.0	0.0	0.0	0.0	0.0	0.0	0.0
NHSL2	340527	symbol	H. sapiens	340527	H. sapiens	0.0	0.0	0.0	0.0	0.0	0.0	0.0	0.0	0.0	0.0	0.0	0.0	0.0	0.0	0.0	0.0	0.0	0.0	0.0	0.0
FLRT2-AS1	100506731	symbol	H. sapiens	100506731	H. sapiens	0.0	0.0	0.0	0.0	0.0	0.0	0.0	0.0	0.0	0.0	0.0	0.0	0.0	0.0	0.0	0.0	0.0	0.0	0.0	0.0
EFEMP2	30008	symbol	H. sapiens	30008	H. sapiens	1.0	0.0	1.0	1.0	0.0	0.0	0.0	0.0	0.0	0.0	0.0	0.0	0.0	0.0	0.0	0.0	0.0	0.0	0.0	0.0
PCYT2	5833	symbol	H. sapiens	5833	H. sapiens	0.0	0.0	0.0	0.0	0.0	0.0	0.0	0.0	0.0	0.0	0.0	0.0	0.0	0.0	0.0	0.0	0.0	0.0	0.0	0.0
AP4M1	9179	symbol	H. sapiens	9179	H. sapiens	0.0	0.0	0.0	0.0	0.0	0.0	0.0	0.0	0.0	0.0	0.0	0.0	0.0	0.0	0.0	0.0	0.0	0.0	0.0	0.0
AC006064.1						nan	nan	nan	nan	nan	nan	nan	nan	nan	nan	nan	nan	nan	nan	nan	nan	nan	nan	nan	nan
PHGDH	26227	symbol	H. sapiens	26227	H. sapiens	0.0	1.0	0.0	0.0	0.0	0.0	0.0	0.0	0.0	0.0	0.0	0.0	0.0	0.0	0.0	0.0	0.0	0.0	0.0	0.0
ANKFN1	162282	symbol	H. sapiens	162282	H. sapiens	0.0	0.0	0.0	0.0	0.0	0.0	0.0	0.0	0.0	0.0	0.0	0.0	0.0	0.0	0.0	0.0	0.0	0.0	0.0	0.0
KIZ	55857	symbol	H. sapiens	55857	H. sapiens	0.0	0.0	0.0	0.0	0.0	0.0	0.0	1.0	0.0	0.0	0.0	0.0	0.0	0.0	0.0	0.0	0.0	0.0	0.0	0.0
AC004980.2						nan	nan	nan	nan	nan	nan	nan	nan	nan	nan	nan	nan	nan	nan	nan	nan	nan	nan	nan	nan
CCNB1IP1	57820	symbol	H. sapiens	57820	H. sapiens	0.0	0.0	0.0	0.0	0.0	0.0	0.0	0.0	0.0	0.0	0.0	0.0	0.0	0.0	0.0	0.0	0.0	0.0	0.0	0.0
BAZ2B-AS1	643072	symbol	H. sapiens	643072	H. sapiens	0.0	0.0	0.0	0.0	0.0	0.0	0.0	0.0	0.0	0.0	0.0	0.0	0.0	0.0	0.0	0.0	0.0	0.0	0.0	0.0
TCAF1	9747	symbol	H. sapiens	9747	H. sapiens	0.0	0.0	0.0	0.0	0.0	0.0	0.0	0.0	0.0	0.0	0.0	0.0	0.0	0.0	0.0	0.0	0.0	0.0	0.0	0.0
ENSG00000288973						nan	nan	nan	nan	nan	nan	nan	nan	nan	nan	nan	nan	nan	nan	nan	nan	nan	nan	nan	nan
FANK1	92565	symbol	H. sapiens	92565	H. sapiens	0.0	0.0	0.0	0.0	0.0	0.0	0.0	0.0	0.0	0.0	0.0	0.0	0.0	0.0	0.0	0.0	0.0	0.0	0.0	0.0
KIFC2	90990	symbol	H. sapiens	90990	H. sapiens	0.0	0.0	0.0	0.0	0.0	0.0	0.0	0.0	0.0	0.0	0.0	0.0	0.0	0.0	0.0	0.0	0.0	0.0	0.0	0.0
SLC8A1-AS1	100128590	symbol	H. sapiens	100128590	H. sapiens	0.0	0.0	0.0	0.0	0.0	0.0	0.0	0.0	0.0	0.0	0.0	0.0	0.0	0.0	0.0	0.0	0.0	0.0	0.0	0.0
AC091982.4						nan	nan	nan	nan	nan	nan	nan	nan	nan	nan	nan	nan	nan	nan	nan	nan	nan	nan	nan	nan
OSBPL7	114881	symbol	H. sapiens	114881	H. sapiens	0.0	0.0	0.0	0.0	0.0	1.0	0.0	0.0	0.0	0.0	0.0	0.0	0.0	0.0	0.0	0.0	0.0	0.0	0.0	0.0
OSBPL5	114879	symbol	H. sapiens	114879	H. sapiens	0.0	0.0	0.0	0.0	0.0	1.0	0.0	0.0	0.0	0.0	0.0	0.0	0.0	0.0	0.0	0.0	0.0	0.0	0.0	0.0
CRIM1-DT	100288911	symbol	H. sapiens	100288911	H. sapiens	0.0	0.0	0.0	0.0	0.0	0.0	0.0	0.0	0.0	0.0	0.0	0.0	0.0	0.0	0.0	0.0	0.0	0.0	0.0	0.0
RN7SL393P	106481756	symbol	H. sapiens	106481756	H. sapiens	0.0	0.0	0.0	0.0	0.0	0.0	0.0	0.0	0.0	0.0	0.0	0.0	0.0	0.0	0.0	0.0	0.0	0.0	0.0	0.0
LBH	81606	symbol	H. sapiens	81606	H. sapiens	0.0	0.0	0.0	0.0	0.0	0.0	0.0	0.0	0.0	0.0	0.0	0.0	0.0	0.0	0.0	0.0	0.0	0.0	0.0	0.0
RPS26	6231	symbol	H. sapiens	6231	H. sapiens	0.0	0.0	0.0	0.0	0.0	0.0	1.0	0.0	0.0	0.0	0.0	0.0	0.0	0.0	0.0	0.0	0.0	0.0	0.0	0.0
LSR	51599	symbol	H. sapiens	51599	H. sapiens	0.0	0.0	0.0	0.0	0.0	0.0	0.0	0.0	0.0	0.0	0.0	0.0	0.0	0.0	0.0	0.0	0.0	0.0	0.0	0.0
LSS	4047	symbol	H. sapiens	4047	H. sapiens	0.0	0.0	0.0	0.0	0.0	0.0	0.0	0.0	0.0	0.0	0.0	0.0	0.0	0.0	0.0	0.0	0.0	0.0	0.0	0.0
COL6A2	1292	symbol	H. sapiens	1292	H. sapiens	1.0	0.0	0.0	0.0	0.0	0.0	0.0	0.0	0.0	0.0	0.0	0.0	0.0	0.0	0.0	0.0	0.0	1.0	0.0	0.0
COL6A1	1291	symbol	H. sapiens	1291	H. sapiens	1.0	0.0	0.0	0.0	0.0	0.0	0.0	0.0	0.0	0.0	0.0	0.0	0.0	0.0	0.0	0.0	0.0	1.0	1.0	0.0
COL6A3	1293	symbol	H. sapiens	1293	H. sapiens	1.0	0.0	0.0	0.0	0.0	0.0	0.0	0.0	0.0	0.0	0.0	0.0	0.0	0.0	0.0	0.0	0.0	0.0	0.0	0.0
COL6A6	131873	symbol	H. sapiens	131873	H. sapiens	1.0	0.0	0.0	0.0	0.0	0.0	0.0	0.0	0.0	0.0	0.0	0.0	0.0	0.0	0.0	0.0	0.0	0.0	0.0	0.0
RN7SKP69	106480461	symbol	H. sapiens	106480461	H. sapiens	0.0	0.0	0.0	0.0	0.0	0.0	0.0	0.0	0.0	0.0	0.0	0.0	0.0	0.0	0.0	0.0	0.0	0.0	0.0	0.0
VTI1A	143187	symbol	H. sapiens	143187	H. sapiens	0.0	0.0	0.0	0.0	0.0	0.0	0.0	0.0	0.0	0.0	0.0	0.0	0.0	0.0	0.0	0.0	0.0	0.0	0.0	0.0
INCA1	388324	symbol	H. sapiens	388324	H. sapiens	0.0	0.0	0.0	0.0	0.0	0.0	0.0	0.0	0.0	0.0	0.0	0.0	0.0	0.0	0.0	0.0	0.0	0.0	0.0	0.0
AC010280.3						nan	nan	nan	nan	nan	nan	nan	nan	nan	nan	nan	nan	nan	nan	nan	nan	nan	nan	nan	nan
FAM227A	646851	symbol	H. sapiens	646851	H. sapiens	0.0	0.0	0.0	0.0	0.0	0.0	0.0	0.0	0.0	0.0	0.0	0.0	0.0	0.0	0.0	0.0	0.0	0.0	0.0	0.0
MAF	4094	symbol	H. sapiens	4094	H. sapiens	0.0	0.0	0.0	0.0	0.0	0.0	0.0	0.0	0.0	0.0	0.0	0.0	0.0	0.0	0.0	0.0	0.0	0.0	0.0	0.0
FSCN2	25794	symbol	H. sapiens	25794	H. sapiens	0.0	0.0	0.0	0.0	0.0	0.0	0.0	0.0	0.0	0.0	0.0	0.0	0.0	1.0	0.0	0.0	0.0	0.0	0.0	0.0
MAX	4149	symbol	H. sapiens	4149	H. sapiens	0.0	0.0	0.0	0.0	0.0	0.0	0.0	0.0	0.0	0.0	0.0	0.0	0.0	0.0	0.0	0.0	0.0	0.0	0.0	0.0
MAZ	4150	symbol	H. sapiens	4150	H. sapiens	0.0	0.0	0.0	0.0	0.0	0.0	0.0	0.0	0.0	0.0	0.0	0.0	0.0	0.0	0.0	0.0	0.0	0.0	0.0	0.0
KRCC1	51315	symbol	H. sapiens	51315	H. sapiens	0.0	0.0	0.0	0.0	0.0	0.0	0.0	0.0	0.0	0.0	0.0	0.0	0.0	0.0	0.0	0.0	0.0	0.0	0.0	0.0
EHBP1-AS1	100132215	symbol	H. sapiens	100132215	H. sapiens	0.0	0.0	0.0	0.0	0.0	0.0	0.0	0.0	0.0	0.0	0.0	0.0	0.0	0.0	0.0	0.0	0.0	0.0	0.0	0.0
ME1	4199	symbol	H. sapiens	4199	H. sapiens	0.0	1.0	0.0	0.0	0.0	0.0	0.0	0.0	0.0	0.0	1.0	0.0	0.0	0.0	0.0	0.0	0.0	0.0	0.0	0.0
MKX	283078	symbol	H. sapiens	283078	H. sapiens	0.0	0.0	0.0	0.0	0.0	0.0	0.0	0.0	0.0	0.0	0.0	0.0	0.0	0.0	0.0	0.0	0.0	0.0	0.0	0.0
FKBP10	60681	symbol	H. sapiens	60681	H. sapiens	0.0	0.0	0.0	1.0	0.0	0.0	0.0	0.0	0.0	0.0	0.0	0.0	0.0	0.0	0.0	0.0	0.0	0.0	0.0	0.0
MN1	4330	symbol	H. sapiens	4330	H. sapiens	0.0	0.0	0.0	0.0	0.0	0.0	0.0	0.0	0.0	0.0	0.0	0.0	0.0	0.0	0.0	0.0	0.0	0.0	0.0	0.0
FAM21FP	100288690	symbol	H. sapiens	100288690	H. sapiens	0.0	0.0	0.0	0.0	0.0	0.0	0.0	0.0	0.0	0.0	0.0	0.0	0.0	0.0	0.0	0.0	0.0	0.0	0.0	0.0
AC068870.2						nan	nan	nan	nan	nan	nan	nan	nan	nan	nan	nan	nan	nan	nan	nan	nan	nan	nan	nan	nan
OSR2	116039	symbol	H. sapiens	116039	H. sapiens	0.0	0.0	0.0	0.0	0.0	0.0	0.0	0.0	0.0	0.0	0.0	0.0	0.0	0.0	0.0	0.0	0.0	0.0	0.0	0.0
MR1	3140	symbol	H. sapiens	3140	H. sapiens	0.0	0.0	0.0	0.0	0.0	0.0	0.0	0.0	0.0	0.0	0.0	0.0	0.0	0.0	0.0	0.0	0.0	0.0	0.0	0.0
ZFHX4	79776	symbol	H. sapiens	79776	H. sapiens	0.0	0.0	0.0	0.0	0.0	0.0	0.0	0.0	0.0	0.0	0.0	0.0	0.0	0.0	0.0	0.0	0.0	0.0	0.0	0.0
BMP4	652	symbol	H. sapiens	652	H. sapiens	0.0	0.0	1.0	0.0	0.0	0.0	0.0	0.0	0.0	0.0	0.0	0.0	0.0	0.0	0.0	0.0	0.0	0.0	0.0	0.0
BMP3	651	symbol	H. sapiens	651	H. sapiens	0.0	0.0	0.0	0.0	0.0	0.0	0.0	0.0	0.0	0.0	0.0	0.0	0.0	0.0	0.0	0.0	0.0	0.0	0.0	0.0
BMP2	650	symbol	H. sapiens	650	H. sapiens	0.0	0.0	0.0	0.0	1.0	0.0	0.0	0.0	0.0	0.0	0.0	0.0	0.0	0.0	0.0	0.0	0.0	0.0	0.0	0.0
MTR	4548	symbol	H. sapiens	4548	H. sapiens	0.0	0.0	0.0	0.0	0.0	0.0	0.0	0.0	0.0	0.0	0.0	0.0	0.0	0.0	0.0	0.0	0.0	0.0	0.0	0.0
AC093903.1						nan	nan	nan	nan	nan	nan	nan	nan	nan	nan	nan	nan	nan	nan	nan	nan	nan	nan	nan	nan
MVD	4597	symbol	H. sapiens	4597	H. sapiens	0.0	0.0	0.0	0.0	0.0	0.0	0.0	0.0	0.0	0.0	0.0	0.0	0.0	0.0	0.0	0.0	0.0	0.0	0.0	0.0
MVK	4598	symbol	H. sapiens	4598	H. sapiens	0.0	0.0	0.0	0.0	0.0	0.0	0.0	0.0	0.0	0.0	0.0	1.0	0.0	0.0	0.0	0.0	0.0	0.0	0.0	0.0
SCIMP	388325	symbol	H. sapiens	388325	H. sapiens	0.0	0.0	0.0	0.0	0.0	0.0	0.0	0.0	0.0	0.0	0.0	0.0	0.0	0.0	0.0	0.0	0.0	0.0	0.0	0.0
HOXD-AS2	100506783	symbol	H. sapiens	100506783	H. sapiens	0.0	0.0	0.0	0.0	0.0	0.0	0.0	0.0	0.0	0.0	0.0	0.0	0.0	0.0	0.0	0.0	0.0	0.0	0.0	0.0
TPGS2	25941	symbol	H. sapiens	25941	H. sapiens	0.0	0.0	0.0	0.0	0.0	0.0	0.0	0.0	0.0	0.0	0.0	0.0	0.0	0.0	0.0	0.0	0.0	0.0	0.0	0.0
MYB	4602	symbol	H. sapiens	4602	H. sapiens	0.0	0.0	0.0	0.0	0.0	0.0	0.0	0.0	0.0	0.0	0.0	0.0	0.0	0.0	0.0	0.0	0.0	0.0	0.0	0.0
AP002387.1						nan	nan	nan	nan	nan	nan	nan	nan	nan	nan	nan	nan	nan	nan	nan	nan	nan	nan	nan	nan
FZD1	8321	symbol	H. sapiens	8321	H. sapiens	0.0	0.0	0.0	0.0	0.0	0.0	0.0	0.0	0.0	0.0	0.0	0.0	0.0	0.0	0.0	0.0	0.0	0.0	0.0	0.0
FZD4	8322	symbol	H. sapiens	8322	H. sapiens	0.0	0.0	0.0	0.0	0.0	0.0	0.0	0.0	0.0	0.0	0.0	0.0	0.0	0.0	0.0	0.0	0.0	0.0	0.0	0.0
FZD6	8323	symbol	H. sapiens	8323	H. sapiens	0.0	0.0	0.0	0.0	0.0	0.0	0.0	0.0	0.0	0.0	0.0	0.0	0.0	0.0	0.0	0.0	0.0	0.0	0.0	0.0
FAM238C	387644	symbol	H. sapiens	387644	H. sapiens	0.0	0.0	0.0	0.0	0.0	0.0	0.0	0.0	0.0	0.0	0.0	0.0	0.0	0.0	0.0	0.0	0.0	0.0	0.0	0.0
MACROD1	28992	symbol	H. sapiens	28992	H. sapiens	0.0	0.0	0.0	0.0	0.0	0.0	0.0	0.0	0.0	0.0	0.0	0.0	0.0	0.0	0.0	0.0	0.0	0.0	0.0	0.0
AL513218.1						nan	nan	nan	nan	nan	nan	nan	nan	nan	nan	nan	nan	nan	nan	nan	nan	nan	nan	nan	nan
NF2	4771	symbol	H. sapiens	4771	H. sapiens	0.0	0.0	0.0	0.0	0.0	0.0	1.0	0.0	0.0	0.0	0.0	0.0	0.0	1.0	0.0	0.0	0.0	0.0	0.0	0.0
BNC2	54796	symbol	H. sapiens	54796	H. sapiens	0.0	0.0	0.0	0.0	0.0	0.0	0.0	0.0	0.0	0.0	0.0	0.0	0.0	0.0	0.0	0.0	0.0	0.0	0.0	0.0
NAV2-AS6	100126784	gene_synonym	H. sapiens	100126784	H. sapiens	0.0	0.0	0.0	0.0	0.0	0.0	0.0	0.0	0.0	0.0	0.0	0.0	0.0	0.0	0.0	0.0	0.0	0.0	0.0	0.0
NGF	4803	symbol	H. sapiens	4803	H. sapiens	0.0	0.0	0.0	0.0	0.0	0.0	0.0	0.0	0.0	0.0	0.0	0.0	0.0	0.0	0.0	0.0	0.0	0.0	0.0	0.0
COL8A2	1296	symbol	H. sapiens	1296	H. sapiens	1.0	0.0	0.0	0.0	0.0	0.0	0.0	0.0	0.0	0.0	0.0	0.0	0.0	0.0	0.0	0.0	0.0	0.0	0.0	0.0
COL8A1	1295	symbol	H. sapiens	1295	H. sapiens	1.0	0.0	0.0	0.0	0.0	0.0	0.0	0.0	0.0	0.0	0.0	0.0	0.0	0.0	0.0	0.0	0.0	0.0	0.0	0.0
NMB	4828	symbol	H. sapiens	4828	H. sapiens	0.0	0.0	0.0	0.0	0.0	0.0	0.0	0.0	0.0	0.0	0.0	0.0	0.0	0.0	0.0	0.0	0.0	0.0	0.0	0.0
NRM	11270	symbol	H. sapiens	11270	H. sapiens	0.0	0.0	0.0	0.0	0.0	0.0	0.0	0.0	0.0	0.0	0.0	0.0	0.0	0.0	0.0	0.0	0.0	0.0	0.0	0.0
TBCA	6902	symbol	H. sapiens	6902	H. sapiens	0.0	0.0	0.0	0.0	0.0	0.0	0.0	0.0	0.0	0.0	0.0	0.0	0.0	0.0	0.0	0.0	0.0	0.0	0.0	0.0
TBCK	93627	symbol	H. sapiens	93627	H. sapiens	0.0	0.0	0.0	0.0	1.0	0.0	0.0	0.0	0.0	0.0	0.0	1.0	0.0	0.0	0.0	0.0	0.0	0.0	0.0	0.0
LMOD1	25802	symbol	H. sapiens	25802	H. sapiens	0.0	0.0	0.0	0.0	0.0	0.0	0.0	0.0	0.0	0.0	0.0	0.0	0.0	1.0	0.0	0.0	0.0	0.0	0.0	0.0
CXCL1	2919	symbol	H. sapiens	2919	H. sapiens	0.0	0.0	0.0	0.0	1.0	0.0	0.0	0.0	0.0	0.0	0.0	0.0	0.0	0.0	0.0	0.0	0.0	0.0	0.0	0.0
CXCL3	2921	symbol	H. sapiens	2921	H. sapiens	0.0	0.0	0.0	0.0	0.0	0.0	0.0	0.0	0.0	0.0	0.0	0.0	0.0	0.0	0.0	0.0	0.0	0.0	0.0	0.0
PHKA2	5256	symbol	H. sapiens	5256	H. sapiens	0.0	0.0	0.0	0.0	0.0	0.0	0.0	0.0	0.0	0.0	0.0	1.0	0.0	0.0	0.0	0.0	0.0	0.0	0.0	0.0
NR2F1	7025	symbol	H. sapiens	7025	H. sapiens	0.0	0.0	0.0	0.0	0.0	0.0	0.0	0.0	0.0	0.0	0.0	0.0	0.0	0.0	0.0	0.0	0.0	0.0	0.0	0.0
PTPN2P1	646981	symbol	H. sapiens	646981	H. sapiens	0.0	0.0	0.0	0.0	0.0	0.0	0.0	0.0	0.0	0.0	0.0	0.0	0.0	0.0	0.0	0.0	0.0	0.0	0.0	0.0
LINC01829	644838	symbol	H. sapiens	644838	H. sapiens	0.0	0.0	0.0	0.0	0.0	0.0	0.0	0.0	0.0	0.0	0.0	0.0	0.0	0.0	0.0	0.0	0.0	0.0	0.0	0.0
COL3A1	1281	symbol	H. sapiens	1281	H. sapiens	1.0	0.0	0.0	0.0	0.0	0.0	1.0	0.0	0.0	0.0	0.0	0.0	0.0	0.0	0.0	0.0	0.0	0.0	1.0	1.0
LINC01836	107985343	symbol	H. sapiens	107985343	H. sapiens	0.0	0.0	0.0	0.0	0.0	0.0	0.0	0.0	0.0	0.0	0.0	0.0	0.0	0.0	0.0	0.0	0.0	0.0	0.0	0.0
C14orf28	122525	symbol	H. sapiens	122525	H. sapiens	0.0	0.0	0.0	0.0	0.0	0.0	0.0	0.0	0.0	0.0	0.0	0.0	0.0	0.0	0.0	0.0	0.0	0.0	0.0	0.0
SMIM11	54065	symbol	H. sapiens	54065	H. sapiens	0.0	0.0	0.0	0.0	0.0	0.0	0.0	0.0	0.0	0.0	0.0	0.0	0.0	0.0	0.0	0.0	0.0	0.0	0.0	0.0
MGC16275	85001	symbol	H. sapiens	85001	H. sapiens	0.0	0.0	0.0	0.0	0.0	0.0	0.0	0.0	0.0	0.0	0.0	0.0	0.0	0.0	0.0	0.0	0.0	0.0	0.0	0.0
GNRH1	2796	symbol	H. sapiens	2796	H. sapiens	0.0	0.0	0.0	0.0	0.0	0.0	0.0	0.0	0.0	0.0	0.0	0.0	0.0	0.0	0.0	0.0	0.0	0.0	0.0	0.0
NR3C2	4306	symbol	H. sapiens	4306	H. sapiens	0.0	0.0	0.0	0.0	0.0	0.0	0.0	0.0	0.0	0.0	0.0	0.0	0.0	0.0	0.0	0.0	0.0	0.0	0.0	0.0
TCF3	6929	symbol	H. sapiens	6929	H. sapiens	0.0	0.0	0.0	0.0	0.0	0.0	0.0	1.0	0.0	0.0	0.0	0.0	0.0	0.0	0.0	0.0	0.0	0.0	0.0	0.0
GALK2	2585	symbol	H. sapiens	2585	H. sapiens	0.0	0.0	0.0	0.0	0.0	0.0	0.0	0.0	0.0	0.0	0.0	1.0	0.0	0.0	0.0	0.0	0.0	0.0	0.0	0.0
GALK1	2584	symbol	H. sapiens	2584	H. sapiens	0.0	0.0	0.0	0.0	0.0	0.0	0.0	0.0	0.0	0.0	0.0	1.0	0.0	0.0	0.0	0.0	0.0	0.0	0.0	0.0
GDAP1L1	78997	symbol	H. sapiens	78997	H. sapiens	0.0	0.0	0.0	0.0	0.0	0.0	0.0	0.0	0.0	0.0	0.0	0.0	0.0	0.0	0.0	0.0	0.0	0.0	0.0	0.0
NR1D1	9572	symbol	H. sapiens	9572	H. sapiens	0.0	0.0	0.0	0.0	0.0	0.0	0.0	0.0	0.0	0.0	0.0	0.0	0.0	0.0	0.0	0.0	0.0	0.0	0.0	0.0
TCN2	6948	symbol	H. sapiens	6948	H. sapiens	0.0	0.0	0.0	0.0	0.0	0.0	0.0	0.0	0.0	0.0	0.0	0.0	0.0	0.0	0.0	0.0	0.0	0.0	0.0	0.0
ATG2A	23130	symbol	H. sapiens	23130	H. sapiens	0.0	0.0	0.0	0.0	0.0	1.0	0.0	0.0	0.0	0.0	0.0	0.0	0.0	0.0	0.0	0.0	0.0	0.0	0.0	0.0
GABRB3	2562	symbol	H. sapiens	2562	H. sapiens	0.0	0.0	0.0	0.0	0.0	0.0	0.0	0.0	0.0	0.0	0.0	0.0	0.0	0.0	0.0	0.0	0.0	0.0	0.0	0.0
LINC01703	105373113	symbol	H. sapiens	105373113	H. sapiens	0.0	0.0	0.0	0.0	0.0	0.0	0.0	0.0	0.0	0.0	0.0	0.0	0.0	0.0	0.0	0.0	0.0	0.0	0.0	0.0
AC010533.1						nan	nan	nan	nan	nan	nan	nan	nan	nan	nan	nan	nan	nan	nan	nan	nan	nan	nan	nan	nan
PDC	5132	symbol	H. sapiens	5132	H. sapiens	0.0	0.0	0.0	0.0	0.0	0.0	0.0	0.0	0.0	0.0	0.0	0.0	0.0	0.0	0.0	0.0	0.0	0.0	0.0	0.0
FARP1	10160	symbol	H. sapiens	10160	H. sapiens	0.0	0.0	0.0	0.0	1.0	0.0	0.0	0.0	0.0	0.0	0.0	0.0	0.0	0.0	0.0	0.0	0.0	0.0	0.0	0.0
GABRA5	2558	symbol	H. sapiens	2558	H. sapiens	0.0	0.0	0.0	0.0	0.0	0.0	0.0	0.0	0.0	0.0	0.0	0.0	0.0	0.0	0.0	0.0	0.0	0.0	0.0	0.0
NR1H3	10062	symbol	H. sapiens	10062	H. sapiens	0.0	0.0	0.0	0.0	0.0	0.0	0.0	0.0	0.0	0.0	0.0	0.0	0.0	0.0	0.0	0.0	0.0	0.0	0.0	0.0
PGD	5226	symbol	H. sapiens	5226	H. sapiens	0.0	1.0	0.0	0.0	0.0	0.0	0.0	0.0	0.0	0.0	1.0	0.0	0.0	0.0	0.0	0.0	0.0	0.0	0.0	0.0
PGR	5241	symbol	H. sapiens	5241	H. sapiens	0.0	0.0	0.0	0.0	0.0	0.0	0.0	0.0	0.0	0.0	0.0	0.0	0.0	0.0	0.0	0.0	0.0	0.0	0.0	0.0
RSL24D1	51187	symbol	H. sapiens	51187	H. sapiens	0.0	0.0	0.0	0.0	0.0	0.0	0.0	0.0	0.0	0.0	0.0	0.0	0.0	0.0	0.0	0.0	0.0	0.0	0.0	0.0
HMGCS1	3157	symbol	H. sapiens	3157	H. sapiens	0.0	0.0	0.0	0.0	0.0	0.0	0.0	0.0	0.0	0.0	0.0	0.0	0.0	0.0	0.0	0.0	0.0	0.0	0.0	0.0
LINC01798	100507073	symbol	H. sapiens	100507073	H. sapiens	0.0	0.0	0.0	0.0	0.0	0.0	0.0	0.0	0.0	0.0	0.0	0.0	0.0	0.0	0.0	0.0	0.0	0.0	0.0	0.0
OXCT2P1	192217	symbol	H. sapiens	192217	H. sapiens	0.0	0.0	0.0	0.0	0.0	0.0	0.0	0.0	0.0	0.0	0.0	0.0	0.0	0.0	0.0	0.0	0.0	0.0	0.0	0.0
PRX	57716	symbol	H. sapiens	57716	H. sapiens	0.0	0.0	0.0	0.0	0.0	0.0	0.0	0.0	0.0	0.0	0.0	0.0	0.0	0.0	0.0	0.0	0.0	0.0	0.0	0.0
PTN	5764	symbol	H. sapiens	5764	H. sapiens	0.0	0.0	1.0	0.0	0.0	0.0	1.0	1.0	0.0	0.0	0.0	0.0	0.0	0.0	0.0	0.0	0.0	0.0	0.0	0.0
XPOT	11260	symbol	H. sapiens	11260	H. sapiens	0.0	0.0	0.0	0.0	0.0	0.0	0.0	0.0	0.0	0.0	0.0	0.0	0.0	0.0	0.0	0.0	0.0	0.0	0.0	0.0
RIPOR2	9750	symbol	H. sapiens	9750	H. sapiens	0.0	0.0	0.0	0.0	0.0	0.0	0.0	0.0	0.0	0.0	0.0	0.0	0.0	0.0	0.0	0.0	0.0	0.0	0.0	0.0
C1RL	51279	symbol	H. sapiens	51279	H. sapiens	0.0	0.0	0.0	0.0	0.0	0.0	0.0	0.0	0.0	0.0	0.0	0.0	0.0	0.0	0.0	0.0	0.0	0.0	0.0	0.0
PXK	54899	symbol	H. sapiens	54899	H. sapiens	0.0	0.0	0.0	0.0	0.0	0.0	0.0	0.0	0.0	0.0	0.0	0.0	0.0	1.0	0.0	0.0	0.0	0.0	0.0	0.0
ATF6B	1388	symbol	H. sapiens	1388	H. sapiens	0.0	0.0	0.0	0.0	0.0	0.0	0.0	0.0	0.0	0.0	0.0	0.0	0.0	0.0	0.0	0.0	0.0	0.0	0.0	0.0
TTYH3	80727	symbol	H. sapiens	80727	H. sapiens	0.0	0.0	0.0	0.0	0.0	0.0	0.0	0.0	0.0	0.0	0.0	0.0	0.0	0.0	0.0	0.0	0.0	0.0	0.0	0.0
TTYH2	94015	symbol	H. sapiens	94015	H. sapiens	0.0	0.0	0.0	0.0	0.0	0.0	0.0	0.0	0.0	0.0	0.0	0.0	0.0	0.0	0.0	0.0	0.0	0.0	0.0	0.0
AGAP2	116986	symbol	H. sapiens	116986	H. sapiens	0.0	0.0	0.0	0.0	1.0	0.0	0.0	1.0	0.0	0.0	0.0	0.0	0.0	0.0	0.0	0.0	0.0	0.0	0.0	0.0
SLC1A2-AS1	107984324	symbol	H. sapiens	107984324	H. sapiens	0.0	0.0	0.0	0.0	0.0	0.0	0.0	0.0	0.0	0.0	0.0	0.0	0.0	0.0	0.0	0.0	0.0	0.0	0.0	0.0
AC078993.1						nan	nan	nan	nan	nan	nan	nan	nan	nan	nan	nan	nan	nan	nan	nan	nan	nan	nan	nan	nan
PLXDC2	84898	symbol	H. sapiens	84898	H. sapiens	0.0	0.0	0.0	0.0	0.0	0.0	0.0	0.0	0.0	0.0	0.0	0.0	0.0	0.0	0.0	0.0	0.0	0.0	0.0	0.0
AC009237.14						nan	nan	nan	nan	nan	nan	nan	nan	nan	nan	nan	nan	nan	nan	nan	nan	nan	nan	nan	nan
AC078909.2						nan	nan	nan	nan	nan	nan	nan	nan	nan	nan	nan	nan	nan	nan	nan	nan	nan	nan	nan	nan
AC008267.3						nan	nan	nan	nan	nan	nan	nan	nan	nan	nan	nan	nan	nan	nan	nan	nan	nan	nan	nan	nan
SCN3A	6328	symbol	H. sapiens	6328	H. sapiens	0.0	0.0	0.0	0.0	0.0	0.0	0.0	0.0	0.0	1.0	0.0	0.0	0.0	0.0	0.0	0.0	0.0	0.0	0.0	0.0
N4BP2L1	90634	symbol	H. sapiens	90634	H. sapiens	0.0	0.0	0.0	0.0	0.0	0.0	0.0	0.0	0.0	0.0	0.0	0.0	0.0	0.0	0.0	0.0	0.0	0.0	0.0	0.0
YTHDF2P1	400209	symbol	H. sapiens	400209	H. sapiens	0.0	0.0	0.0	0.0	0.0	0.0	0.0	0.0	0.0	0.0	0.0	0.0	0.0	0.0	0.0	0.0	0.0	0.0	0.0	0.0
SCN9A	6335	symbol	H. sapiens	6335	H. sapiens	0.0	0.0	0.0	0.0	0.0	0.0	0.0	0.0	0.0	1.0	0.0	0.0	0.0	0.0	0.0	0.0	0.0	0.0	0.0	0.0
ATG9B	285973	symbol	H. sapiens	285973	H. sapiens	0.0	0.0	0.0	0.0	0.0	1.0	0.0	0.0	0.0	0.0	0.0	0.0	0.0	0.0	0.0	0.0	0.0	0.0	0.0	0.0
ATG9A	79065	symbol	H. sapiens	79065	H. sapiens	0.0	0.0	0.0	0.0	0.0	1.0	0.0	0.0	0.0	0.0	0.0	0.0	0.0	0.0	0.0	0.0	0.0	0.0	0.0	0.0
NIBAN1	116496	symbol	H. sapiens	116496	H. sapiens	0.0	0.0	0.0	0.0	0.0	0.0	0.0	0.0	0.0	0.0	0.0	0.0	0.0	0.0	0.0	0.0	0.0	0.0	0.0	0.0
COL5A3	50509	symbol	H. sapiens	50509	H. sapiens	1.0	0.0	1.0	0.0	0.0	0.0	0.0	0.0	0.0	0.0	0.0	0.0	0.0	0.0	0.0	0.0	0.0	1.0	0.0	0.0
TCF20	6942	symbol	H. sapiens	6942	H. sapiens	0.0	0.0	0.0	0.0	0.0	0.0	0.0	0.0	0.0	0.0	0.0	0.0	0.0	0.0	0.0	0.0	0.0	0.0	0.0	0.0
DSTYK	25778	symbol	H. sapiens	25778	H. sapiens	0.0	0.0	0.0	0.0	0.0	0.0	0.0	0.0	0.0	0.0	0.0	1.0	0.0	0.0	0.0	0.0	0.0	0.0	0.0	0.0
LINC01940	401039	symbol	H. sapiens	401039	H. sapiens	0.0	0.0	0.0	0.0	0.0	0.0	0.0	0.0	0.0	0.0	0.0	0.0	0.0	0.0	0.0	0.0	0.0	0.0	0.0	0.0
BRD3	8019	symbol	H. sapiens	8019	H. sapiens	0.0	0.0	0.0	0.0	0.0	0.0	0.0	0.0	0.0	0.0	0.0	0.0	0.0	0.0	0.0	0.0	0.0	0.0	0.0	0.0
TCF12	6938	symbol	H. sapiens	6938	H. sapiens	0.0	0.0	0.0	0.0	0.0	0.0	0.0	0.0	0.0	0.0	0.0	0.0	0.0	0.0	0.0	0.0	0.0	0.0	0.0	1.0
LINC01936	285043	symbol	H. sapiens	285043	H. sapiens	0.0	0.0	0.0	0.0	0.0	0.0	0.0	0.0	0.0	0.0	0.0	0.0	0.0	0.0	0.0	0.0	0.0	0.0	0.0	0.0
CTDNEP1	23399	symbol	H. sapiens	23399	H. sapiens	0.0	0.0	0.0	0.0	0.0	0.0	0.0	0.0	0.0	0.0	0.0	0.0	0.0	0.0	0.0	0.0	0.0	0.0	0.0	0.0
KLC4	89953	symbol	H. sapiens	89953	H. sapiens	0.0	0.0	0.0	0.0	0.0	0.0	0.0	0.0	0.0	0.0	0.0	0.0	0.0	0.0	0.0	0.0	0.0	0.0	0.0	0.0
BTBD2	55643	symbol	H. sapiens	55643	H. sapiens	0.0	0.0	0.0	0.0	0.0	0.0	0.0	0.0	0.0	0.0	0.0	0.0	0.0	0.0	0.0	0.0	0.0	0.0	0.0	0.0
NKX6-1	4825	symbol	H. sapiens	4825	H. sapiens	0.0	0.0	0.0	0.0	0.0	0.0	0.0	0.0	0.0	0.0	0.0	0.0	0.0	0.0	0.0	0.0	0.0	0.0	0.0	0.0
C4orf33	132321	symbol	H. sapiens	132321	H. sapiens	0.0	0.0	0.0	0.0	0.0	0.0	0.0	0.0	0.0	0.0	0.0	0.0	0.0	0.0	0.0	0.0	0.0	0.0	0.0	0.0
GLRX3P2	728344	symbol	H. sapiens	728344	H. sapiens	0.0	0.0	0.0	0.0	0.0	0.0	0.0	0.0	0.0	0.0	0.0	0.0	0.0	0.0	0.0	0.0	0.0	0.0	0.0	0.0
KLF3	51274	symbol	H. sapiens	51274	H. sapiens	0.0	0.0	0.0	0.0	0.0	0.0	0.0	0.0	0.0	0.0	0.0	0.0	0.0	0.0	0.0	0.0	0.0	0.0	0.0	0.0
KLF7	8609	symbol	H. sapiens	8609	H. sapiens	0.0	0.0	0.0	0.0	0.0	0.0	0.0	0.0	0.0	0.0	0.0	0.0	0.0	0.0	0.0	0.0	0.0	0.0	0.0	0.0
KLF5	688	symbol	H. sapiens	688	H. sapiens	0.0	0.0	0.0	0.0	0.0	0.0	0.0	0.0	0.0	0.0	0.0	0.0	0.0	0.0	0.0	0.0	0.0	0.0	0.0	0.0
OXTR	5021	symbol	H. sapiens	5021	H. sapiens	0.0	0.0	0.0	0.0	0.0	0.0	0.0	0.0	0.0	0.0	0.0	0.0	0.0	0.0	0.0	0.0	0.0	0.0	0.0	0.0
UTS2B	257313	symbol	H. sapiens	257313	H. sapiens	0.0	0.0	0.0	0.0	0.0	0.0	0.0	0.0	0.0	0.0	0.0	0.0	0.0	0.0	0.0	0.0	0.0	0.0	0.0	0.0
LRFN5-DT	105370469	symbol	H. sapiens	105370469	H. sapiens	0.0	0.0	0.0	0.0	0.0	0.0	0.0	0.0	0.0	0.0	0.0	0.0	0.0	0.0	0.0	0.0	0.0	0.0	0.0	0.0
NR4A2	4929	symbol	H. sapiens	4929	H. sapiens	0.0	0.0	0.0	0.0	0.0	0.0	0.0	0.0	0.0	0.0	0.0	0.0	0.0	0.0	0.0	0.0	0.0	0.0	0.0	0.0
CKAP4	10970	symbol	H. sapiens	10970	H. sapiens	0.0	0.0	0.0	0.0	0.0	0.0	0.0	0.0	0.0	0.0	0.0	0.0	0.0	0.0	0.0	0.0	0.0	0.0	0.0	0.0
SLFN5	162394	symbol	H. sapiens	162394	H. sapiens	0.0	0.0	0.0	0.0	0.0	0.0	0.0	0.0	0.0	0.0	0.0	0.0	0.0	0.0	0.0	0.0	0.0	0.0	0.0	0.0
AL133338.1						nan	nan	nan	nan	nan	nan	nan	nan	nan	nan	nan	nan	nan	nan	nan	nan	nan	nan	nan	nan
SCD	6319	symbol	H. sapiens	6319	H. sapiens	0.0	1.0	0.0	0.0	0.0	0.0	0.0	0.0	0.0	0.0	0.0	0.0	1.0	0.0	0.0	0.0	0.0	0.0	0.0	0.0
SCT	6343	symbol	H. sapiens	6343	H. sapiens	0.0	0.0	0.0	0.0	0.0	0.0	0.0	0.0	0.0	0.0	0.0	0.0	0.0	0.0	0.0	0.0	0.0	0.0	0.0	0.0
LINC02714	729305	symbol	H. sapiens	729305	H. sapiens	0.0	0.0	0.0	0.0	0.0	0.0	0.0	0.0	0.0	0.0	0.0	0.0	0.0	0.0	0.0	0.0	0.0	0.0	0.0	0.0
ADAMTS10	81794	symbol	H. sapiens	81794	H. sapiens	0.0	0.0	0.0	0.0	0.0	0.0	0.0	0.0	0.0	0.0	0.0	0.0	0.0	0.0	0.0	0.0	0.0	0.0	0.0	0.0
LINC02739	105369317	symbol	H. sapiens	105369317	H. sapiens	0.0	0.0	0.0	0.0	0.0	0.0	0.0	0.0	0.0	0.0	0.0	0.0	0.0	0.0	0.0	0.0	0.0	0.0	0.0	0.0
LINC02728	101928865	symbol	H. sapiens	101928865	H. sapiens	0.0	0.0	0.0	0.0	0.0	0.0	0.0	0.0	0.0	0.0	0.0	0.0	0.0	0.0	0.0	0.0	0.0	0.0	0.0	0.0
AC008073.2						nan	nan	nan	nan	nan	nan	nan	nan	nan	nan	nan	nan	nan	nan	nan	nan	nan	nan	nan	nan
MMP14	4323	symbol	H. sapiens	4323	H. sapiens	0.0	0.0	0.0	0.0	0.0	0.0	1.0	0.0	0.0	0.0	0.0	0.0	0.0	0.0	0.0	0.0	0.0	0.0	0.0	0.0
MMP15	4324	symbol	H. sapiens	4324	H. sapiens	0.0	0.0	0.0	0.0	1.0	0.0	0.0	0.0	0.0	0.0	0.0	0.0	0.0	0.0	0.0	0.0	0.0	0.0	0.0	0.0
HHIP-AS1	646576	symbol	H. sapiens	646576	H. sapiens	0.0	0.0	0.0	0.0	0.0	0.0	0.0	0.0	0.0	0.0	0.0	0.0	0.0	0.0	0.0	0.0	0.0	0.0	0.0	0.0
UBE2D3P3	100874262	symbol	H. sapiens	100874262	H. sapiens	0.0	0.0	0.0	0.0	0.0	0.0	0.0	0.0	0.0	0.0	0.0	0.0	0.0	0.0	0.0	0.0	0.0	0.0	0.0	0.0
SKI	6497	symbol	H. sapiens	6497	H. sapiens	0.0	0.0	0.0	0.0	0.0	0.0	0.0	1.0	0.0	0.0	0.0	0.0	0.0	0.0	0.0	0.0	0.0	0.0	0.0	1.0
LINC02783	400743	symbol	H. sapiens	400743	H. sapiens	0.0	0.0	0.0	0.0	0.0	0.0	0.0	0.0	0.0	0.0	0.0	0.0	0.0	0.0	0.0	0.0	0.0	0.0	0.0	0.0
ITGB8-AS1	101927811	symbol	H. sapiens	101927811	H. sapiens	0.0	0.0	0.0	0.0	0.0	0.0	0.0	0.0	0.0	0.0	0.0	0.0	0.0	0.0	0.0	0.0	0.0	0.0	0.0	0.0
CNKSR2	22866	symbol	H. sapiens	22866	H. sapiens	0.0	0.0	0.0	0.0	0.0	0.0	0.0	1.0	0.0	0.0	0.0	0.0	0.0	0.0	0.0	0.0	0.0	0.0	0.0	0.0
CNKSR3	154043	symbol	H. sapiens	154043	H. sapiens	0.0	0.0	0.0	0.0	0.0	0.0	0.0	0.0	0.0	0.0	0.0	0.0	0.0	0.0	0.0	0.0	0.0	0.0	0.0	0.0
MICU3	286097	symbol	H. sapiens	286097	H. sapiens	0.0	0.0	0.0	1.0	0.0	0.0	0.0	0.0	0.0	0.0	0.0	0.0	0.0	0.0	0.0	0.0	0.0	0.0	0.0	0.0
TLCD2	727910	symbol	H. sapiens	727910	H. sapiens	0.0	0.0	0.0	0.0	0.0	0.0	0.0	0.0	0.0	0.0	0.0	0.0	0.0	0.0	0.0	0.0	0.0	0.0	0.0	0.0
TLCD1	116238	symbol	H. sapiens	116238	H. sapiens	0.0	0.0	0.0	0.0	0.0	0.0	0.0	0.0	0.0	0.0	0.0	0.0	0.0	0.0	0.0	0.0	0.0	0.0	0.0	0.0
ZFP28	140612	symbol	H. sapiens	140612	H. sapiens	0.0	0.0	0.0	0.0	0.0	0.0	0.0	0.0	0.0	0.0	0.0	0.0	0.0	0.0	0.0	0.0	0.0	0.0	0.0	0.0
BBOF1	80127	symbol	H. sapiens	80127	H. sapiens	0.0	0.0	0.0	0.0	0.0	0.0	0.0	0.0	0.0	0.0	0.0	0.0	0.0	0.0	0.0	0.0	0.0	0.0	0.0	0.0
MVB12B	89853	symbol	H. sapiens	89853	H. sapiens	0.0	0.0	0.0	0.0	0.0	0.0	0.0	0.0	0.0	0.0	0.0	0.0	0.0	0.0	0.0	0.0	0.0	0.0	0.0	0.0
TEK	7010	symbol	H. sapiens	7010	H. sapiens	0.0	0.0	0.0	0.0	0.0	0.0	0.0	0.0	0.0	0.0	0.0	1.0	0.0	0.0	0.0	0.0	0.0	0.0	1.0	0.0
AC079193.2						nan	nan	nan	nan	nan	nan	nan	nan	nan	nan	nan	nan	nan	nan	nan	nan	nan	nan	nan	nan
AC087521.2						nan	nan	nan	nan	nan	nan	nan	nan	nan	nan	nan	nan	nan	nan	nan	nan	nan	nan	nan	nan
TK2	7084	symbol	H. sapiens	7084	H. sapiens	0.0	0.0	0.0	0.0	0.0	0.0	0.0	0.0	0.0	0.0	0.0	1.0	0.0	0.0	0.0	0.0	0.0	0.0	0.0	0.0
TK1	7083	symbol	H. sapiens	7083	H. sapiens	0.0	0.0	0.0	0.0	0.0	0.0	0.0	0.0	0.0	0.0	0.0	1.0	0.0	0.0	0.0	0.0	0.0	0.0	0.0	0.0
COPZ2	51226	symbol	H. sapiens	51226	H. sapiens	0.0	0.0	0.0	0.0	0.0	0.0	0.0	0.0	0.0	0.0	0.0	0.0	0.0	0.0	0.0	0.0	0.0	0.0	0.0	0.0
GAS1	2619	symbol	H. sapiens	2619	H. sapiens	0.0	0.0	0.0	0.0	0.0	0.0	0.0	0.0	0.0	0.0	0.0	0.0	0.0	0.0	0.0	0.0	0.0	0.0	0.0	0.0
TKT	7086	symbol	H. sapiens	7086	H. sapiens	0.0	0.0	1.0	1.0	0.0	0.0	0.0	0.0	0.0	0.0	0.0	0.0	0.0	0.0	0.0	0.0	0.0	0.0	0.0	0.0
TOX	9760	symbol	H. sapiens	9760	H. sapiens	0.0	0.0	0.0	0.0	0.0	0.0	0.0	0.0	0.0	0.0	0.0	0.0	0.0	0.0	0.0	0.0	0.0	0.0	0.0	0.0
LINC02664	101929352	symbol	H. sapiens	101929352	H. sapiens	0.0	0.0	0.0	0.0	0.0	0.0	0.0	0.0	0.0	0.0	0.0	0.0	0.0	0.0	0.0	0.0	0.0	0.0	0.0	0.0
INSIG1	3638	symbol	H. sapiens	3638	H. sapiens	0.0	0.0	0.0	0.0	0.0	0.0	0.0	0.0	0.0	0.0	0.0	0.0	0.0	0.0	0.0	0.0	0.0	0.0	0.0	0.0
ESPNL	339768	symbol	H. sapiens	339768	H. sapiens	0.0	0.0	0.0	0.0	0.0	0.0	0.0	0.0	0.0	0.0	0.0	0.0	0.0	1.0	0.0	0.0	0.0	0.0	0.0	0.0
ATP6AP1-DT	158960	symbol	H. sapiens	158960	H. sapiens	0.0	0.0	0.0	0.0	0.0	0.0	0.0	0.0	0.0	0.0	0.0	0.0	0.0	0.0	0.0	0.0	0.0	0.0	0.0	0.0
SYNE3	161176	symbol	H. sapiens	161176	H. sapiens	0.0	0.0	0.0	0.0	0.0	0.0	0.0	0.0	0.0	0.0	0.0	0.0	0.0	1.0	0.0	0.0	0.0	0.0	0.0	0.0
SYNE2	23224	symbol	H. sapiens	23224	H. sapiens	0.0	0.0	0.0	0.0	0.0	0.0	0.0	0.0	0.0	0.0	0.0	0.0	0.0	1.0	0.0	0.0	0.0	0.0	0.0	0.0
WDFY3-AS2	404201	symbol	H. sapiens	404201	H. sapiens	0.0	0.0	0.0	0.0	0.0	0.0	0.0	0.0	0.0	0.0	0.0	0.0	0.0	0.0	0.0	0.0	0.0	0.0	0.0	0.0
TUB	7275	symbol	H. sapiens	7275	H. sapiens	0.0	0.0	0.0	0.0	0.0	0.0	0.0	0.0	0.0	0.0	0.0	0.0	0.0	0.0	0.0	0.0	0.0	0.0	0.0	0.0
LINC02649	399715	symbol	H. sapiens	399715	H. sapiens	0.0	0.0	0.0	0.0	0.0	0.0	0.0	0.0	0.0	0.0	0.0	0.0	0.0	0.0	0.0	0.0	0.0	0.0	0.0	0.0
GBA1	2629	symbol	H. sapiens	2629	H. sapiens	0.0	0.0	0.0	0.0	0.0	0.0	0.0	0.0	0.0	0.0	0.0	0.0	0.0	0.0	0.0	0.0	0.0	0.0	0.0	0.0
GBE1	2632	symbol	H. sapiens	2632	H. sapiens	0.0	0.0	0.0	0.0	0.0	0.0	0.0	0.0	0.0	0.0	0.0	0.0	0.0	0.0	0.0	0.0	0.0	0.0	0.0	0.0
AC136612.1						nan	nan	nan	nan	nan	nan	nan	nan	nan	nan	nan	nan	nan	nan	nan	nan	nan	nan	nan	nan
LINC02595	401585	symbol	H. sapiens	401585	H. sapiens	0.0	0.0	0.0	0.0	0.0	0.0	0.0	0.0	0.0	0.0	0.0	0.0	0.0	0.0	0.0	0.0	0.0	0.0	0.0	0.0
L3MBTL2-AS1	100506544	symbol	H. sapiens	100506544	H. sapiens	0.0	0.0	0.0	0.0	0.0	0.0	0.0	0.0	0.0	0.0	0.0	0.0	0.0	0.0	0.0	0.0	0.0	0.0	0.0	0.0
MBNL1-AS1	401093	symbol	H. sapiens	401093	H. sapiens	0.0	0.0	0.0	0.0	0.0	0.0	0.0	0.0	0.0	0.0	0.0	0.0	0.0	0.0	0.0	0.0	0.0	0.0	0.0	0.0
ALOX12	239	symbol	H. sapiens	239	H. sapiens	0.0	1.0	0.0	0.0	0.0	0.0	0.0	0.0	0.0	0.0	0.0	0.0	0.0	0.0	0.0	0.0	0.0	0.0	0.0	0.0
THRA	7067	symbol	H. sapiens	7067	H. sapiens	0.0	0.0	0.0	0.0	0.0	0.0	0.0	0.0	0.0	0.0	0.0	0.0	0.0	0.0	0.0	0.0	0.0	0.0	0.0	0.0
GBP2	2634	symbol	H. sapiens	2634	H. sapiens	0.0	0.0	0.0	0.0	0.0	0.0	0.0	0.0	0.0	0.0	0.0	0.0	0.0	0.0	0.0	0.0	0.0	0.0	0.0	0.0
GBP4	115361	symbol	H. sapiens	115361	H. sapiens	0.0	0.0	0.0	0.0	0.0	0.0	0.0	0.0	0.0	0.0	0.0	0.0	0.0	0.0	0.0	0.0	0.0	0.0	0.0	0.0
FSIP2	401024	symbol	H. sapiens	401024	H. sapiens	0.0	0.0	0.0	0.0	0.0	0.0	0.0	0.0	0.0	0.0	0.0	0.0	0.0	0.0	0.0	0.0	0.0	0.0	0.0	0.0
GBP5	115362	symbol	H. sapiens	115362	H. sapiens	0.0	0.0	0.0	0.0	0.0	0.0	0.0	0.0	0.0	0.0	0.0	0.0	0.0	0.0	0.0	0.0	0.0	0.0	0.0	0.0
COL1A2	1278	symbol	H. sapiens	1278	H. sapiens	1.0	0.0	0.0	0.0	0.0	0.0	0.0	0.0	0.0	0.0	0.0	0.0	0.0	0.0	0.0	0.0	0.0	0.0	1.0	1.0
DENND3-AS1	101927963	symbol	H. sapiens	101927963	H. sapiens	0.0	0.0	0.0	0.0	0.0	0.0	0.0	0.0	0.0	0.0	0.0	0.0	0.0	0.0	0.0	0.0	0.0	0.0	0.0	0.0
LINC02916	124902415	symbol	H. sapiens	124902415	H. sapiens	0.0	0.0	0.0	0.0	0.0	0.0	0.0	0.0	0.0	0.0	0.0	0.0	0.0	0.0	0.0	0.0	0.0	0.0	0.0	0.0
LINC02913	414318	symbol	H. sapiens	414318	H. sapiens	0.0	0.0	0.0	0.0	0.0	0.0	0.0	0.0	0.0	0.0	0.0	0.0	0.0	0.0	0.0	0.0	0.0	0.0	0.0	0.0
GS1-279B7.1						nan	nan	nan	nan	nan	nan	nan	nan	nan	nan	nan	nan	nan	nan	nan	nan	nan	nan	nan	nan
AL137244.1						nan	nan	nan	nan	nan	nan	nan	nan	nan	nan	nan	nan	nan	nan	nan	nan	nan	nan	nan	nan
GBX2	2637	symbol	H. sapiens	2637	H. sapiens	0.0	0.0	0.0	0.0	0.0	0.0	0.0	0.0	0.0	0.0	0.0	0.0	0.0	0.0	0.0	0.0	0.0	0.0	0.0	0.0
LINC02995	285593	symbol	H. sapiens	285593	H. sapiens	0.0	0.0	0.0	0.0	0.0	0.0	0.0	0.0	0.0	0.0	0.0	0.0	0.0	0.0	0.0	0.0	0.0	0.0	0.0	0.0
MIEN1	84299	symbol	H. sapiens	84299	H. sapiens	0.0	0.0	0.0	0.0	0.0	0.0	0.0	0.0	0.0	0.0	0.0	0.0	0.0	0.0	0.0	0.0	0.0	0.0	0.0	0.0
ZBED1	9189	symbol	H. sapiens	9189	H. sapiens	0.0	0.0	0.0	0.0	0.0	0.0	0.0	0.0	0.0	0.0	0.0	0.0	0.0	0.0	0.0	0.0	0.0	0.0	0.0	0.0
ZBED3	84327	symbol	H. sapiens	84327	H. sapiens	0.0	0.0	0.0	0.0	0.0	0.0	0.0	0.0	0.0	0.0	0.0	0.0	0.0	0.0	0.0	0.0	0.0	0.0	0.0	0.0
MTCO1P28	107075169	symbol	H. sapiens	107075169	H. sapiens	0.0	0.0	0.0	0.0	0.0	0.0	0.0	0.0	0.0	0.0	0.0	0.0	0.0	0.0	0.0	0.0	0.0	0.0	0.0	0.0
C2CD5-AS1	105369692	symbol	H. sapiens	105369692	H. sapiens	0.0	0.0	0.0	0.0	0.0	0.0	0.0	0.0	0.0	0.0	0.0	0.0	0.0	0.0	0.0	0.0	0.0	0.0	0.0	0.0
GARS1	2617	symbol	H. sapiens	2617	H. sapiens	0.0	0.0	0.0	0.0	0.0	0.0	0.0	0.0	0.0	0.0	0.0	0.0	0.0	0.0	0.0	0.0	0.0	0.0	0.0	0.0
TPRA1	131601	symbol	H. sapiens	131601	H. sapiens	0.0	0.0	0.0	0.0	0.0	0.0	0.0	0.0	0.0	0.0	0.0	0.0	0.0	0.0	0.0	0.0	0.0	0.0	0.0	0.0
GCLC	2729	symbol	H. sapiens	2729	H. sapiens	0.0	0.0	0.0	0.0	0.0	0.0	0.0	0.0	0.0	0.0	0.0	0.0	0.0	0.0	0.0	0.0	0.0	0.0	0.0	0.0
AC114316.2						nan	nan	nan	nan	nan	nan	nan	nan	nan	nan	nan	nan	nan	nan	nan	nan	nan	nan	nan	nan
WHAMMP4	100288203	symbol	H. sapiens	100288203	H. sapiens	0.0	0.0	0.0	0.0	0.0	0.0	0.0	0.0	0.0	0.0	0.0	0.0	0.0	0.0	0.0	0.0	0.0	0.0	0.0	0.0
VIT	5212	symbol	H. sapiens	5212	H. sapiens	0.0	0.0	1.0	0.0	0.0	0.0	0.0	0.0	0.0	0.0	0.0	0.0	0.0	0.0	0.0	0.0	0.0	0.0	0.0	0.0
GSDMB	55876	symbol	H. sapiens	55876	H. sapiens	0.0	0.0	0.0	0.0	0.0	0.0	0.0	0.0	0.0	0.0	0.0	0.0	0.0	0.0	0.0	0.0	0.0	0.0	0.0	0.0
LINC02844	105375679	symbol	H. sapiens	105375679	H. sapiens	0.0	0.0	0.0	0.0	0.0	0.0	0.0	0.0	0.0	0.0	0.0	0.0	0.0	0.0	0.0	0.0	0.0	0.0	0.0	0.0
LINC02843	286238	symbol	H. sapiens	286238	H. sapiens	0.0	0.0	0.0	0.0	0.0	0.0	0.0	0.0	0.0	0.0	0.0	0.0	0.0	0.0	0.0	0.0	0.0	0.0	0.0	0.0
HOXD11	3237	symbol	H. sapiens	3237	H. sapiens	0.0	0.0	0.0	0.0	0.0	0.0	0.0	0.0	0.0	0.0	0.0	0.0	0.0	0.0	0.0	0.0	0.0	0.0	0.0	0.0
HOXD10	3236	symbol	H. sapiens	3236	H. sapiens	0.0	0.0	0.0	0.0	0.0	0.0	0.0	0.0	0.0	0.0	0.0	0.0	0.0	0.0	0.0	0.0	0.0	0.0	0.0	0.0
AL031282.2						nan	nan	nan	nan	nan	nan	nan	nan	nan	nan	nan	nan	nan	nan	nan	nan	nan	nan	nan	nan
AL031282.1						nan	nan	nan	nan	nan	nan	nan	nan	nan	nan	nan	nan	nan	nan	nan	nan	nan	nan	nan	nan
LINC02878	286076	symbol	H. sapiens	286076	H. sapiens	0.0	0.0	0.0	0.0	0.0	0.0	0.0	0.0	0.0	0.0	0.0	0.0	0.0	0.0	0.0	0.0	0.0	0.0	0.0	0.0
LINC02875	388407	symbol	H. sapiens	388407	H. sapiens	0.0	0.0	0.0	0.0	0.0	0.0	0.0	0.0	0.0	0.0	0.0	0.0	0.0	0.0	0.0	0.0	0.0	0.0	0.0	0.0
TXNRD3	114112	symbol	H. sapiens	114112	H. sapiens	0.0	1.0	0.0	0.0	0.0	0.0	0.0	0.0	0.0	0.0	0.0	0.0	0.0	0.0	0.0	0.0	0.0	0.0	0.0	0.0
TXNRD1	7296	symbol	H. sapiens	7296	H. sapiens	0.0	1.0	0.0	0.0	0.0	0.0	0.0	0.0	0.0	0.0	0.0	0.0	0.0	0.0	0.0	0.0	0.0	0.0	0.0	0.0
AL360219.1						nan	nan	nan	nan	nan	nan	nan	nan	nan	nan	nan	nan	nan	nan	nan	nan	nan	nan	nan	nan
ZFPL1	7542	symbol	H. sapiens	7542	H. sapiens	0.0	0.0	0.0	0.0	0.0	0.0	0.0	0.0	0.0	0.0	0.0	0.0	0.0	0.0	0.0	0.0	0.0	0.0	0.0	0.0
ZFPM2	23414	symbol	H. sapiens	23414	H. sapiens	0.0	0.0	0.0	0.0	0.0	0.0	0.0	0.0	0.0	0.0	0.0	0.0	0.0	0.0	0.0	0.0	0.0	0.0	0.0	0.0
ZFPM1	161882	symbol	H. sapiens	161882	H. sapiens	0.0	0.0	0.0	0.0	0.0	0.0	0.0	0.0	0.0	0.0	0.0	0.0	0.0	0.0	0.0	0.0	0.0	0.0	0.0	0.0
PDE1A	5136	symbol	H. sapiens	5136	H. sapiens	0.0	0.0	0.0	0.0	0.0	0.0	0.0	0.0	0.0	0.0	0.0	0.0	0.0	0.0	0.0	0.0	0.0	0.0	0.0	0.0
APPBP2-DT	120017341	symbol	H. sapiens	120017341	H. sapiens	0.0	0.0	0.0	0.0	0.0	0.0	0.0	0.0	0.0	0.0	0.0	0.0	0.0	0.0	0.0	0.0	0.0	0.0	0.0	0.0
CD81-AS1	101927682	symbol	H. sapiens	101927682	H. sapiens	0.0	0.0	0.0	0.0	0.0	0.0	0.0	0.0	0.0	0.0	0.0	0.0	0.0	0.0	0.0	0.0	0.0	0.0	0.0	0.0
AC012181.2						nan	nan	nan	nan	nan	nan	nan	nan	nan	nan	nan	nan	nan	nan	nan	nan	nan	nan	nan	nan
PDE3A	5139	symbol	H. sapiens	5139	H. sapiens	0.0	0.0	0.0	0.0	0.0	0.0	0.0	0.0	0.0	0.0	0.0	0.0	0.0	0.0	0.0	0.0	0.0	0.0	0.0	0.0
SH3KBP1	30011	symbol	H. sapiens	30011	H. sapiens	0.0	0.0	0.0	0.0	0.0	0.0	0.0	0.0	0.0	0.0	0.0	0.0	0.0	0.0	0.0	0.0	0.0	0.0	0.0	0.0
BBS12	166379	symbol	H. sapiens	166379	H. sapiens	0.0	0.0	0.0	0.0	0.0	0.0	0.0	0.0	0.0	0.0	0.0	0.0	0.0	0.0	0.0	0.0	0.0	0.0	0.0	0.0
MSRB3-AS1	100507065	symbol	H. sapiens	100507065	H. sapiens	0.0	0.0	0.0	0.0	0.0	0.0	0.0	0.0	0.0	0.0	0.0	0.0	0.0	0.0	0.0	0.0	0.0	0.0	0.0	0.0
CORIN	10699	symbol	H. sapiens	10699	H. sapiens	0.0	0.0	0.0	0.0	0.0	0.0	0.0	0.0	0.0	0.0	0.0	0.0	0.0	0.0	0.0	0.0	0.0	0.0	0.0	0.0
AC107294.2						nan	nan	nan	nan	nan	nan	nan	nan	nan	nan	nan	nan	nan	nan	nan	nan	nan	nan	nan	nan
UPK1B	7348	symbol	H. sapiens	7348	H. sapiens	0.0	0.0	0.0	0.0	0.0	0.0	0.0	0.0	0.0	0.0	0.0	0.0	0.0	0.0	0.0	0.0	0.0	0.0	0.0	0.0
GARIN1A	346653	symbol	H. sapiens	346653	H. sapiens	0.0	0.0	0.0	0.0	0.0	0.0	0.0	0.0	0.0	0.0	0.0	0.0	0.0	0.0	0.0	0.0	0.0	0.0	0.0	0.0
PDE5A	8654	symbol	H. sapiens	8654	H. sapiens	0.0	0.0	0.0	0.0	0.0	0.0	0.0	0.0	0.0	0.0	0.0	0.0	0.0	0.0	0.0	0.0	0.0	0.0	0.0	0.0
WIZ	58525	symbol	H. sapiens	58525	H. sapiens	0.0	0.0	0.0	0.0	0.0	0.0	0.0	0.0	0.0	0.0	0.0	0.0	0.0	0.0	0.0	0.0	0.0	0.0	0.0	0.0
PDE7B	27115	symbol	H. sapiens	27115	H. sapiens	0.0	0.0	0.0	0.0	0.0	0.0	0.0	0.0	0.0	0.0	0.0	0.0	0.0	0.0	0.0	0.0	0.0	0.0	0.0	0.0
NDST1	3340	symbol	H. sapiens	3340	H. sapiens	0.0	0.0	0.0	0.0	0.0	0.0	0.0	0.0	0.0	0.0	0.0	0.0	0.0	0.0	0.0	0.0	0.0	0.0	0.0	0.0
NDST3	9348	symbol	H. sapiens	9348	H. sapiens	0.0	0.0	0.0	0.0	0.0	0.0	0.0	0.0	0.0	0.0	0.0	0.0	0.0	0.0	0.0	0.0	0.0	0.0	0.0	0.0
R3HDM2P1	100419742	symbol	H. sapiens	100419742	H. sapiens	0.0	0.0	0.0	0.0	0.0	0.0	0.0	0.0	0.0	0.0	0.0	0.0	0.0	0.0	0.0	0.0	0.0	0.0	0.0	0.0
GATA6	2627	symbol	H. sapiens	2627	H. sapiens	0.0	0.0	0.0	0.0	0.0	0.0	0.0	1.0	0.0	0.0	0.0	0.0	0.0	0.0	0.0	0.0	0.0	0.0	0.0	0.0
PDGFD	80310	symbol	H. sapiens	80310	H. sapiens	0.0	0.0	0.0	0.0	0.0	0.0	0.0	0.0	0.0	0.0	0.0	0.0	0.0	0.0	0.0	0.0	0.0	0.0	0.0	0.0
HNRNPA1L3	642659	symbol	H. sapiens	642659	H. sapiens	0.0	0.0	0.0	0.0	0.0	0.0	0.0	0.0	0.0	0.0	0.0	0.0	0.0	0.0	0.0	0.0	0.0	0.0	0.0	0.0
GATD1	347862	symbol	H. sapiens	347862	H. sapiens	0.0	0.0	0.0	0.0	0.0	0.0	0.0	0.0	0.0	0.0	0.0	0.0	0.0	0.0	0.0	0.0	0.0	0.0	0.0	0.0
LIMS2	55679	symbol	H. sapiens	55679	H. sapiens	0.0	0.0	0.0	0.0	0.0	0.0	0.0	0.0	0.0	0.0	0.0	0.0	0.0	0.0	0.0	0.0	0.0	0.0	0.0	0.0
LIN7A	8825	symbol	H. sapiens	8825	H. sapiens	0.0	0.0	0.0	0.0	0.0	0.0	0.0	0.0	0.0	0.0	0.0	0.0	0.0	0.0	0.0	0.0	0.0	0.0	0.0	0.0
TSPAN10	83882	symbol	H. sapiens	83882	H. sapiens	0.0	0.0	0.0	0.0	0.0	0.0	0.0	0.0	0.0	0.0	0.0	0.0	0.0	0.0	0.0	0.0	0.0	0.0	0.0	0.0
HAND2	9464	symbol	H. sapiens	9464	H. sapiens	0.0	0.0	0.0	0.0	0.0	0.0	0.0	0.0	0.0	0.0	0.0	0.0	0.0	0.0	0.0	0.0	0.0	0.0	0.0	0.0
TSPAN32	10077	symbol	H. sapiens	10077	H. sapiens	0.0	0.0	0.0	0.0	0.0	0.0	0.0	0.0	0.0	0.0	0.0	0.0	0.0	0.0	0.0	0.0	0.0	0.0	0.0	0.0
TSPAN31	6302	symbol	H. sapiens	6302	H. sapiens	0.0	0.0	0.0	0.0	0.0	0.0	0.0	0.0	0.0	0.0	0.0	0.0	0.0	0.0	0.0	0.0	0.0	0.0	0.0	0.0
MID1IP1	58526	symbol	H. sapiens	58526	H. sapiens	0.0	0.0	0.0	0.0	0.0	0.0	0.0	0.0	0.0	0.0	0.0	0.0	0.0	0.0	0.0	0.0	0.0	0.0	0.0	0.0
LINC02288	283575	symbol	H. sapiens	283575	H. sapiens	0.0	0.0	0.0	0.0	0.0	0.0	0.0	0.0	0.0	0.0	0.0	0.0	0.0	0.0	0.0	0.0	0.0	0.0	0.0	0.0
AC131956.2						nan	nan	nan	nan	nan	nan	nan	nan	nan	nan	nan	nan	nan	nan	nan	nan	nan	nan	nan	nan
AC079834.2						nan	nan	nan	nan	nan	nan	nan	nan	nan	nan	nan	nan	nan	nan	nan	nan	nan	nan	nan	nan
LINC02256	100996255	symbol	H. sapiens	100996255	H. sapiens	0.0	0.0	0.0	0.0	0.0	0.0	0.0	0.0	0.0	0.0	0.0	0.0	0.0	0.0	0.0	0.0	0.0	0.0	0.0	0.0
KITLG	4254	symbol	H. sapiens	4254	H. sapiens	0.0	0.0	0.0	0.0	0.0	0.0	0.0	0.0	0.0	0.0	0.0	0.0	0.0	0.0	0.0	0.0	0.0	0.0	0.0	0.0
EPHA5-AS1	100144602	symbol	H. sapiens	100144602	H. sapiens	0.0	0.0	0.0	0.0	0.0	0.0	0.0	0.0	0.0	0.0	0.0	0.0	0.0	0.0	0.0	0.0	0.0	0.0	0.0	0.0
CACNA1H	8912	symbol	H. sapiens	8912	H. sapiens	0.0	0.0	0.0	0.0	0.0	0.0	0.0	0.0	0.0	0.0	0.0	0.0	0.0	0.0	0.0	0.0	0.0	0.0	0.0	0.0
AC005332.8						nan	nan	nan	nan	nan	nan	nan	nan	nan	nan	nan	nan	nan	nan	nan	nan	nan	nan	nan	nan
AC005332.9						nan	nan	nan	nan	nan	nan	nan	nan	nan	nan	nan	nan	nan	nan	nan	nan	nan	nan	nan	nan
AC005332.5						nan	nan	nan	nan	nan	nan	nan	nan	nan	nan	nan	nan	nan	nan	nan	nan	nan	nan	nan	nan
MANSC1	54682	symbol	H. sapiens	54682	H. sapiens	0.0	0.0	0.0	0.0	0.0	0.0	0.0	0.0	0.0	0.0	0.0	0.0	0.0	0.0	0.0	0.0	0.0	0.0	0.0	0.0
PHTF2	57157	symbol	H. sapiens	57157	H. sapiens	0.0	0.0	0.0	0.0	0.0	0.0	0.0	0.0	0.0	0.0	0.0	0.0	0.0	0.0	0.0	0.0	0.0	0.0	0.0	0.0
ZNF804A	91752	symbol	H. sapiens	91752	H. sapiens	0.0	0.0	0.0	0.0	0.0	0.0	0.0	0.0	0.0	0.0	0.0	0.0	0.0	0.0	0.0	0.0	0.0	0.0	0.0	0.0
GTPBP6	8225	symbol	H. sapiens	8225	H. sapiens	0.0	0.0	0.0	0.0	0.0	0.0	0.0	0.0	0.0	0.0	0.0	0.0	0.0	0.0	0.0	0.0	0.0	0.0	0.0	0.0
AC007637.1						nan	nan	nan	nan	nan	nan	nan	nan	nan	nan	nan	nan	nan	nan	nan	nan	nan	nan	nan	nan
SCRG1	11341	symbol	H. sapiens	11341	H. sapiens	0.0	0.0	0.0	0.0	0.0	0.0	0.0	0.0	0.0	0.0	0.0	0.0	0.0	0.0	0.0	0.0	0.0	0.0	0.0	0.0
TLE4	7091	symbol	H. sapiens	7091	H. sapiens	0.0	0.0	0.0	0.0	0.0	0.0	0.0	0.0	0.0	0.0	0.0	0.0	0.0	0.0	0.0	0.0	0.0	0.0	0.0	0.0
TLE1	7088	symbol	H. sapiens	7088	H. sapiens	0.0	0.0	0.0	0.0	0.0	0.0	0.0	0.0	0.0	0.0	0.0	0.0	0.0	0.0	0.0	0.0	0.0	0.0	0.0	0.0
TLE5	166	symbol	H. sapiens	166	H. sapiens	0.0	0.0	0.0	0.0	0.0	0.0	0.0	0.0	0.0	0.0	0.0	0.0	0.0	0.0	0.0	0.0	0.0	0.0	0.0	0.0
LINC02202	101927740	symbol	H. sapiens	101927740	H. sapiens	0.0	0.0	0.0	0.0	0.0	0.0	0.0	0.0	0.0	0.0	0.0	0.0	0.0	0.0	0.0	0.0	0.0	0.0	0.0	0.0
SCRN2	90507	symbol	H. sapiens	90507	H. sapiens	0.0	0.0	0.0	0.0	0.0	0.0	0.0	0.0	0.0	0.0	0.0	0.0	0.0	0.0	0.0	0.0	0.0	0.0	0.0	0.0
LINC02154	109729169	symbol	H. sapiens	109729169	H. sapiens	0.0	0.0	0.0	0.0	0.0	0.0	0.0	0.0	0.0	0.0	0.0	0.0	0.0	0.0	0.0	0.0	0.0	0.0	0.0	0.0
LINC02172	105377443	symbol	H. sapiens	105377443	H. sapiens	0.0	0.0	0.0	0.0	0.0	0.0	0.0	0.0	0.0	0.0	0.0	0.0	0.0	0.0	0.0	0.0	0.0	0.0	0.0	0.0
SETDB2	83852	symbol	H. sapiens	83852	H. sapiens	0.0	0.0	0.0	0.0	0.0	0.0	0.0	0.0	0.0	0.0	0.0	0.0	0.0	0.0	0.0	0.0	0.0	0.0	0.0	0.0
IZUMO4	113177	symbol	H. sapiens	113177	H. sapiens	0.0	0.0	0.0	0.0	0.0	0.0	0.0	0.0	0.0	0.0	0.0	0.0	0.0	0.0	0.0	0.0	0.0	0.0	0.0	0.0
TLR1	7096	symbol	H. sapiens	7096	H. sapiens	0.0	0.0	0.0	0.0	0.0	0.0	0.0	0.0	0.0	0.0	0.0	0.0	0.0	0.0	0.0	0.0	0.0	0.0	0.0	0.0
VGLL3	389136	symbol	H. sapiens	389136	H. sapiens	0.0	0.0	0.0	0.0	0.0	0.0	0.0	0.0	0.0	0.0	0.0	0.0	0.0	0.0	0.0	0.0	0.0	0.0	0.0	0.0
APBB2	323	symbol	H. sapiens	323	H. sapiens	0.0	0.0	0.0	0.0	0.0	0.0	0.0	0.0	0.0	0.0	0.0	0.0	0.0	0.0	0.0	0.0	0.0	0.0	0.0	0.0
SORBS3	10174	symbol	H. sapiens	10174	H. sapiens	0.0	0.0	0.0	0.0	0.0	0.0	0.0	0.0	0.0	0.0	0.0	0.0	0.0	0.0	0.0	0.0	0.0	0.0	0.0	0.0
HOXA10	3206	symbol	H. sapiens	3206	H. sapiens	0.0	0.0	0.0	0.0	0.0	0.0	0.0	0.0	0.0	0.0	0.0	0.0	0.0	0.0	0.0	0.0	0.0	0.0	0.0	0.0
HCFC1R1	54985	symbol	H. sapiens	54985	H. sapiens	0.0	0.0	0.0	0.0	0.0	0.0	0.0	0.0	0.0	0.0	0.0	0.0	0.0	0.0	0.0	0.0	0.0	0.0	0.0	0.0
EFNA5	1946	symbol	H. sapiens	1946	H. sapiens	0.0	0.0	0.0	0.0	1.0	0.0	0.0	0.0	0.0	0.0	0.0	0.0	0.0	0.0	0.0	0.0	0.0	0.0	0.0	0.0
EFNB2	1948	symbol	H. sapiens	1948	H. sapiens	0.0	0.0	0.0	0.0	0.0	0.0	0.0	0.0	0.0	0.0	0.0	0.0	0.0	0.0	0.0	0.0	0.0	0.0	0.0	0.0
EFNB3	1949	symbol	H. sapiens	1949	H. sapiens	0.0	0.0	0.0	0.0	0.0	0.0	0.0	0.0	0.0	0.0	0.0	1.0	0.0	0.0	0.0	0.0	0.0	0.0	0.0	0.0
PDC-AS1	102724919	symbol	H. sapiens	102724919	H. sapiens	0.0	0.0	0.0	0.0	0.0	0.0	0.0	0.0	0.0	0.0	0.0	0.0	0.0	0.0	0.0	0.0	0.0	0.0	0.0	0.0
B3GALT2	8707	symbol	H. sapiens	8707	H. sapiens	0.0	0.0	0.0	0.0	0.0	0.0	0.0	0.0	0.0	0.0	0.0	0.0	0.0	0.0	0.0	0.0	0.0	0.0	0.0	0.0
ATRNL1	26033	symbol	H. sapiens	26033	H. sapiens	0.0	0.0	0.0	0.0	0.0	0.0	0.0	0.0	0.0	0.0	0.0	0.0	0.0	0.0	0.0	0.0	0.0	0.0	0.0	0.0
RPL22L1	200916	symbol	H. sapiens	200916	H. sapiens	0.0	0.0	0.0	0.0	0.0	0.0	0.0	0.0	0.0	0.0	0.0	0.0	0.0	0.0	0.0	0.0	0.0	0.0	0.0	0.0
LINC02580	100506047	symbol	H. sapiens	100506047	H. sapiens	0.0	0.0	0.0	0.0	0.0	0.0	0.0	0.0	0.0	0.0	0.0	0.0	0.0	0.0	0.0	0.0	0.0	0.0	0.0	0.0
B3GALT4	8705	symbol	H. sapiens	8705	H. sapiens	0.0	0.0	0.0	0.0	0.0	0.0	0.0	0.0	0.0	0.0	0.0	0.0	0.0	0.0	0.0	0.0	0.0	0.0	0.0	0.0
B3GALT6	126792	symbol	H. sapiens	126792	H. sapiens	0.0	0.0	0.0	0.0	0.0	0.0	0.0	0.0	0.0	0.0	0.0	0.0	0.0	0.0	0.0	0.0	0.0	0.0	0.0	0.0
LINC02511	105377441	symbol	H. sapiens	105377441	H. sapiens	0.0	0.0	0.0	0.0	0.0	0.0	0.0	0.0	0.0	0.0	0.0	0.0	0.0	0.0	0.0	0.0	0.0	0.0	0.0	0.0
PCDH10	57575	symbol	H. sapiens	57575	H. sapiens	0.0	0.0	0.0	1.0	0.0	0.0	0.0	0.0	0.0	0.0	0.0	0.0	0.0	0.0	0.0	0.0	0.0	0.0	0.0	0.0
PCDH19	57526	symbol	H. sapiens	57526	H. sapiens	0.0	0.0	0.0	1.0	0.0	0.0	0.0	0.0	0.0	0.0	0.0	0.0	0.0	0.0	0.0	0.0	0.0	0.0	0.0	0.0
PCDH18	54510	symbol	H. sapiens	54510	H. sapiens	0.0	0.0	0.0	1.0	0.0	0.0	0.0	0.0	0.0	0.0	0.0	0.0	0.0	0.0	0.0	0.0	0.0	0.0	0.0	0.0
SEC31B	25956	symbol	H. sapiens	25956	H. sapiens	0.0	0.0	0.0	0.0	0.0	0.0	0.0	0.0	0.0	0.0	0.0	0.0	0.0	0.0	0.0	0.0	0.0	0.0	0.0	0.0
PRR15-DT	107986700	symbol	H. sapiens	107986700	H. sapiens	0.0	0.0	0.0	0.0	0.0	0.0	0.0	0.0	0.0	0.0	0.0	0.0	0.0	0.0	0.0	0.0	0.0	0.0	0.0	0.0
TMEM198B	440104	symbol	H. sapiens	440104	H. sapiens	0.0	0.0	0.0	0.0	0.0	0.0	0.0	0.0	0.0	0.0	0.0	0.0	0.0	0.0	0.0	0.0	0.0	0.0	0.0	0.0
KNDC1	85442	symbol	H. sapiens	85442	H. sapiens	0.0	0.0	0.0	0.0	1.0	0.0	0.0	0.0	0.0	0.0	0.0	0.0	0.0	0.0	0.0	0.0	0.0	0.0	0.0	0.0
TMEM191B	728229	symbol	H. sapiens	728229	H. sapiens	0.0	0.0	0.0	0.0	0.0	0.0	0.0	0.0	0.0	0.0	0.0	0.0	0.0	0.0	0.0	0.0	0.0	0.0	0.0	0.0
AC142381.2						nan	nan	nan	nan	nan	nan	nan	nan	nan	nan	nan	nan	nan	nan	nan	nan	nan	nan	nan	nan
R3HDM4	91300	symbol	H. sapiens	91300	H. sapiens	0.0	0.0	0.0	0.0	0.0	0.0	0.0	0.0	0.0	0.0	0.0	0.0	0.0	0.0	0.0	0.0	0.0	0.0	0.0	0.0
R3HDM2	22864	symbol	H. sapiens	22864	H. sapiens	0.0	0.0	0.0	0.0	0.0	0.0	0.0	0.0	0.0	0.0	0.0	0.0	0.0	0.0	0.0	0.0	0.0	0.0	0.0	0.0
AC068279.1						nan	nan	nan	nan	nan	nan	nan	nan	nan	nan	nan	nan	nan	nan	nan	nan	nan	nan	nan	nan
SYTL1	84958	symbol	H. sapiens	84958	H. sapiens	0.0	0.0	0.0	0.0	0.0	0.0	0.0	0.0	0.0	0.0	0.0	0.0	0.0	0.0	0.0	0.0	0.0	0.0	0.0	0.0
PAWR	5074	symbol	H. sapiens	5074	H. sapiens	0.0	0.0	0.0	0.0	0.0	0.0	0.0	0.0	0.0	0.0	0.0	0.0	0.0	1.0	0.0	0.0	0.0	0.0	0.0	0.0
GHDC	84514	symbol	H. sapiens	84514	H. sapiens	0.0	0.0	0.0	0.0	0.0	0.0	0.0	0.0	0.0	0.0	0.0	0.0	0.0	0.0	0.0	0.0	0.0	0.0	0.0	0.0
AL391422.1						nan	nan	nan	nan	nan	nan	nan	nan	nan	nan	nan	nan	nan	nan	nan	nan	nan	nan	nan	nan
AL391422.3						nan	nan	nan	nan	nan	nan	nan	nan	nan	nan	nan	nan	nan	nan	nan	nan	nan	nan	nan	nan
LINC02432	100507639	symbol	H. sapiens	100507639	H. sapiens	0.0	0.0	0.0	0.0	0.0	0.0	0.0	0.0	0.0	0.0	0.0	0.0	0.0	0.0	0.0	0.0	0.0	0.0	0.0	0.0
AC124784.1						nan	nan	nan	nan	nan	nan	nan	nan	nan	nan	nan	nan	nan	nan	nan	nan	nan	nan	nan	nan
LINC02421	101927901	symbol	H. sapiens	101927901	H. sapiens	0.0	0.0	0.0	0.0	0.0	0.0	0.0	0.0	0.0	0.0	0.0	0.0	0.0	0.0	0.0	0.0	0.0	0.0	0.0	0.0
TNS2	23371	symbol	H. sapiens	23371	H. sapiens	0.0	0.0	0.0	0.0	0.0	0.0	0.0	1.0	0.0	0.0	0.0	0.0	0.0	0.0	0.0	0.0	0.0	0.0	0.0	0.0
TNS1	7145	symbol	H. sapiens	7145	H. sapiens	0.0	0.0	0.0	0.0	0.0	0.0	0.0	0.0	0.0	0.0	0.0	0.0	0.0	1.0	0.0	0.0	0.0	0.0	0.0	0.0
INSIG1-DT	105375591	symbol	H. sapiens	105375591	H. sapiens	0.0	0.0	0.0	0.0	0.0	0.0	0.0	0.0	0.0	0.0	0.0	0.0	0.0	0.0	0.0	0.0	0.0	0.0	0.0	0.0
LINC02361	100996246	symbol	H. sapiens	100996246	H. sapiens	0.0	0.0	0.0	0.0	0.0	0.0	0.0	0.0	0.0	0.0	0.0	0.0	0.0	0.0	0.0	0.0	0.0	0.0	0.0	0.0
UCHL3	7347	symbol	H. sapiens	7347	H. sapiens	0.0	0.0	0.0	0.0	0.0	0.0	0.0	0.0	0.0	0.0	0.0	0.0	0.0	0.0	0.0	0.0	0.0	0.0	0.0	0.0
IL17RC	84818	symbol	H. sapiens	84818	H. sapiens	0.0	0.0	0.0	0.0	0.0	0.0	0.0	0.0	0.0	0.0	0.0	0.0	0.0	0.0	0.0	0.0	0.0	0.0	0.0	0.0
MYO1B-AS1	122152331	symbol	H. sapiens	122152331	H. sapiens	0.0	0.0	0.0	0.0	0.0	0.0	0.0	0.0	0.0	0.0	0.0	0.0	0.0	0.0	0.0	0.0	0.0	0.0	0.0	0.0
TUBE1	51175	symbol	H. sapiens	51175	H. sapiens	0.0	0.0	0.0	0.0	0.0	0.0	0.0	0.0	0.0	0.0	0.0	0.0	0.0	0.0	0.0	0.0	0.0	0.0	0.0	0.0
R3HCC1	203069	symbol	H. sapiens	203069	H. sapiens	0.0	0.0	0.0	0.0	0.0	0.0	0.0	0.0	0.0	0.0	0.0	0.0	0.0	0.0	0.0	0.0	0.0	0.0	0.0	0.0
PDIA4	9601	symbol	H. sapiens	9601	H. sapiens	0.0	1.0	0.0	0.0	0.0	0.0	0.0	0.0	0.0	0.0	0.0	0.0	0.0	0.0	0.0	0.0	0.0	0.0	0.0	0.0
ARHGAP20	57569	symbol	H. sapiens	57569	H. sapiens	0.0	0.0	0.0	0.0	1.0	0.0	0.0	0.0	0.0	0.0	0.0	0.0	0.0	0.0	0.0	0.0	0.0	0.0	0.0	0.0
ARHGAP29	9411	symbol	H. sapiens	9411	H. sapiens	0.0	0.0	0.0	0.0	1.0	0.0	0.0	0.0	0.0	0.0	0.0	0.0	0.0	0.0	0.0	0.0	0.0	0.0	0.0	0.0
ARHGAP23	57636	symbol	H. sapiens	57636	H. sapiens	0.0	0.0	0.0	0.0	1.0	0.0	0.0	0.0	0.0	0.0	0.0	0.0	0.0	0.0	0.0	0.0	0.0	0.0	0.0	0.0
ARHGAP33	115703	symbol	H. sapiens	115703	H. sapiens	0.0	0.0	0.0	0.0	1.0	0.0	0.0	1.0	0.0	0.0	0.0	0.0	0.0	0.0	0.0	0.0	0.0	0.0	0.0	0.0
ARHGAP31	57514	symbol	H. sapiens	57514	H. sapiens	0.0	0.0	0.0	0.0	1.0	0.0	0.0	0.0	0.0	0.0	0.0	0.0	0.0	0.0	0.0	0.0	0.0	0.0	0.0	0.0
AC020913.3						nan	nan	nan	nan	nan	nan	nan	nan	nan	nan	nan	nan	nan	nan	nan	nan	nan	nan	nan	nan
ULBP1	80329	symbol	H. sapiens	80329	H. sapiens	0.0	0.0	0.0	0.0	0.0	0.0	0.0	0.0	0.0	0.0	0.0	0.0	0.0	0.0	0.0	0.0	0.0	0.0	0.0	0.0
DLEU2L	79469	symbol	H. sapiens	79469	H. sapiens	0.0	0.0	0.0	0.0	0.0	0.0	0.0	0.0	0.0	0.0	0.0	0.0	0.0	0.0	0.0	0.0	0.0	0.0	0.0	0.0
LRIG3	121227	symbol	H. sapiens	121227	H. sapiens	0.0	0.0	0.0	0.0	0.0	0.0	0.0	0.0	0.0	0.0	0.0	0.0	0.0	0.0	0.0	0.0	0.0	0.0	0.0	0.0
KIAA1143P1	644295	symbol	H. sapiens	644295	H. sapiens	0.0	0.0	0.0	0.0	0.0	0.0	0.0	0.0	0.0	0.0	0.0	0.0	0.0	0.0	0.0	0.0	0.0	0.0	0.0	0.0
PBX3	5090	symbol	H. sapiens	5090	H. sapiens	0.0	0.0	0.0	0.0	0.0	0.0	0.0	0.0	0.0	0.0	0.0	0.0	0.0	0.0	0.0	0.0	0.0	0.0	0.0	0.0
PBX1	5087	symbol	H. sapiens	5087	H. sapiens	0.0	0.0	0.0	0.0	0.0	0.0	0.0	0.0	0.0	0.0	0.0	0.0	0.0	0.0	0.0	0.0	0.0	0.0	0.0	0.0
SEC24B-AS1	100533182	symbol	H. sapiens	100533182	H. sapiens	0.0	0.0	0.0	0.0	0.0	0.0	0.0	0.0	0.0	0.0	0.0	0.0	0.0	0.0	0.0	0.0	0.0	0.0	0.0	0.0
AC006518.1						nan	nan	nan	nan	nan	nan	nan	nan	nan	nan	nan	nan	nan	nan	nan	nan	nan	nan	nan	nan
APEX2	27301	symbol	H. sapiens	27301	H. sapiens	0.0	0.0	0.0	0.0	0.0	0.0	0.0	0.0	0.0	0.0	0.0	0.0	0.0	0.0	0.0	0.0	0.0	0.0	0.0	0.0
SHKBP1	92799	symbol	H. sapiens	92799	H. sapiens	0.0	0.0	0.0	0.0	0.0	0.0	0.0	0.0	0.0	0.0	0.0	0.0	0.0	0.0	0.0	0.0	0.0	0.0	0.0	0.0
IRAG1-AS1	100129827	symbol	H. sapiens	100129827	H. sapiens	0.0	0.0	0.0	0.0	0.0	0.0	0.0	0.0	0.0	0.0	0.0	0.0	0.0	0.0	0.0	0.0	0.0	0.0	0.0	0.0
AC008915.1						nan	nan	nan	nan	nan	nan	nan	nan	nan	nan	nan	nan	nan	nan	nan	nan	nan	nan	nan	nan
PLXNB3-AS1	102723591	symbol	H. sapiens	102723591	H. sapiens	0.0	0.0	0.0	0.0	0.0	0.0	0.0	0.0	0.0	0.0	0.0	0.0	0.0	0.0	0.0	0.0	0.0	0.0	0.0	0.0
ZNF883	169834	symbol	H. sapiens	169834	H. sapiens	0.0	0.0	0.0	0.0	0.0	0.0	0.0	0.0	0.0	0.0	0.0	0.0	0.0	0.0	0.0	0.0	0.0	0.0	0.0	0.0
PCK2	5106	symbol	H. sapiens	5106	H. sapiens	0.0	0.0	0.0	0.0	0.0	0.0	0.0	0.0	0.0	0.0	0.0	0.0	0.0	0.0	0.0	0.0	0.0	0.0	0.0	0.0
AC117489.1						nan	nan	nan	nan	nan	nan	nan	nan	nan	nan	nan	nan	nan	nan	nan	nan	nan	nan	nan	nan
BX255923.1						nan	nan	nan	nan	nan	nan	nan	nan	nan	nan	nan	nan	nan	nan	nan	nan	nan	nan	nan	nan
MILIP	92659	symbol	H. sapiens	92659	H. sapiens	0.0	0.0	0.0	0.0	0.0	0.0	0.0	0.0	0.0	0.0	0.0	0.0	0.0	0.0	0.0	0.0	0.0	0.0	0.0	0.0
PKD2L2-DT	101928005	symbol	H. sapiens	101928005	H. sapiens	0.0	0.0	0.0	0.0	0.0	0.0	0.0	0.0	0.0	0.0	0.0	0.0	0.0	0.0	0.0	0.0	0.0	0.0	0.0	0.0
AL359918.1						nan	nan	nan	nan	nan	nan	nan	nan	nan	nan	nan	nan	nan	nan	nan	nan	nan	nan	nan	nan
TPBG	7162	symbol	H. sapiens	7162	H. sapiens	0.0	0.0	0.0	0.0	0.0	0.0	0.0	0.0	0.0	0.0	0.0	0.0	0.0	0.0	0.0	0.0	0.0	0.0	0.0	0.0
GJA1	2697	symbol	H. sapiens	2697	H. sapiens	0.0	0.0	0.0	0.0	0.0	0.0	0.0	1.0	0.0	0.0	0.0	0.0	0.0	0.0	0.0	0.0	1.0	0.0	0.0	0.0
GJD3	125111	symbol	H. sapiens	125111	H. sapiens	0.0	0.0	0.0	0.0	0.0	0.0	0.0	0.0	0.0	0.0	0.0	0.0	0.0	0.0	0.0	0.0	0.0	0.0	0.0	0.0
TMEM178A	130733	symbol	H. sapiens	130733	H. sapiens	0.0	0.0	0.0	0.0	0.0	0.0	0.0	0.0	0.0	0.0	0.0	0.0	0.0	0.0	0.0	0.0	0.0	0.0	0.0	0.0
AC004943.1						nan	nan	nan	nan	nan	nan	nan	nan	nan	nan	nan	nan	nan	nan	nan	nan	nan	nan	nan	nan
MIR31HG	554202	symbol	H. sapiens	554202	H. sapiens	0.0	0.0	0.0	0.0	0.0	0.0	0.0	0.0	0.0	0.0	0.0	0.0	0.0	0.0	0.0	0.0	0.0	0.0	0.0	0.0
NPEPL1	79716	symbol	H. sapiens	79716	H. sapiens	0.0	0.0	0.0	0.0	0.0	0.0	0.0	0.0	0.0	0.0	0.0	0.0	0.0	0.0	0.0	0.0	0.0	0.0	0.0	0.0
CAMTA2-AS1	101927979	symbol	H. sapiens	101927979	H. sapiens	0.0	0.0	0.0	0.0	0.0	0.0	0.0	0.0	0.0	0.0	0.0	0.0	0.0	0.0	0.0	0.0	0.0	0.0	0.0	0.0
ZNF747	65988	symbol	H. sapiens	65988	H. sapiens	0.0	0.0	0.0	0.0	0.0	0.0	0.0	0.0	0.0	0.0	0.0	0.0	0.0	0.0	0.0	0.0	0.0	0.0	0.0	0.0
ZNF737	100129842	symbol	H. sapiens	100129842	H. sapiens	0.0	0.0	0.0	0.0	0.0	0.0	0.0	0.0	0.0	0.0	0.0	0.0	0.0	0.0	0.0	0.0	0.0	0.0	0.0	0.0
ZNF732	654254	symbol	H. sapiens	654254	H. sapiens	0.0	0.0	0.0	0.0	0.0	0.0	0.0	0.0	0.0	0.0	0.0	0.0	0.0	0.0	0.0	0.0	0.0	0.0	0.0	0.0
ZNF843	283933	symbol	H. sapiens	283933	H. sapiens	0.0	0.0	0.0	0.0	0.0	0.0	0.0	0.0	0.0	0.0	0.0	0.0	0.0	0.0	0.0	0.0	0.0	0.0	0.0	0.0
ZCCHC24	219654	symbol	H. sapiens	219654	H. sapiens	0.0	0.0	0.0	0.0	0.0	0.0	0.0	0.0	0.0	0.0	0.0	0.0	0.0	0.0	0.0	0.0	0.0	0.0	0.0	0.0
MRFAP1P1	105373384	symbol	H. sapiens	105373384	H. sapiens	0.0	0.0	0.0	0.0	0.0	0.0	0.0	0.0	0.0	0.0	0.0	0.0	0.0	0.0	0.0	0.0	0.0	0.0	0.0	0.0
AC016251.2						nan	nan	nan	nan	nan	nan	nan	nan	nan	nan	nan	nan	nan	nan	nan	nan	nan	nan	nan	nan
AL592295.4						nan	nan	nan	nan	nan	nan	nan	nan	nan	nan	nan	nan	nan	nan	nan	nan	nan	nan	nan	nan
ZNF688	146542	symbol	H. sapiens	146542	H. sapiens	0.0	0.0	0.0	0.0	0.0	0.0	0.0	0.0	0.0	0.0	0.0	0.0	0.0	0.0	0.0	0.0	0.0	0.0	0.0	0.0
ACAP1	9744	symbol	H. sapiens	9744	H. sapiens	0.0	0.0	0.0	0.0	1.0	0.0	0.0	0.0	0.0	0.0	0.0	0.0	0.0	0.0	0.0	0.0	0.0	0.0	0.0	0.0
ACAT2	39	symbol	H. sapiens	39	H. sapiens	0.0	0.0	0.0	0.0	0.0	0.0	0.0	0.0	0.0	0.0	0.0	0.0	0.0	0.0	0.0	0.0	0.0	0.0	0.0	0.0
ZNF626	199777	symbol	H. sapiens	199777	H. sapiens	0.0	0.0	0.0	0.0	0.0	0.0	0.0	0.0	0.0	0.0	0.0	0.0	0.0	0.0	0.0	0.0	0.0	0.0	0.0	0.0
C2orf74	339804	symbol	H. sapiens	339804	H. sapiens	0.0	0.0	0.0	0.0	0.0	0.0	0.0	0.0	0.0	0.0	0.0	0.0	0.0	0.0	0.0	0.0	0.0	0.0	0.0	0.0
AC015819.1						nan	nan	nan	nan	nan	nan	nan	nan	nan	nan	nan	nan	nan	nan	nan	nan	nan	nan	nan	nan
C2orf68	388969	symbol	H. sapiens	388969	H. sapiens	0.0	0.0	0.0	0.0	0.0	0.0	0.0	0.0	0.0	0.0	0.0	0.0	0.0	0.0	0.0	0.0	0.0	0.0	0.0	0.0
LINC02035	100129550	symbol	H. sapiens	100129550	H. sapiens	0.0	0.0	0.0	0.0	0.0	0.0	0.0	0.0	0.0	0.0	0.0	0.0	0.0	0.0	0.0	0.0	0.0	0.0	0.0	0.0
PENK	5179	symbol	H. sapiens	5179	H. sapiens	0.0	0.0	0.0	0.0	0.0	0.0	0.0	0.0	0.0	0.0	0.0	0.0	0.0	0.0	0.0	0.0	0.0	0.0	0.0	0.0
C2orf16	84226	gene_synonym	H. sapiens	84226	H. sapiens	0.0	0.0	0.0	0.0	0.0	0.0	0.0	0.0	0.0	0.0	0.0	0.0	0.0	0.0	0.0	0.0	0.0	0.0	0.0	0.0
LINC02021	105374104	symbol	H. sapiens	105374104	H. sapiens	0.0	0.0	0.0	0.0	0.0	0.0	0.0	0.0	0.0	0.0	0.0	0.0	0.0	0.0	0.0	0.0	0.0	0.0	0.0	0.0
ACACA	31	symbol	H. sapiens	31	H. sapiens	0.0	0.0	0.0	0.0	0.0	0.0	0.0	0.0	0.0	0.0	0.0	0.0	0.0	0.0	0.0	0.0	0.0	0.0	0.0	0.0
LINC02076	400579	symbol	H. sapiens	400579	H. sapiens	0.0	0.0	0.0	0.0	0.0	0.0	0.0	0.0	0.0	0.0	0.0	0.0	0.0	0.0	0.0	0.0	0.0	0.0	0.0	0.0
ZNF594	84622	symbol	H. sapiens	84622	H. sapiens	0.0	0.0	0.0	0.0	0.0	0.0	0.0	0.0	0.0	0.0	0.0	0.0	0.0	0.0	0.0	0.0	0.0	0.0	0.0	0.0
SULF1	23213	symbol	H. sapiens	23213	H. sapiens	0.0	0.0	1.0	1.0	0.0	0.0	0.0	0.0	0.0	0.0	0.0	0.0	0.0	0.0	0.0	0.0	0.0	0.0	0.0	0.0
ZNF578	147660	symbol	H. sapiens	147660	H. sapiens	0.0	0.0	0.0	0.0	0.0	0.0	0.0	0.0	0.0	0.0	0.0	0.0	0.0	0.0	0.0	0.0	0.0	0.0	0.0	0.0
ZNF575	284346	symbol	H. sapiens	284346	H. sapiens	0.0	0.0	0.0	0.0	0.0	0.0	0.0	0.0	0.0	0.0	0.0	0.0	0.0	0.0	0.0	0.0	0.0	0.0	0.0	0.0
ZNF560	147741	symbol	H. sapiens	147741	H. sapiens	0.0	0.0	0.0	0.0	0.0	0.0	0.0	0.0	0.0	0.0	0.0	0.0	0.0	0.0	0.0	0.0	0.0	0.0	0.0	0.0
ZNF556	80032	symbol	H. sapiens	80032	H. sapiens	0.0	0.0	0.0	0.0	0.0	0.0	0.0	0.0	0.0	0.0	0.0	0.0	0.0	0.0	0.0	0.0	0.0	0.0	0.0	0.0
AC018653.3						nan	nan	nan	nan	nan	nan	nan	nan	nan	nan	nan	nan	nan	nan	nan	nan	nan	nan	nan	nan
ZNF541	84215	symbol	H. sapiens	84215	H. sapiens	0.0	0.0	0.0	0.0	0.0	0.0	0.0	0.0	0.0	0.0	0.0	0.0	0.0	0.0	0.0	0.0	0.0	0.0	0.0	0.0
GLMP	112770	symbol	H. sapiens	112770	H. sapiens	0.0	0.0	0.0	0.0	0.0	0.0	0.0	0.0	0.0	0.0	0.0	0.0	0.0	0.0	0.0	0.0	0.0	0.0	0.0	0.0
SPIRE1	56907	symbol	H. sapiens	56907	H. sapiens	0.0	0.0	0.0	0.0	0.0	0.0	0.0	0.0	0.0	0.0	0.0	0.0	0.0	1.0	0.0	0.0	0.0	0.0	0.0	0.0
ZNF517	340385	symbol	H. sapiens	340385	H. sapiens	0.0	0.0	0.0	0.0	0.0	0.0	0.0	0.0	0.0	0.0	0.0	0.0	0.0	0.0	0.0	0.0	0.0	0.0	0.0	0.0
GLRX	2745	symbol	H. sapiens	2745	H. sapiens	0.0	1.0	0.0	0.0	0.0	0.0	0.0	0.0	0.0	0.0	0.0	0.0	0.0	0.0	0.0	0.0	0.0	0.0	0.0	0.0
ZNF506	440515	symbol	H. sapiens	440515	H. sapiens	0.0	0.0	0.0	0.0	0.0	0.0	0.0	0.0	0.0	0.0	0.0	0.0	0.0	0.0	0.0	0.0	0.0	0.0	0.0	0.0
ZNF502	91392	symbol	H. sapiens	91392	H. sapiens	0.0	0.0	0.0	0.0	0.0	0.0	0.0	0.0	0.0	0.0	0.0	0.0	0.0	0.0	0.0	0.0	0.0	0.0	0.0	0.0
ZNF501	115560	symbol	H. sapiens	115560	H. sapiens	0.0	0.0	0.0	0.0	0.0	0.0	0.0	0.0	0.0	0.0	0.0	0.0	0.0	0.0	0.0	0.0	0.0	0.0	0.0	0.0
AC004706.4						nan	nan	nan	nan	nan	nan	nan	nan	nan	nan	nan	nan	nan	nan	nan	nan	nan	nan	nan	nan
CA11	770	symbol	H. sapiens	770	H. sapiens	0.0	0.0	0.0	0.0	0.0	0.0	0.0	0.0	0.0	0.0	0.0	0.0	0.0	0.0	0.0	0.0	0.0	0.0	0.0	0.0
KRT19	3880	symbol	H. sapiens	3880	H. sapiens	0.0	0.0	0.0	0.0	0.0	0.0	0.0	0.0	0.0	0.0	0.0	0.0	0.0	0.0	0.0	0.0	0.0	0.0	0.0	0.0
TSC2	7249	symbol	H. sapiens	7249	H. sapiens	0.0	0.0	0.0	0.0	1.0	0.0	0.0	0.0	0.0	0.0	0.0	0.0	0.0	0.0	0.0	0.0	0.0	0.0	0.0	0.0
COBLL1	22837	symbol	H. sapiens	22837	H. sapiens	0.0	0.0	0.0	0.0	0.0	0.0	1.0	0.0	0.0	0.0	0.0	0.0	0.0	1.0	0.0	0.0	0.0	0.0	0.0	0.0
ACBD4	79777	symbol	H. sapiens	79777	H. sapiens	0.0	0.0	1.0	0.0	0.0	0.0	0.0	0.0	0.0	0.0	0.0	0.0	0.0	0.0	0.0	0.0	0.0	0.0	0.0	0.0
TUFT1	7286	symbol	H. sapiens	7286	H. sapiens	1.0	0.0	0.0	0.0	0.0	0.0	0.0	0.0	1.0	0.0	0.0	0.0	0.0	0.0	0.0	0.0	0.0	0.0	0.0	0.0
TSHR	7253	symbol	H. sapiens	7253	H. sapiens	0.0	0.0	0.0	0.0	0.0	0.0	0.0	0.0	0.0	0.0	0.0	0.0	0.0	0.0	0.0	0.0	0.0	0.0	0.0	0.0
NUDT4B	440672	symbol	H. sapiens	440672	H. sapiens	0.0	0.0	0.0	0.0	0.0	0.0	0.0	0.0	0.0	0.0	0.0	0.0	0.0	0.0	0.0	0.0	0.0	0.0	0.0	0.0
ZNF487	642819	symbol	H. sapiens	642819	H. sapiens	0.0	0.0	0.0	0.0	0.0	0.0	0.0	0.0	0.0	0.0	0.0	0.0	0.0	0.0	0.0	0.0	0.0	0.0	0.0	0.0
ZNF486	90649	symbol	H. sapiens	90649	H. sapiens	0.0	0.0	0.0	0.0	0.0	0.0	0.0	0.0	0.0	0.0	0.0	0.0	0.0	0.0	0.0	0.0	0.0	0.0	0.0	0.0
GMIP	51291	symbol	H. sapiens	51291	H. sapiens	0.0	0.0	0.0	0.0	1.0	0.0	0.0	0.0	0.0	0.0	0.0	0.0	0.0	0.0	0.0	0.0	0.0	0.0	0.0	0.0
ZNF474	133923	symbol	H. sapiens	133923	H. sapiens	0.0	0.0	0.0	0.0	0.0	0.0	0.0	0.0	0.0	0.0	0.0	0.0	0.0	0.0	0.0	0.0	0.0	0.0	0.0	0.0
ZNF469	84627	symbol	H. sapiens	84627	H. sapiens	0.0	0.0	0.0	0.0	0.0	0.0	0.0	0.0	0.0	0.0	0.0	0.0	0.0	0.0	0.0	0.0	0.0	0.0	0.0	0.0
NUDT18	79873	symbol	H. sapiens	79873	H. sapiens	0.0	0.0	0.0	0.0	0.0	0.0	0.0	0.0	0.0	0.0	0.0	0.0	0.0	0.0	0.0	0.0	0.0	0.0	0.0	0.0
ZNF430	80264	symbol	H. sapiens	80264	H. sapiens	0.0	0.0	0.0	0.0	0.0	0.0	0.0	0.0	0.0	0.0	0.0	0.0	0.0	0.0	0.0	0.0	0.0	0.0	0.0	0.0
MIPEP	4285	symbol	H. sapiens	4285	H. sapiens	0.0	0.0	0.0	0.0	0.0	0.0	0.0	0.0	0.0	0.0	0.0	0.0	0.0	0.0	0.0	0.0	0.0	0.0	0.0	0.0
PGLS	25796	symbol	H. sapiens	25796	H. sapiens	0.0	0.0	0.0	0.0	0.0	0.0	0.0	0.0	0.0	0.0	0.0	0.0	0.0	0.0	0.0	0.0	0.0	0.0	0.0	0.0
RNU6-915P	106481923	symbol	H. sapiens	106481923	H. sapiens	0.0	0.0	0.0	0.0	0.0	0.0	0.0	0.0	0.0	0.0	0.0	0.0	0.0	0.0	0.0	0.0	0.0	0.0	0.0	0.0
MIR1915HG	399726	symbol	H. sapiens	399726	H. sapiens	0.0	0.0	0.0	0.0	0.0	0.0	0.0	0.0	0.0	0.0	0.0	0.0	0.0	0.0	0.0	0.0	0.0	0.0	0.0	0.0
TTC8	123016	symbol	H. sapiens	123016	H. sapiens	0.0	0.0	0.0	0.0	0.0	0.0	0.0	0.0	0.0	0.0	0.0	0.0	0.0	0.0	0.0	0.0	0.0	0.0	0.0	0.0
TTC6	319089	symbol	H. sapiens	319089	H. sapiens	0.0	0.0	0.0	0.0	0.0	0.0	0.0	0.0	0.0	0.0	0.0	0.0	0.0	0.0	0.0	0.0	0.0	0.0	0.0	0.0
TTC3	7267	symbol	H. sapiens	7267	H. sapiens	0.0	0.0	0.0	0.0	0.0	0.0	0.0	0.0	0.0	0.0	0.0	0.0	0.0	0.0	0.0	0.0	0.0	0.0	0.0	0.0
CARF	79800	symbol	H. sapiens	79800	H. sapiens	0.0	0.0	0.0	0.0	0.0	0.0	0.0	0.0	0.0	0.0	0.0	0.0	0.0	0.0	0.0	0.0	0.0	0.0	0.0	0.0
CAV1	857	symbol	H. sapiens	857	H. sapiens	0.0	0.0	0.0	0.0	1.0	0.0	0.0	1.0	0.0	0.0	0.0	0.0	0.0	0.0	0.0	0.0	0.0	0.0	0.0	0.0
SLC35E2B	728661	symbol	H. sapiens	728661	H. sapiens	0.0	0.0	0.0	0.0	0.0	0.0	0.0	0.0	0.0	1.0	0.0	0.0	0.0	0.0	0.0	0.0	0.0	0.0	0.0	0.0
IDI2-AS1	55853	symbol	H. sapiens	55853	H. sapiens	0.0	0.0	0.0	0.0	0.0	0.0	0.0	0.0	0.0	0.0	0.0	0.0	0.0	0.0	0.0	0.0	0.0	0.0	0.0	0.0
GNG7	2788	symbol	H. sapiens	2788	H. sapiens	0.0	0.0	0.0	0.0	0.0	0.0	0.0	0.0	0.0	0.0	0.0	0.0	0.0	0.0	0.0	0.0	0.0	0.0	0.0	0.0
AP001029.2						nan	nan	nan	nan	nan	nan	nan	nan	nan	nan	nan	nan	nan	nan	nan	nan	nan	nan	nan	nan
AP001029.1						nan	nan	nan	nan	nan	nan	nan	nan	nan	nan	nan	nan	nan	nan	nan	nan	nan	nan	nan	nan
CMKLR2	2825	symbol	H. sapiens	2825	H. sapiens	0.0	0.0	0.0	0.0	0.0	0.0	0.0	0.0	0.0	0.0	0.0	0.0	0.0	0.0	0.0	0.0	0.0	0.0	0.0	0.0
AL513122.1						nan	nan	nan	nan	nan	nan	nan	nan	nan	nan	nan	nan	nan	nan	nan	nan	nan	nan	nan	nan
ZNF382	84911	symbol	H. sapiens	84911	H. sapiens	0.0	0.0	0.0	0.0	0.0	0.0	0.0	0.0	0.0	0.0	0.0	0.0	0.0	0.0	0.0	0.0	0.0	0.0	0.0	0.0
TCTN2	79867	symbol	H. sapiens	79867	H. sapiens	0.0	0.0	0.0	0.0	0.0	0.0	0.0	0.0	0.0	0.0	0.0	0.0	0.0	0.0	0.0	0.0	0.0	0.0	0.0	0.0
ZNF362	149076	symbol	H. sapiens	149076	H. sapiens	0.0	0.0	0.0	0.0	0.0	0.0	0.0	0.0	0.0	0.0	0.0	0.0	0.0	0.0	0.0	0.0	0.0	0.0	0.0	0.0
RPSAP47	389672	symbol	H. sapiens	389672	H. sapiens	0.0	0.0	0.0	0.0	0.0	0.0	0.0	0.0	0.0	0.0	0.0	0.0	0.0	0.0	0.0	0.0	0.0	0.0	0.0	0.0
ZNF358	140467	symbol	H. sapiens	140467	H. sapiens	0.0	0.0	0.0	0.0	0.0	0.0	0.0	0.0	0.0	0.0	0.0	0.0	0.0	0.0	0.0	0.0	0.0	0.0	0.0	0.0
ABI3BP	25890	symbol	H. sapiens	25890	H. sapiens	1.0	0.0	0.0	0.0	0.0	0.0	0.0	0.0	0.0	0.0	0.0	0.0	0.0	0.0	0.0	0.0	0.0	0.0	0.0	0.0
CRYZL2P	730102	symbol	H. sapiens	730102	H. sapiens	0.0	0.0	0.0	0.0	0.0	0.0	0.0	0.0	0.0	0.0	0.0	0.0	0.0	0.0	0.0	0.0	0.0	0.0	0.0	0.0
NRBP2	340371	symbol	H. sapiens	340371	H. sapiens	0.0	0.0	0.0	0.0	0.0	0.0	0.0	0.0	0.0	0.0	0.0	1.0	0.0	0.0	0.0	0.0	0.0	0.0	0.0	0.0
ZNF300	91975	symbol	H. sapiens	91975	H. sapiens	0.0	0.0	0.0	0.0	0.0	0.0	0.0	0.0	0.0	0.0	0.0	0.0	0.0	0.0	0.0	0.0	0.0	0.0	0.0	0.0
TMEM132B	114795	symbol	H. sapiens	114795	H. sapiens	0.0	0.0	0.0	0.0	0.0	0.0	0.0	0.0	0.0	0.0	0.0	0.0	0.0	0.0	0.0	0.0	0.0	0.0	0.0	0.0
MIR613	693198	symbol	H. sapiens	693198	H. sapiens	0.0	0.0	0.0	0.0	0.0	0.0	0.0	0.0	0.0	0.0	0.0	0.0	0.0	0.0	0.0	0.0	0.0	0.0	0.0	0.0
HAUS4	54930	symbol	H. sapiens	54930	H. sapiens	0.0	0.0	0.0	0.0	0.0	0.0	0.0	0.0	0.0	0.0	0.0	0.0	0.0	0.0	0.0	0.0	0.0	0.0	0.0	0.0
HAUS7	55559	symbol	H. sapiens	55559	H. sapiens	0.0	0.0	0.0	0.0	0.0	0.0	0.0	0.0	0.0	0.0	0.0	0.0	0.0	0.0	0.0	0.0	0.0	0.0	0.0	0.0
CYP51A1	1595	symbol	H. sapiens	1595	H. sapiens	0.0	1.0	0.0	0.0	0.0	0.0	0.0	0.0	0.0	0.0	0.0	0.0	0.0	0.0	0.0	0.0	0.0	0.0	0.0	0.0
CBLB	868	symbol	H. sapiens	868	H. sapiens	0.0	0.0	0.0	1.0	0.0	0.0	0.0	1.0	0.0	0.0	0.0	0.0	0.0	0.0	0.0	0.0	0.0	0.0	0.0	0.0
CBR3	874	symbol	H. sapiens	874	H. sapiens	0.0	1.0	0.0	0.0	0.0	0.0	0.0	0.0	0.0	0.0	1.0	0.0	0.0	0.0	0.0	0.0	0.0	0.0	0.0	0.0
CBSL	875	gene_synonym	H. sapiens	875	H. sapiens	0.0	1.0	1.0	0.0	0.0	0.0	0.0	0.0	0.0	0.0	0.0	0.0	0.0	0.0	0.0	0.0	0.0	0.0	0.0	0.0
NRCAM	4897	symbol	H. sapiens	4897	H. sapiens	0.0	0.0	0.0	0.0	0.0	0.0	1.0	0.0	0.0	0.0	0.0	0.0	0.0	0.0	0.0	0.0	0.0	0.0	0.0	0.0
RPSAP15	220885	symbol	H. sapiens	220885	H. sapiens	0.0	0.0	0.0	0.0	0.0	0.0	0.0	0.0	0.0	0.0	0.0	0.0	0.0	0.0	0.0	0.0	0.0	0.0	0.0	0.0
PHYH	5264	symbol	H. sapiens	5264	H. sapiens	0.0	1.0	0.0	0.0	0.0	0.0	0.0	0.0	0.0	0.0	0.0	0.0	0.0	0.0	0.0	0.0	0.0	0.0	0.0	0.0
CBX6	23466	symbol	H. sapiens	23466	H. sapiens	0.0	0.0	0.0	0.0	0.0	0.0	0.0	0.0	0.0	0.0	0.0	0.0	0.0	0.0	0.0	0.0	0.0	0.0	0.0	0.0
CBX2	84733	symbol	H. sapiens	84733	H. sapiens	0.0	0.0	0.0	0.0	0.0	0.0	0.0	0.0	0.0	0.0	0.0	0.0	0.0	0.0	0.0	0.0	0.0	0.0	0.0	0.0
ZKSCAN8P1	651302	symbol	H. sapiens	651302	H. sapiens	0.0	0.0	0.0	0.0	0.0	0.0	0.0	0.0	0.0	0.0	0.0	0.0	0.0	0.0	0.0	0.0	0.0	0.0	0.0	0.0
THBS2	7058	symbol	H. sapiens	7058	H. sapiens	1.0	0.0	1.0	1.0	0.0	0.0	0.0	0.0	0.0	0.0	0.0	0.0	0.0	0.0	0.0	0.0	0.0	0.0	0.0	0.0
THBS1	7057	symbol	H. sapiens	7057	H. sapiens	1.0	0.0	1.0	1.0	0.0	0.0	1.0	0.0	0.0	0.0	0.0	0.0	0.0	0.0	0.0	0.0	0.0	1.0	1.0	0.0
THBS3	7059	symbol	H. sapiens	7059	H. sapiens	1.0	0.0	1.0	1.0	0.0	0.0	0.0	0.0	0.0	0.0	0.0	0.0	0.0	0.0	0.0	0.0	0.0	0.0	0.0	0.0
TCF7L1	83439	symbol	H. sapiens	83439	H. sapiens	0.0	0.0	0.0	0.0	0.0	0.0	0.0	0.0	0.0	0.0	0.0	0.0	0.0	0.0	0.0	0.0	0.0	0.0	0.0	0.0
MEF2C	4208	symbol	H. sapiens	4208	H. sapiens	0.0	0.0	0.0	0.0	0.0	0.0	0.0	0.0	0.0	0.0	0.0	0.0	0.0	0.0	0.0	0.0	0.0	0.0	0.0	0.0
PIGQ	9091	symbol	H. sapiens	9091	H. sapiens	0.0	0.0	0.0	0.0	0.0	0.0	0.0	0.0	0.0	0.0	0.0	0.0	0.0	0.0	0.0	0.0	0.0	0.0	0.0	0.0
LRRC2	79442	symbol	H. sapiens	79442	H. sapiens	0.0	0.0	0.0	0.0	0.0	0.0	0.0	0.0	0.0	0.0	0.0	0.0	0.0	0.0	0.0	0.0	0.0	0.0	0.0	0.0
ZNF213	7760	symbol	H. sapiens	7760	H. sapiens	0.0	0.0	0.0	0.0	0.0	0.0	0.0	0.0	0.0	0.0	0.0	0.0	0.0	0.0	0.0	0.0	0.0	0.0	0.0	0.0
AL135925.1						nan	nan	nan	nan	nan	nan	nan	nan	nan	nan	nan	nan	nan	nan	nan	nan	nan	nan	nan	nan
[truncated: 667 more rows]

## Sheet: Enrichment
GroupID	Category	Term	Description	LogP	Log(q-value)	Genes	Symbols	InTerm_InList
1_Summary	GO Molecular Functions	GO:0005201	extracellular matrix structural constituent	-12.3574	-8.65854	176,633,1278,1281,1291,1292,1293,1295,1296,1301,1302,1404,1462,1634,2192,2200,2201,2335,3908,4147,4148,4239,5549,7057,7058,7059,7286,7373,8076,8425,10085,10516,10631,25878,25890,30008,50509,54829,83872,127435,131873	ACAN,BGN,COL1A2,COL3A1,COL6A1,COL6A2,COL6A3,COL8A1,COL8A2,COL11A1,COL11A2,HAPLN1,VCAN,DCN,FBLN1,FBN1,FBN2,FN1,LAMA2,MATN2,MATN3,MFAP4,PRELP,THBS1,THBS2,THBS3,TUFT1,COL14A1,MFAP5,LTBP4,EDIL3,FBLN5,POSTN,MXRA5,ABI3BP,EFEMP2,COL5A3,ASPN,HMCN1,PODN,COL6A6	41/-
1_Member	GO Molecular Functions	GO:0005201	extracellular matrix structural constituent	-12.3574	-8.65854	176,633,1278,1281,1291,1292,1293,1295,1296,1301,1302,1404,1462,1634,2192,2200,2201,2335,3908,4147,4148,4239,5549,7057,7058,7059,7286,7373,8076,8425,10085,10516,10631,25878,25890,30008,50509,54829,83872,127435,131873	ACAN,BGN,COL1A2,COL3A1,COL6A1,COL6A2,COL6A3,COL8A1,COL8A2,COL11A1,COL11A2,HAPLN1,VCAN,DCN,FBLN1,FBN1,FBN2,FN1,LAMA2,MATN2,MATN3,MFAP4,PRELP,THBS1,THBS2,THBS3,TUFT1,COL14A1,MFAP5,LTBP4,EDIL3,FBLN5,POSTN,MXRA5,ABI3BP,EFEMP2,COL5A3,ASPN,HMCN1,PODN,COL6A6	41/166
1_Member	GO Molecular Functions	GO:0030020	extracellular matrix structural constituent conferring tensile strength	-4.4301	-2.15811	1278,1281,1291,1292,1293,1295,1296,1301,1302,7373,50509,131873	COL1A2,COL3A1,COL6A1,COL6A2,COL6A3,COL8A1,COL8A2,COL11A1,COL11A2,COL14A1,COL5A3,COL6A6	12/45
2_Summary	GO Molecular Functions	GO:0016616	oxidoreductase activity, acting on the CH-OH group of donors, NAD or NADP as acceptor	-9.56693	-6.16908	124,125,127,128,130,874,1962,2194,2539,3156,3417,3418,4199,5226,7358,7923,8574,9196,9563,26227,50814,51084,51144,51171,51478,56898,79154,112724,115817,145482,317749,37,216,239,875,1346,1428,1549,1564,1595,1717,1718,1727,1734,1806,2329,2745,2946,3045,3992,4329,4512,4513,4514,4846,5264,5498,5740,6307,6309,6319,6713,7108,7296,8991,9415,9601,10157,10797,10998,22952,23474,23498,29958,50507,51449,51734…	ADH1A,ADH1B,ADH4,ADH5,ADH6,CBR3,EHHADH,FASN,G6PD,HMGCR,IDH1,IDH2,ME1,PGD,UGDH,HSD17B8,AKR7A2,KCNAB3,H6PD,PHGDH,NSDHL,CRYL1,HSD17B12,HSD17B14,HSD17B7,BDH2,DHRS11,RDH13,DHRS1,PTGR2,DHRS4L2,ACADVL,ALDH1A1,ALOX12,CBS,COX7A1,CRYM,CYP2A7,CYP2D7,CYP51A1,DHCR7,DHCR24,CYB5R3,DIO2,DPYD,FMO4,GLRX,GSTM2,HBD,FADS1,ALDH6A1,COX1,COX2,COX3,NOS3,PHYH,PPOX,PTGIS,MSMO1,SC5D,SCD,SQLE,TM7SF2,TXNRD1,SELENBP1,FADS2,PDI…	93/-
2_Member	GO Molecular Functions	GO:0016616	oxidoreductase activity, acting on the CH-OH group of donors, NAD or NADP as acceptor	-9.56693	-6.16908	124,125,127,128,130,874,1962,2194,2539,3156,3417,3418,4199,5226,7358,7923,8574,9196,9563,26227,50814,51084,51144,51171,51478,56898,79154,112724,115817,145482,317749	ADH1A,ADH1B,ADH4,ADH5,ADH6,CBR3,EHHADH,FASN,G6PD,HMGCR,IDH1,IDH2,ME1,PGD,UGDH,HSD17B8,AKR7A2,KCNAB3,H6PD,PHGDH,NSDHL,CRYL1,HSD17B12,HSD17B14,HSD17B7,BDH2,DHRS11,RDH13,DHRS1,PTGR2,DHRS4L2	31/125
2_Member	GO Molecular Functions	GO:0016614	oxidoreductase activity, acting on CH-OH group of donors	-8.68206	-5.58524	124,125,127,128,130,874,1962,2194,2539,3156,3417,3418,4199,5226,7358,7923,8574,9196,9563,26227,50814,51084,51144,51171,51478,56898,79154,112724,115817,145482,317749	ADH1A,ADH1B,ADH4,ADH5,ADH6,CBR3,EHHADH,FASN,G6PD,HMGCR,IDH1,IDH2,ME1,PGD,UGDH,HSD17B8,AKR7A2,KCNAB3,H6PD,PHGDH,NSDHL,CRYL1,HSD17B12,HSD17B14,HSD17B7,BDH2,DHRS11,RDH13,DHRS1,PTGR2,DHRS4L2	31/135
2_Member	GO Molecular Functions	GO:0016491	oxidoreductase activity	-7.52187	-4.52195	37,124,125,127,128,130,216,239,874,875,1346,1428,1549,1564,1595,1717,1718,1727,1734,1806,1962,2194,2329,2539,2745,2946,3045,3156,3417,3418,3992,4199,4329,4512,4513,4514,4846,5226,5264,5498,5740,6307,6309,6319,6713,7108,7296,7358,7923,8574,8991,9196,9415,9563,9601,10157,10797,10998,22952,23474,23498,26227,29958,50507,50814,51084,51144,51171,51449,51478,51734,55328,56898,57179,64780,79154,79901,799…	ACADVL,ADH1A,ADH1B,ADH4,ADH5,ADH6,ALDH1A1,ALOX12,CBR3,CBS,COX7A1,CRYM,CYP2A7,CYP2D7,CYP51A1,DHCR7,DHCR24,CYB5R3,DIO2,DPYD,EHHADH,FASN,FMO4,G6PD,GLRX,GSTM2,HBD,HMGCR,IDH1,IDH2,FADS1,ME1,ALDH6A1,COX1,COX2,COX3,NOS3,PGD,PHYH,PPOX,PTGIS,MSMO1,SC5D,SCD,SQLE,TM7SF2,TXNRD1,UGDH,HSD17B8,AKR7A2,SELENBP1,KCNAB3,FADS2,H6PD,PDIA4,AASS,MTHFD2,SLC27A5,CYP2G1P,ETHE1,HAAO,PHGDH,DMGDH,NOX4,NSDHL,CRYL1,HSD17B12,HS…	91/731
2_Member	GO Molecular Functions	GO:0051287	NAD binding	-5.74573	-3.04684	127,216,1727,1962,3417,3418,4199,7358,7923,22933,26227,51084,51547,55328,56898	ADH4,ALDH1A1,CYB5R3,EHHADH,IDH1,IDH2,ME1,UGDH,HSD17B8,SIRT2,PHGDH,CRYL1,SIRT7,RNLS,BDH2	15/53
3_Summary	GO Molecular Functions	GO:0005539	glycosaminoglycan binding	-9.21166	-5.9899	176,333,566,633,652,1301,1302,1404,1462,1634,1842,2200,2252,2254,2335,3697,3990,4856,5212,5549,5764,5788,7057,7058,7059,7123,7130,8425,9037,9388,10631,11096,23213,27329,30008,50509,51144,57045,57214,64388,129804,145864,146760,151887,100507588,37,875,1104,1622,7086,10468,24142,79690,79777	ACAN,APLP1,AZU1,BGN,BMP4,COL11A1,COL11A2,HAPLN1,VCAN,DCN,ECM2,FBN1,FGF7,FGF9,FN1,ITIH1,LIPC,CCN3,VIT,PRELP,PTN,PTPRC,THBS1,THBS2,THBS3,CLEC3B,TNFAIP6,LTBP4,SEMA5A,LIPG,POSTN,ADAMTS5,SULF1,ANGPTL3,EFEMP2,COL5A3,HSD17B12,TWSG1,CEMIP,GREM2,FBLN7,HAPLN3,RTN4RL1,CCDC80,TGFBR3L,ACADVL,CBS,RCC1,DBI,TKT,FST,NAA80,GAL3ST4,ACBD4	54/-
3_Member	GO Molecular Functions	GO:0005539	glycosaminoglycan binding	-9.21166	-5.9899	176,333,566,633,652,1301,1302,1404,1462,1634,1842,2200,2252,2254,2335,3697,3990,4856,5212,5549,5764,5788,7057,7058,7059,7123,7130,8425,9037,9388,10631,11096,23213,27329,30008,50509,51144,57045,57214,64388,129804,145864,146760,151887,100507588	ACAN,APLP1,AZU1,BGN,BMP4,COL11A1,COL11A2,HAPLN1,VCAN,DCN,ECM2,FBN1,FGF7,FGF9,FN1,ITIH1,LIPC,CCN3,VIT,PRELP,PTN,PTPRC,THBS1,THBS2,THBS3,CLEC3B,TNFAIP6,LTBP4,SEMA5A,LIPG,POSTN,ADAMTS5,SULF1,ANGPTL3,EFEMP2,COL5A3,HSD17B12,TWSG1,CEMIP,GREM2,FBLN7,HAPLN3,RTN4RL1,CCDC80,TGFBR3L	45/239
3_Member	GO Molecular Functions	GO:0008201	heparin binding	-6.02038	-3.22506	333,566,652,1301,1302,1842,2200,2252,2254,2335,3990,4856,5549,5764,5788,7057,7058,7059,7123,9388,10631,11096,27329,30008,50509,51144,57045,64388,129804,146760,151887	APLP1,AZU1,BMP4,COL11A1,COL11A2,ECM2,FBN1,FGF7,FGF9,FN1,LIPC,CCN3,PRELP,PTN,PTPRC,THBS1,THBS2,THBS3,CLEC3B,LIPG,POSTN,ADAMTS5,ANGPTL3,EFEMP2,COL5A3,HSD17B12,TWSG1,GREM2,FBLN7,RTN4RL1,CCDC80	31/174
3_Member	GO Molecular Functions	GO:1901681	sulfur compound binding	-5.68509	-3.0276	37,333,566,652,875,1104,1301,1302,1622,1842,2200,2252,2254,2335,3990,4856,5549,5764,5788,7057,7058,7059,7086,7123,9037,9388,10468,10631,11096,24142,27329,30008,50509,51144,57045,64388,79690,79777,129804,146760,151887	ACADVL,APLP1,AZU1,BMP4,CBS,RCC1,COL11A1,COL11A2,DBI,ECM2,FBN1,FGF7,FGF9,FN1,LIPC,CCN3,PRELP,PTN,PTPRC,THBS1,THBS2,THBS3,TKT,CLEC3B,SEMA5A,LIPG,FST,POSTN,ADAMTS5,NAA80,ANGPTL3,EFEMP2,COL5A3,HSD17B12,TWSG1,GREM2,GAL3ST4,ACBD4,FBLN7,RTN4RL1,CCDC80	41/273
4_Summary	GO Molecular Functions	GO:0005509	calcium ion binding	-6.39165	-3.47092	307,410,823,825,868,1004,1009,1373,1462,1954,2009,2159,2192,2200,2201,3697,3714,3949,4054,4147,4148,5099,5101,5168,5639,5648,6546,6857,7057,7058,7059,7086,7123,7130,8425,9651,10004,10085,10125,10398,10516,10938,11328,23075,23213,23236,23284,26025,30008,30846,51162,53841,54510,54795,54829,54885,56101,56102,56103,56105,56108,56109,56111,56121,57088,57526,57575,60681,64123,64800,79633,79645,79987,83…	ANXA4,ARSA,CAPN1,CAPN3,CBLB,CDH6,CDH11,CPS1,VCAN,MEGF8,EML1,F10,FBLN1,FBN1,FBN2,ITIH1,JAG2,LDLR,LTBP3,MATN2,MATN3,PCDH7,PCDH9,ENPP2,PRRG2,MASP1,SLC8A1,SYT1,THBS1,THBS2,THBS3,TKT,CLEC3B,TNFAIP6,LTBP4,PLCH2,NAALADL1,EDIL3,RASGRP1,MYL9,FBLN5,EHD1,FKBP9,SWAP70,SULF1,PLCB1,ADGRL3,PCDHGA12,EFEMP2,EHD2,EGFL7,CDHR5,PCDH18,TRPM4,ASPN,TBC1D8B,PCDHGB5,PCDHGB3,PCDHGB2,PCDHGA11,PCDHGA7,PCDHGA6,PCDHGA4,PCDHB15…	84/-
4_Member	GO Molecular Functions	GO:0005509	calcium ion binding	-6.39165	-3.47092	307,410,823,825,868,1004,1009,1373,1462,1954,2009,2159,2192,2200,2201,3697,3714,3949,4054,4147,4148,5099,5101,5168,5639,5648,6546,6857,7057,7058,7059,7086,7123,7130,8425,9651,10004,10085,10125,10398,10516,10938,11328,23075,23213,23236,23284,26025,30008,30846,51162,53841,54510,54795,54829,54885,56101,56102,56103,56105,56108,56109,56111,56121,57088,57526,57575,60681,64123,64800,79633,79645,79987,83…	ANXA4,ARSA,CAPN1,CAPN3,CBLB,CDH6,CDH11,CPS1,VCAN,MEGF8,EML1,F10,FBLN1,FBN1,FBN2,ITIH1,JAG2,LDLR,LTBP3,MATN2,MATN3,PCDH7,PCDH9,ENPP2,PRRG2,MASP1,SLC8A1,SYT1,THBS1,THBS2,THBS3,TKT,CLEC3B,TNFAIP6,LTBP4,PLCH2,NAALADL1,EDIL3,RASGRP1,MYL9,FBLN5,EHD1,FKBP9,SWAP70,SULF1,PLCB1,ADGRL3,PCDHGA12,EFEMP2,EHD2,EGFL7,CDHR5,PCDH18,TRPM4,ASPN,TBC1D8B,PCDHGB5,PCDHGB3,PCDHGB2,PCDHGA11,PCDHGA7,PCDHGA6,PCDHGA4,PCDHB15…	84/697
5_Summary	GO Molecular Functions	GO:0030695	GTPase regulator activity	-5.9697	-3.22506	216,392,393,396,577,1104,1123,2245,3156,3357,4650,6000,6915,7249,7984,8874,8997,9181,9265,9411,9744,9922,10045,10125,10156,10160,11069,22898,22999,23075,23102,23232,23236,23329,23370,25771,29984,51291,54885,55296,57514,57568,57569,57636,58480,60626,64857,79890,81554,84144,84249,85442,93627,115557,115703,115704,116986,120892,125058,152273,153090,100271927,101060389,650,857,1075,1513,1515,1609,1616…	ALDH1A1,ARHGAP1,ARHGAP4,ARHGDIA,ADGRB3,RCC1,CHN1,FGD1,HMGCR,HTR2B,MYO9B,RGS7,TBXA2R,TSC2,ARHGEF5,ARHGEF7,KALRN,ARHGEF2,CYTH3,ARHGAP29,ACAP1,IQSEC1,SH2D3A,RASGRP1,RASA4,FARP1,RAPGEF4,DENND3,RIMS1,SWAP70,TBC1D2B,TBC1D12,PLCB1,TBC1D30,ARHGEF18,TBC1D22A,RHOD,GMIP,TBC1D8B,TBC1D19,ARHGAP31,SIPA1L2,ARHGAP20,ARHGAP23,RHOU,RIC8A,PLEKHG2,RIN3,RCC1L,SYDE2,PSD2,KNDC1,TBCK,ARHGEF25,ARHGAP33,EVI5L,AGAP2,LRRK2,…	95/-
5_Member	GO Molecular Functions	GO:0030695	GTPase regulator activity	-5.9697	-3.22506	216,392,393,396,577,1104,1123,2245,3156,3357,4650,6000,6915,7249,7984,8874,8997,9181,9265,9411,9744,9922,10045,10125,10156,10160,11069,22898,22999,23075,23102,23232,23236,23329,23370,25771,29984,51291,54885,55296,57514,57568,57569,57636,58480,60626,64857,79890,81554,84144,84249,85442,93627,115557,115703,115704,116986,120892,125058,152273,153090,100271927,101060389	ALDH1A1,ARHGAP1,ARHGAP4,ARHGDIA,ADGRB3,RCC1,CHN1,FGD1,HMGCR,HTR2B,MYO9B,RGS7,TBXA2R,TSC2,ARHGEF5,ARHGEF7,KALRN,ARHGEF2,CYTH3,ARHGAP29,ACAP1,IQSEC1,SH2D3A,RASGRP1,RASA4,FARP1,RAPGEF4,DENND3,RIMS1,SWAP70,TBC1D2B,TBC1D12,PLCB1,TBC1D30,ARHGEF18,TBC1D22A,RHOD,GMIP,TBC1D8B,TBC1D19,ARHGAP31,SIPA1L2,ARHGAP20,ARHGAP23,RHOU,RIC8A,PLEKHG2,RIN3,RCC1L,SYDE2,PSD2,KNDC1,TBCK,ARHGEF25,ARHGAP33,EVI5L,AGAP2,LRRK2,…	63/487
5_Member	GO Molecular Functions	GO:0060589	nucleoside-triphosphatase regulator activity	-5.9697	-3.22506	216,392,393,396,577,1104,1123,2245,3156,3357,4650,6000,6915,7249,7984,8874,8997,9181,9265,9411,9744,9922,10045,10125,10156,10160,11069,22898,22999,23075,23102,23232,23236,23329,23370,25771,29984,51291,54885,55296,57514,57568,57569,57636,58480,60626,64857,79890,81554,84144,84249,85442,93627,115557,115703,115704,116986,120892,125058,152273,153090,100271927,101060389	ALDH1A1,ARHGAP1,ARHGAP4,ARHGDIA,ADGRB3,RCC1,CHN1,FGD1,HMGCR,HTR2B,MYO9B,RGS7,TBXA2R,TSC2,ARHGEF5,ARHGEF7,KALRN,ARHGEF2,CYTH3,ARHGAP29,ACAP1,IQSEC1,SH2D3A,RASGRP1,RASA4,FARP1,RAPGEF4,DENND3,RIMS1,SWAP70,TBC1D2B,TBC1D12,PLCB1,TBC1D30,ARHGEF18,TBC1D22A,RHOD,GMIP,TBC1D8B,TBC1D19,ARHGAP31,SIPA1L2,ARHGAP20,ARHGAP23,RHOU,RIC8A,PLEKHG2,RIN3,RCC1L,SYDE2,PSD2,KNDC1,TBCK,ARHGEF25,ARHGAP33,EVI5L,AGAP2,LRRK2,…	63/487
5_Member	GO Molecular Functions	GO:0008047	enzyme activator activity	-4.63689	-2.29974	216,392,393,396,577,650,857,1075,1123,1513,1515,1609,1616,1946,1956,2065,2192,2335,2919,3357,3481,3486,4324,4650,5295,5605,6000,6176,7249,9411,9744,10156,23102,23232,23236,23329,25771,26471,28984,51291,51582,51704,54344,54885,55296,55507,57514,57568,57569,57636,64223,79890,80777,81532,84144,93627,115703,115704,116986,120892,125058,126308,135154,153090,376497,414194,100271927,101060389	ALDH1A1,ARHGAP1,ARHGAP4,ARHGDIA,ADGRB3,BMP2,CAV1,CTSC,CHN1,CTSK,CTSV,DGKQ,DAXX,EFNA5,EGFR,ERBB3,FBLN1,FN1,CXCL1,HTR2B,IGF2,IGFBP3,MMP15,MYO9B,PIK3R1,MAP2K2,RGS7,RPLP1,TSC2,ARHGAP29,ACAP1,RASA4,TBC1D2B,TBC1D12,PLCB1,TBC1D30,TBC1D22A,NUPR1,RGCC,GMIP,AZIN1,GPRC5B,DPM3,TBC1D8B,TBC1D19,GPRC5D,ARHGAP31,SIPA1L2,ARHGAP20,ARHGAP23,MLST8,RIN3,CYB5B,MOB2,SYDE2,TBCK,ARHGAP33,EVI5L,AGAP2,LRRK2,TBC1D16,MOB3A,S…	68/591
5_Member	GO Molecular Functions	GO:0005096	GTPase activator activity	-3.92643	-1.80632	216,392,393,396,577,1123,3357,4650,6000,7249,9411,9744,10156,23102,23232,23236,23329,25771,51291,54885,55296,57514,57568,57569,57636,79890,84144,93627,115703,115704,116986,120892,125058,153090,100271927,101060389	ALDH1A1,ARHGAP1,ARHGAP4,ARHGDIA,ADGRB3,CHN1,HTR2B,MYO9B,RGS7,TSC2,ARHGAP29,ACAP1,RASA4,TBC1D2B,TBC1D12,PLCB1,TBC1D30,TBC1D22A,GMIP,TBC1D8B,TBC1D19,ARHGAP31,SIPA1L2,ARHGAP20,ARHGAP23,RIN3,SYDE2,TBCK,ARHGAP33,EVI5L,AGAP2,LRRK2,TBC1D16,DAB2IP,RASA4B,TBC1D3D	36/271
6_Summary	GO Molecular Functions	GO:0005319	lipid transporter activity	-5.59699	-2.97729	20,215,948,1149,2167,2171,6579,8273,10349,10350,10351,10650,10998,23130,23460,23461,57088,57194,57198,64220,79065,80772,114876,114879,114881,121601,134429,285973,376497,388931	ABCA2,ABCD1,CD36,CIDEA,FABP4,FABP5,SLCO1A2,SLC10A3,ABCA10,ABCA9,ABCA8,PRELID3A,SLC27A5,ATG2A,ABCA6,ABCA5,PLSCR4,ATP10A,ATP8B2,STRA6,ATG9A,CPTP,OSBPL1A,OSBPL5,OSBPL7,ANO4,STARD4,ATG9B,SLC27A1,MFSD2B	30/-
6_Member	GO Molecular Functions	GO:0005319	lipid transporter activity	-5.59699	-2.97729	20,215,948,1149,2167,2171,6579,8273,10349,10350,10351,10650,10998,23130,23460,23461,57088,57194,57198,64220,79065,80772,114876,114879,114881,121601,134429,285973,376497,388931	ABCA2,ABCD1,CD36,CIDEA,FABP4,FABP5,SLCO1A2,SLC10A3,ABCA10,ABCA9,ABCA8,PRELID3A,SLC27A5,ATG2A,ABCA6,ABCA5,PLSCR4,ATP10A,ATP8B2,STRA6,ATG9A,CPTP,OSBPL1A,OSBPL5,OSBPL7,ANO4,STARD4,ATG9B,SLC27A1,MFSD2B	30/173
6_Member	GO Molecular Functions	GO:0005324	long-chain fatty acid transporter activity	-3.33455	-1.44858	215,948,2167,2171,10998,376497	ABCD1,CD36,FABP4,FABP5,SLC27A5,SLC27A1	6/16
7_Summary	GO Molecular Functions	GO:0050839	cell adhesion molecule binding	-5.46484	-2.8924	226,302,392,800,1004,1009,1265,1281,1832,1842,1956,1968,2191,2192,2194,2200,2316,2335,2674,3417,3481,3927,4323,4430,4771,4856,4897,5339,5764,5789,6147,6231,6387,7057,7223,7430,8425,8745,8971,9230,9294,9369,10085,10516,10631,10801,10938,11096,11273,11336,22837,22871,23075,27329,53841,53942,54621,55243,55714,57126,57496,57555,79987,84623,84665,85456,91624,153090	ALDOA,ANXA2,ARHGAP1,CALD1,CDH6,CDH11,CNN2,COL3A1,DSP,ECM2,EGFR,EIF2S3,FAP,FBLN1,FASN,FBN1,FLNA,FN1,GFRA1,IDH1,IGF2,LASP1,MMP14,MYO1B,NF2,CCN3,NRCAM,PLEC,PTN,PTPRD,RPL23A,RPS26,CXCL12,THBS1,TRPC4,EZR,LTBP4,ADAM23,H1-10,RAB11B,S1PR2,NRXN3,EDIL3,FBLN5,POSTN,SEPTIN9,EHD1,ADAMTS5,ATXN2L,EXOC3,COBLL1,NLGN1,SWAP70,ANGPTL3,CDHR5,CNTN5,VSIG10,KIRREL1,TENM3,CD177,MRTFB,NLGN2,SVEP1,KIRREL3,MYPN,TNKS1BP1,NEX…	68/-
7_Member	GO Molecular Functions	GO:0050839	cell adhesion molecule binding	-5.46484	-2.8924	226,302,392,800,1004,1009,1265,1281,1832,1842,1956,1968,2191,2192,2194,2200,2316,2335,2674,3417,3481,3927,4323,4430,4771,4856,4897,5339,5764,5789,6147,6231,6387,7057,7223,7430,8425,8745,8971,9230,9294,9369,10085,10516,10631,10801,10938,11096,11273,11336,22837,22871,23075,27329,53841,53942,54621,55243,55714,57126,57496,57555,79987,84623,84665,85456,91624,153090	ALDOA,ANXA2,ARHGAP1,CALD1,CDH6,CDH11,CNN2,COL3A1,DSP,ECM2,EGFR,EIF2S3,FAP,FBLN1,FASN,FBN1,FLNA,FN1,GFRA1,IDH1,IGF2,LASP1,MMP14,MYO1B,NF2,CCN3,NRCAM,PLEC,PTN,PTPRD,RPL23A,RPS26,CXCL12,THBS1,TRPC4,EZR,LTBP4,ADAM23,H1-10,RAB11B,S1PR2,NRXN3,EDIL3,FBLN5,POSTN,SEPTIN9,EHD1,ADAMTS5,ATXN2L,EXOC3,COBLL1,NLGN1,SWAP70,ANGPTL3,CDHR5,CNTN5,VSIG10,KIRREL1,TENM3,CD177,MRTFB,NLGN2,SVEP1,KIRREL3,MYPN,TNKS1BP1,NEX…	68/558
7_Member	GO Molecular Functions	GO:0005178	integrin binding	-3.71788	-1.70024	1281,1842,1956,2191,2192,2200,2335,2674,3481,4323,4771,4856,5764,6387,7057,8425,8745,9294,10085,10516,11096,27329,57126,79987	COL3A1,ECM2,EGFR,FAP,FBLN1,FBN1,FN1,GFRA1,IGF2,MMP14,NF2,CCN3,PTN,CXCL12,THBS1,LTBP4,ADAM23,S1PR2,EDIL3,FBLN5,ADAMTS5,ANGPTL3,CD177,SVEP1	24/157
8_Summary	GO Molecular Functions	GO:0019901	protein kinase binding	-5.44515	-2.8924	25,59,94,150,207,284,390,857,868,1616,1636,1832,1856,1956,2064,2181,2316,2627,2690,2697,3094,3297,3667,4082,4137,4869,5208,5295,5566,5575,5585,5587,5592,5608,5764,5784,5788,6201,6464,6497,6720,6812,6929,7430,8313,8440,8660,8874,9024,9261,9463,9734,9990,10193,10657,10949,22866,23328,23542,25970,28984,29984,50507,51135,51564,51704,54875,55024,55857,57091,57381,57761,58480,64780,112464,115703,116986…	ABL1,ACTA2,ACVRL1,ADRA2A,AKT1,ANGPT1,RND3,CAV1,CBLB,DAXX,ACE,DSP,DVL2,EGFR,ERBB2,ACSL3,FLNA,GATA6,GHR,GJA1,HINT1,HSF1,IRS1,MARCKS,MAPT,NPM1,PFKFB2,PIK3R1,PRKACA,PRKAR1B,PKN1,PRKD1,PRKG1,MAP2K6,PTN,PTPN14,PTPRC,RPS7,SHC1,SKI,SREBF1,STXBP1,TCF3,EZR,AXIN2,NCK2,IRS2,ARHGEF7,BRSK2,MAPKAPK2,PICK1,HDAC9,SLC12A6,RNF41,KHDRBS1,HNRNPA0,CNKSR2,SASH1,MAPK8IP2,SH2B1,RGCC,RHOD,NOX4,IRAK4,HDAC7,GPRC5B,CNTLN,BAN…	86/-
8_Member	GO Molecular Functions	GO:0019901	protein kinase binding	-5.44515	-2.8924	25,59,94,150,207,284,390,857,868,1616,1636,1832,1856,1956,2064,2181,2316,2627,2690,2697,3094,3297,3667,4082,4137,4869,5208,5295,5566,5575,5585,5587,5592,5608,5764,5784,5788,6201,6464,6497,6720,6812,6929,7430,8313,8440,8660,8874,9024,9261,9463,9734,9990,10193,10657,10949,22866,23328,23542,25970,28984,29984,50507,51135,51564,51704,54875,55024,55857,57091,57381,57761,58480,64780,112464,115703,116986…	ABL1,ACTA2,ACVRL1,ADRA2A,AKT1,ANGPT1,RND3,CAV1,CBLB,DAXX,ACE,DSP,DVL2,EGFR,ERBB2,ACSL3,FLNA,GATA6,GHR,GJA1,HINT1,HSF1,IRS1,MARCKS,MAPT,NPM1,PFKFB2,PIK3R1,PRKACA,PRKAR1B,PKN1,PRKD1,PRKG1,MAP2K6,PTN,PTPN14,PTPRC,RPS7,SHC1,SKI,SREBF1,STXBP1,TCF3,EZR,AXIN2,NCK2,IRS2,ARHGEF7,BRSK2,MAPKAPK2,PICK1,HDAC9,SLC12A6,RNF41,KHDRBS1,HNRNPA0,CNKSR2,SASH1,MAPK8IP2,SH2B1,RGCC,RHOD,NOX4,IRAK4,HDAC7,GPRC5B,CNTLN,BAN…	81/702
8_Member	GO Molecular Functions	GO:0019900	kinase binding	-4.86409	-2.44494	25,59,94,150,207,284,390,857,868,1609,1616,1636,1832,1856,1956,2064,2181,2316,2627,2690,2697,3094,3297,3667,4082,4137,4869,5208,5295,5430,5566,5575,5585,5587,5592,5608,5764,5784,5788,6201,6464,6497,6720,6812,6929,7430,8313,8440,8660,8736,8874,9024,9261,9463,9734,9990,10193,10657,10949,22809,22866,23328,23371,23542,25970,28984,29984,50507,51135,51564,51704,54875,55024,55857,57091,57381,57761,58480…	ABL1,ACTA2,ACVRL1,ADRA2A,AKT1,ANGPT1,RND3,CAV1,CBLB,DGKQ,DAXX,ACE,DSP,DVL2,EGFR,ERBB2,ACSL3,FLNA,GATA6,GHR,GJA1,HINT1,HSF1,IRS1,MARCKS,MAPT,NPM1,PFKFB2,PIK3R1,POLR2A,PRKACA,PRKAR1B,PKN1,PRKD1,PRKG1,MAP2K6,PTN,PTPN14,PTPRC,RPS7,SHC1,SKI,SREBF1,STXBP1,TCF3,EZR,AXIN2,NCK2,IRS2,MYOM1,ARHGEF7,BRSK2,MAPKAPK2,PICK1,HDAC9,SLC12A6,RNF41,KHDRBS1,HNRNPA0,ATF5,CNKSR2,SASH1,TNS2,MAPK8IP2,SH2B1,RGCC,RHOD,NOX4,…	86/785
9_Summary	GO Molecular Functions	GO:0030021	extracellular matrix structural constituent conferring compression resistance	-5.12846	-2.60567	176,633,1404,1462,1634,5549,7286,54829,127435,3697,7130,57214,145864	ACAN,BGN,HAPLN1,VCAN,DCN,PRELP,TUFT1,ASPN,PODN,ITIH1,TNFAIP6,CEMIP,HAPLN3	13/-
9_Member	GO Molecular Functions	GO:0030021	extracellular matrix structural constituent conferring compression resistance	-5.12846	-2.60567	176,633,1404,1462,1634,5549,7286,54829,127435	ACAN,BGN,HAPLN1,VCAN,DCN,PRELP,TUFT1,ASPN,PODN	9/22
9_Member	GO Molecular Functions	GO:0005540	hyaluronic acid binding	-3.0537	-1.23563	176,1404,1462,3697,7130,57214,145864	ACAN,HAPLN1,VCAN,ITIH1,TNFAIP6,CEMIP,HAPLN3	7/24
10_Summary	GO Molecular Functions	GO:0022804	active transmembrane transporter activity	-5.06968	-2.57492	20,215,291,534,1185,1186,1346,2542,3764,4512,4513,4514,6505,6506,6508,6510,6512,6536,6546,6550,6576,6579,7351,8273,9016,9121,9122,9187,9804,9990,10060,10349,10350,10351,10559,23460,23461,23539,23657,51296,54946,55089,57153,79901,79939,81031,120103,133308,150159,151473,154091,155066,201232,254428,285195,388931,728661,41,2897,2898,6328,6335,54795	ABCA2,ABCD1,SLC25A4,ATP6V1G2,CLCN6,CLCN7,COX7A1,SLC37A4,KCNJ8,COX1,COX2,COX3,SLC1A1,SLC1A2,SLC4A3,SLC1A5,SLC1A7,SLC6A9,SLC8A1,SLC9A3,SLC25A1,SLCO1A2,UCP2,SLC10A3,SLC25A14,SLC16A5,SLC16A4,SLC24A1,TOMM20,SLC12A6,ABCC9,ABCA10,ABCA9,ABCA8,SLC35A1,ABCA6,ABCA5,SLC16A8,SLC7A11,SLC15A3,SLC41A3,SLC38A4,SLC44A2,CYBRD1,SLC35E1,SLC2A10,SLC36A4,SLC9B2,SLC9B1,SLC16A14,SLC2A12,ATP6V0E2,SLC16A13,SLC41A1,SLC9A9,M…	63/-
10_Member	GO Molecular Functions	GO:0022804	active transmembrane transporter activity	-5.06968	-2.57492	20,215,291,534,1185,1186,1346,2542,3764,4512,4513,4514,6505,6506,6508,6510,6512,6536,6546,6550,6576,6579,7351,8273,9016,9121,9122,9187,9804,9990,10060,10349,10350,10351,10559,23460,23461,23539,23657,51296,54946,55089,57153,79901,79939,81031,120103,133308,150159,151473,154091,155066,201232,254428,285195,388931,728661	ABCA2,ABCD1,SLC25A4,ATP6V1G2,CLCN6,CLCN7,COX7A1,SLC37A4,KCNJ8,COX1,COX2,COX3,SLC1A1,SLC1A2,SLC4A3,SLC1A5,SLC1A7,SLC6A9,SLC8A1,SLC9A3,SLC25A1,SLCO1A2,UCP2,SLC10A3,SLC25A14,SLC16A5,SLC16A4,SLC24A1,TOMM20,SLC12A6,ABCC9,ABCA10,ABCA9,ABCA8,SLC35A1,ABCA6,ABCA5,SLC16A8,SLC7A11,SLC15A3,SLC41A3,SLC38A4,SLC44A2,CYBRD1,SLC35E1,SLC2A10,SLC36A4,SLC9B2,SLC9B1,SLC16A14,SLC2A12,ATP6V0E2,SLC16A13,SLC41A1,SLC9A9,M…	57/454
10_Member	GO Molecular Functions	GO:0015291	secondary active transmembrane transporter activity	-4.84279	-2.44494	291,1185,1186,2542,6505,6506,6508,6510,6512,6536,6546,6550,6576,6579,7351,8273,9016,9121,9122,9187,9990,10559,23539,23657,51296,54946,55089,57153,79939,81031,120103,133308,150159,151473,154091,201232,254428,285195,388931,728661	SLC25A4,CLCN6,CLCN7,SLC37A4,SLC1A1,SLC1A2,SLC4A3,SLC1A5,SLC1A7,SLC6A9,SLC8A1,SLC9A3,SLC25A1,SLCO1A2,UCP2,SLC10A3,SLC25A14,SLC16A5,SLC16A4,SLC24A1,SLC12A6,SLC35A1,SLC16A8,SLC7A11,SLC15A3,SLC41A3,SLC38A4,SLC44A2,SLC35E1,SLC2A10,SLC36A4,SLC9B2,SLC9B1,SLC16A14,SLC2A12,SLC16A13,SLC41A1,SLC9A9,MFSD2B,SLC35E2B	40/285
10_Member	GO Molecular Functions	GO:0015297	antiporter activity	-3.81824	-1.74944	291,1185,1186,2542,6508,6510,6546,6550,6576,7351,9016,9187,10559,23657,54946,57153,79939,133308,150159,254428,285195,728661	SLC25A4,CLCN6,CLCN7,SLC37A4,SLC4A3,SLC1A5,SLC8A1,SLC9A3,SLC25A1,UCP2,SLC25A14,SLC24A1,SLC35A1,SLC7A11,SLC41A3,SLC44A2,SLC35E1,SLC9B2,SLC9B1,SLC41A1,SLC9A9,SLC35E2B	22/136
10_Member	GO Molecular Functions	GO:0015081	sodium ion transmembrane transporter activity	-2.24385	-0.672071	41,2897,2898,6328,6335,6505,6506,6512,6536,6546,6550,8273,9187,54795,54946,55089,133308,150159,254428,285195	ASIC1,GRIK1,GRIK2,SCN3A,SCN9A,SLC1A1,SLC1A2,SLC1A7,SLC6A9,SLC8A1,SLC9A3,SLC10A3,SLC24A1,TRPM4,SLC41A3,SLC38A4,SLC9B2,SLC9B1,SLC41A1,SLC9A9	20/157
10_Member	GO Molecular Functions	GO:0140828	metal cation:monoatomic cation antiporter activity	-2.21151	-0.650285	6546,6550,9187,54946,133308,150159,254428,285195	SLC8A1,SLC9A3,SLC24A1,SLC41A3,SLC9B2,SLC9B1,SLC41A1,SLC9A9	8/41
11_Summary	GO Molecular Functions	GO:0050661	NADP binding	-5.01868	-2.55025	874,1428,1717,1806,2329,2539,3156,3417,4199,4846,5226,7108,9563,554235	CBR3,CRYM,DHCR7,DPYD,FMO4,G6PD,HMGCR,IDH1,ME1,NOS3,PGD,TM7SF2,H6PD,ASPDH	14/-
11_Member	GO Molecular Functions	GO:0050661	NADP binding	-5.01868	-2.55025	874,1428,1717,1806,2329,2539,3156,3417,4199,4846,5226,7108,9563,554235	CBR3,CRYM,DHCR7,DPYD,FMO4,G6PD,HMGCR,IDH1,ME1,NOS3,PGD,TM7SF2,H6PD,ASPDH	14/53
12_Summary	GO Molecular Functions	GO:0016773	phosphotransferase activity, alcohol group as acceptor	-4.88738	-2.44494	25,91,94,207,817,1022,1609,1949,1956,2044,2064,2242,2321,2584,2585,2868,4593,4598,4881,4921,5156,5157,5208,5256,5295,5566,5585,5587,5592,5600,5602,5605,5608,6196,6300,6347,6446,6795,7010,8408,8425,8814,8997,9024,9060,9064,9261,9706,9917,10110,10295,10420,22848,22858,25778,30811,51135,51251,55361,57118,79705,79834,79858,79877,81629,93627,120892,124923,126520,132158,140609,166614,340156,340371,3754…	ABL1,ACVR1B,ACVRL1,AKT1,CAMK2D,CDK7,DGKQ,EFNB3,EGFR,EPHA5,ERBB2,FES,FLT1,GALK1,GALK2,GRK4,MUSK,MVK,NPR1,DDR2,PDGFRA,PDGFRL,PFKFB2,PHKA2,PIK3R1,PRKACA,PKN1,PRKD1,PRKG1,MAPK11,MAPK10,MAP2K2,MAP2K6,RPS6KA2,MAPK12,CCL2,SGK1,AURKC,TEK,ULK1,LTBP4,CDKL1,KALRN,BRSK2,PAPSS2,MAP3K6,MAPKAPK2,ULK2,FAM20B,SGK2,BCKDK,TESK2,AAK1,CILK1,DSTYK,HUNK,IRAK4,NT5C3A,PI4K2A,CAMK1D,LRRK1,PEAK1,NEK11,DCAKD,TSSK3,TBCK,LRRK…	80/-
12_Member	GO Molecular Functions	GO:0016773	phosphotransferase activity, alcohol group as acceptor	-4.88738	-2.44494	25,91,94,207,817,1022,1609,1949,1956,2044,2064,2242,2321,2584,2585,2868,4593,4598,4881,4921,5156,5157,5208,5256,5295,5566,5585,5587,5592,5600,5602,5605,5608,6196,6300,6347,6446,6795,7010,8408,8425,8814,8997,9024,9060,9064,9261,9706,9917,10110,10295,10420,22848,22858,25778,30811,51135,51251,55361,57118,79705,79834,79858,79877,81629,93627,120892,124923,126520,132158,140609,166614,340156,340371,3754…	ABL1,ACVR1B,ACVRL1,AKT1,CAMK2D,CDK7,DGKQ,EFNB3,EGFR,EPHA5,ERBB2,FES,FLT1,GALK1,GALK2,GRK4,MUSK,MVK,NPR1,DDR2,PDGFRA,PDGFRL,PFKFB2,PHKA2,PIK3R1,PRKACA,PKN1,PRKD1,PRKG1,MAPK11,MAPK10,MAP2K2,MAP2K6,RPS6KA2,MAPK12,CCL2,SGK1,AURKC,TEK,ULK1,LTBP4,CDKL1,KALRN,BRSK2,PAPSS2,MAP3K6,MAPKAPK2,ULK2,FAM20B,SGK2,BCKDK,TESK2,AAK1,CILK1,DSTYK,HUNK,IRAK4,NT5C3A,PI4K2A,CAMK1D,LRRK1,PEAK1,NEK11,DCAKD,TSSK3,TBCK,LRRK…	76/670
12_Member	GO Molecular Functions	GO:0016301	kinase activity	-4.44001	-2.15811	25,91,94,207,817,1022,1609,1949,1956,2044,2064,2242,2321,2584,2585,2868,4593,4598,4881,4921,5156,5157,5208,5256,5295,5566,5585,5587,5592,5600,5602,5605,5608,6196,6300,6347,6446,6795,7010,7083,7084,8408,8425,8814,8997,9024,9060,9064,9261,9706,9917,10110,10295,10420,22848,22858,25778,26289,30811,51135,55361,57118,79705,79834,79858,79877,81629,93627,120892,124923,126520,132158,140609,158067,166614,3…	ABL1,ACVR1B,ACVRL1,AKT1,CAMK2D,CDK7,DGKQ,EFNB3,EGFR,EPHA5,ERBB2,FES,FLT1,GALK1,GALK2,GRK4,MUSK,MVK,NPR1,DDR2,PDGFRA,PDGFRL,PFKFB2,PHKA2,PIK3R1,PRKACA,PKN1,PRKD1,PRKG1,MAPK11,MAPK10,MAP2K2,MAP2K6,RPS6KA2,MAPK12,CCL2,SGK1,AURKC,TEK,TK1,TK2,ULK1,LTBP4,CDKL1,KALRN,BRSK2,PAPSS2,MAP3K6,MAPKAPK2,ULK2,FAM20B,SGK2,BCKDK,TESK2,AAK1,CILK1,DSTYK,AK5,HUNK,IRAK4,PI4K2A,CAMK1D,LRRK1,PEAK1,NEK11,DCAKD,TSSK3,TBCK…	79/725
12_Member	GO Molecular Functions	GO:0004672	protein kinase activity	-4.26883	-2.06131	25,91,94,207,817,1022,1949,1956,2044,2064,2242,2321,2868,4593,4881,4921,5156,5157,5256,5566,5585,5587,5592,5600,5602,5605,5608,6196,6300,6347,6446,6795,7010,8408,8425,8814,8997,9024,9064,9261,9706,10110,10295,10420,22848,22858,25778,30811,51135,57118,79705,79834,79858,81629,93627,120892,124923,126520,140609,166614,340156,340371,375449,100507588	ABL1,ACVR1B,ACVRL1,AKT1,CAMK2D,CDK7,EFNB3,EGFR,EPHA5,ERBB2,FES,FLT1,GRK4,MUSK,NPR1,DDR2,PDGFRA,PDGFRL,PHKA2,PRKACA,PKN1,PRKD1,PRKG1,MAPK11,MAPK10,MAP2K2,MAP2K6,RPS6KA2,MAPK12,CCL2,SGK1,AURKC,TEK,ULK1,LTBP4,CDKL1,KALRN,BRSK2,MAP3K6,MAPKAPK2,ULK2,SGK2,BCKDK,TESK2,AAK1,CILK1,DSTYK,HUNK,IRAK4,CAMK1D,LRRK1,PEAK1,NEK11,TSSK3,TBCK,LRRK2,RSKR,PLK5,NEK7,DCLK2,MYLK4,NRBP2,MAST4,TGFBR3L	64/562
12_Member	GO Molecular Functions	GO:0004674	protein serine/threonine kinase activity	-3.23696	-1.37308	91,94,207,817,1022,1956,2868,5256,5566,5585,5587,5592,5600,5602,5605,5608,6196,6300,6446,6795,8408,8425,8814,8997,9024,9064,9261,9706,10110,10295,10420,22848,22858,25778,30811,51135,57118,79705,79858,81629,120892,124923,140609,166614,340156,340371,375449,100507588	ACVR1B,ACVRL1,AKT1,CAMK2D,CDK7,EGFR,GRK4,PHKA2,PRKACA,PKN1,PRKD1,PRKG1,MAPK11,MAPK10,MAP2K2,MAP2K6,RPS6KA2,MAPK12,SGK1,AURKC,ULK1,LTBP4,CDKL1,KALRN,BRSK2,MAP3K6,MAPKAPK2,ULK2,SGK2,BCKDK,TESK2,AAK1,CILK1,DSTYK,HUNK,IRAK4,CAMK1D,LRRK1,NEK11,TSSK3,LRRK2,RSKR,NEK7,DCLK2,MYLK4,NRBP2,MAST4,TGFBR3L	48/427
12_Member	GO Molecular Functions	GO:0106310	protein serine kinase activity	-2.44239	-0.788829	207,817,1022,5566,5585,5587,5592,5600,5602,5605,5608,6196,6300,6446,6795,8408,8814,8997,9024,9064,9261,9706,10110,10420,22848,22858,25778,30811,51135,57118,79705,79858,81629,120892,124923,140609,166614,340156,375449	AKT1,CAMK2D,CDK7,PRKACA,PKN1,PRKD1,PRKG1,MAPK11,MAPK10,MAP2K2,MAP2K6,RPS6KA2,MAPK12,SGK1,AURKC,ULK1,CDKL1,KALRN,BRSK2,MAP3K6,MAPKAPK2,ULK2,SGK2,TESK2,AAK1,CILK1,DSTYK,HUNK,IRAK4,CAMK1D,LRRK1,NEK11,TSSK3,LRRK2,RSKR,NEK7,DCLK2,MYLK4,MAST4	39/361
13_Summary	GO Molecular Functions	GO:0016215	acyl-CoA desaturase activity	-4.65011	-2.29974	3992,6319,9415,79966,6309	FADS1,SCD,FADS2,SCD5,SC5D	5/-
13_Member	GO Molecular Functions	GO:0016215	acyl-CoA desaturase activity	-4.65011	-2.29974	3992,6319,9415,79966	FADS1,SCD,FADS2,SCD5	4/4
13_Member	GO Molecular Functions	GO:0004768	stearoyl-CoA 9-desaturase activity	-3.48729	-1.55926	6319,9415,79966	SCD,FADS2,SCD5	3/3
13_Member	GO Molecular Functions	GO:0016717	oxidoreductase activity, acting on paired donors, with oxidation of a pair of donors resulting in the reduction of molecular oxygen to two molecules of water	-3.30136	-1.42202	3992,6309,6319,9415,79966	FADS1,SC5D,SCD,FADS2,SCD5	5/11
14_Summary	GO Molecular Functions	GO:0003779	actin binding	-4.64364	-2.29974	25,226,800,1072,1265,1956,2039,2059,2316,2483,3092,3636,3927,4082,4137,4430,4641,4642,4650,4771,4846,5074,5339,6645,6876,7145,7430,9463,9788,11034,22837,23224,23603,25794,25802,26064,51466,51734,54434,54899,56776,56907,64236,64780,83988,84665,85477,91624,120892,130271,148741,161176,171024,339768	ABL1,ALDOA,CALD1,CFL1,CNN2,EGFR,DMTN,EPS8,FLNA,FRG1,HIP1,INPPL1,LASP1,MARCKS,MAPT,MYO1B,MYO1C,MYO1D,MYO9B,NF2,NOS3,PAWR,PLEC,SNTB2,TAGLN,TNS1,EZR,PICK1,MTSS1,DSTN,COBLL1,SYNE2,CORO1C,FSCN2,LMOD1,RAI14,EVL,MSRB1,SSH1,PXK,FMN2,SPIRE1,PDLIM2,MICAL1,NCALD,MYPN,SCIN,NEXN,LRRK2,PLEKHH2,ANKRD35,SYNE3,SYNPO2,ESPNL	54/-
14_Member	GO Molecular Functions	GO:0003779	actin binding	-4.64364	-2.29974	25,226,800,1072,1265,1956,2039,2059,2316,2483,3092,3636,3927,4082,4137,4430,4641,4642,4650,4771,4846,5074,5339,6645,6876,7145,7430,9463,9788,11034,22837,23224,23603,25794,25802,26064,51466,51734,54434,54899,56776,56907,64236,64780,83988,84665,85477,91624,120892,130271,148741,161176,171024,339768	ABL1,ALDOA,CALD1,CFL1,CNN2,EGFR,DMTN,EPS8,FLNA,FRG1,HIP1,INPPL1,LASP1,MARCKS,MAPT,MYO1B,MYO1C,MYO1D,MYO9B,NF2,NOS3,PAWR,PLEC,SNTB2,TAGLN,TNS1,EZR,PICK1,MTSS1,DSTN,COBLL1,SYNE2,CORO1C,FSCN2,LMOD1,RAI14,EVL,MSRB1,SSH1,PXK,FMN2,SPIRE1,PDLIM2,MICAL1,NCALD,MYPN,SCIN,NEXN,LRRK2,PLEKHH2,ANKRD35,SYNE3,SYNPO2,ESPNL	54/437
14_Member	GO Molecular Functions	GO:0051015	actin filament binding	-2.35317	-0.722697	25,1072,1265,1956,2039,2316,2483,3092,3927,4082,4430,4641,4642,4650,5339,7430,9463,11034,23603,25794,64780,85477,91624,161176,339768	ABL1,CFL1,CNN2,EGFR,DMTN,FLNA,FRG1,HIP1,LASP1,MARCKS,MYO1B,MYO1C,MYO1D,MYO9B,PLEC,EZR,PICK1,DSTN,CORO1C,FSCN2,MICAL1,SCIN,NEXN,SYNE3,ESPNL	25/207
15_Summary	GO Molecular Functions	GO:0004024	alcohol dehydrogenase activity, zinc-dependent	-4.54204	-2.22337	124,125,127,128,130	ADH1A,ADH1B,ADH4,ADH5,ADH6	5/-
15_Member	GO Molecular Functions	GO:0004024	alcohol dehydrogenase activity, zinc-dependent	-4.54204	-2.22337	124,125,127,128,130	ADH1A,ADH1B,ADH4,ADH5,ADH6	5/7
15_Member	GO Molecular Functions	GO:0004022	alcohol dehydrogenase (NAD+) activity	-3.81485	-1.74944	124,125,127,128,130	ADH1A,ADH1B,ADH4,ADH5,ADH6	5/9
15_Member	GO Molecular Functions	GO:0018455	alcohol dehydrogenase [NAD(P)+] activity	-3.53923	-1.58005	124,125,127,128,130	ADH1A,ADH1B,ADH4,ADH5,ADH6	5/10
16_Summary	GO Molecular Functions	GO:0005080	protein kinase C binding	-4.42563	-2.15811	25,1832,2316,3094,3667,4082,5585,5587,9463,9734,51564,112464,196883	ABL1,DSP,FLNA,HINT1,IRS1,MARCKS,PKN1,PRKD1,PICK1,HDAC9,HDAC7,CAVIN3,ADCY4	13/-
16_Member	GO Molecular Functions	GO:0005080	protein kinase C binding	-4.42563	-2.15811	25,1832,2316,3094,3667,4082,5585,5587,9463,9734,51564,112464,196883	ABL1,DSP,FLNA,HINT1,IRS1,MARCKS,PKN1,PRKD1,PICK1,HDAC9,HDAC7,CAVIN3,ADCY4	13/52
17_Summary	GO Molecular Functions	GO:0008514	organic anion transmembrane transporter activity	-4.33525	-2.09839	215,291,948,2697,2893,2897,2898,2903,6505,6506,6508,6510,6512,6536,6576,6579,7351,7439,8273,9121,9122,10227,10559,10998,11182,23539,23657,55089,57709,81031,116444,120103,151473,152078,201232,376497,51296,9187,9990,154091,388931	ABCD1,SLC25A4,CD36,GJA1,GRIA4,GRIK1,GRIK2,GRIN2A,SLC1A1,SLC1A2,SLC4A3,SLC1A5,SLC1A7,SLC6A9,SLC25A1,SLCO1A2,UCP2,BEST1,SLC10A3,SLC16A5,SLC16A4,MFSD10,SLC35A1,SLC27A5,SLC2A6,SLC16A8,SLC7A11,SLC38A4,SLC7A14,SLC2A10,GRIN3B,SLC36A4,SLC16A14,SLC66A1L,SLC16A13,SLC27A1,SLC15A3,SLC24A1,SLC12A6,SLC2A12,MFSD2B	41/-
17_Member	GO Molecular Functions	GO:0008514	organic anion transmembrane transporter activity	-4.33525	-2.09839	215,291,948,2697,2893,2897,2898,2903,6505,6506,6508,6510,6512,6536,6576,6579,7351,7439,8273,9121,9122,10227,10559,10998,11182,23539,23657,55089,57709,81031,116444,120103,151473,152078,201232,376497	ABCD1,SLC25A4,CD36,GJA1,GRIA4,GRIK1,GRIK2,GRIN2A,SLC1A1,SLC1A2,SLC4A3,SLC1A5,SLC1A7,SLC6A9,SLC25A1,SLCO1A2,UCP2,BEST1,SLC10A3,SLC16A5,SLC16A4,MFSD10,SLC35A1,SLC27A5,SLC2A6,SLC16A8,SLC7A11,SLC38A4,SLC7A14,SLC2A10,GRIN3B,SLC36A4,SLC16A14,SLC66A1L,SLC16A13,SLC27A1	36/259
17_Member	GO Molecular Functions	GO:0046943	carboxylic acid transmembrane transporter activity	-3.83888	-1.75278	948,2893,2897,2898,2903,6505,6506,6510,6512,6536,6576,6579,7351,8273,9121,9122,10998,23539,23657,55089,57709,116444,120103,151473,152078,201232,376497	CD36,GRIA4,GRIK1,GRIK2,GRIN2A,SLC1A1,SLC1A2,SLC1A5,SLC1A7,SLC6A9,SLC25A1,SLCO1A2,UCP2,SLC10A3,SLC16A5,SLC16A4,SLC27A5,SLC16A8,SLC7A11,SLC38A4,SLC7A14,GRIN3B,SLC36A4,SLC16A14,SLC66A1L,SLC16A13,SLC27A1	27/183
17_Member	GO Molecular Functions	GO:0005342	organic acid transmembrane transporter activity	-3.79891	-1.74348	948,2893,2897,2898,2903,6505,6506,6510,6512,6536,6576,6579,7351,8273,9121,9122,10998,23539,23657,55089,57709,116444,120103,151473,152078,201232,376497	CD36,GRIA4,GRIK1,GRIK2,GRIN2A,SLC1A1,SLC1A2,SLC1A5,SLC1A7,SLC6A9,SLC25A1,SLCO1A2,UCP2,SLC10A3,SLC16A5,SLC16A4,SLC27A5,SLC16A8,SLC7A11,SLC38A4,SLC7A14,GRIN3B,SLC36A4,SLC16A14,SLC66A1L,SLC16A13,SLC27A1	27/184
17_Member	GO Molecular Functions	GO:0015171	amino acid transmembrane transporter activity	-2.7952	-1.0408	2893,2897,2898,2903,6505,6506,6510,6512,6536,7351,23657,55089,57709,116444,120103,152078	GRIA4,GRIK1,GRIK2,GRIN2A,SLC1A1,SLC1A2,SLC1A5,SLC1A7,SLC6A9,UCP2,SLC7A11,SLC38A4,SLC7A14,GRIN3B,SLC36A4,SLC66A1L	16/102
17_Member	GO Molecular Functions	GO:0042887	amide transmembrane transporter activity	-2.77999	-1.03049	215,2893,2897,2898,2903,6505,6506,6512,23657,51296,116444,376497	ABCD1,GRIA4,GRIK1,GRIK2,GRIN2A,SLC1A1,SLC1A2,SLC1A7,SLC7A11,SLC15A3,GRIN3B,SLC27A1	12/66
17_Member	GO Molecular Functions	GO:0008028	monocarboxylic acid transmembrane transporter activity	-2.39562	-0.745954	948,6579,8273,9121,9122,10998,23539,57709,151473,201232,376497	CD36,SLCO1A2,SLC10A3,SLC16A5,SLC16A4,SLC27A5,SLC16A8,SLC7A14,SLC16A14,SLC16A13,SLC27A1	11/64
17_Member	GO Molecular Functions	GO:0015293	symporter activity	-2.22643	-0.657883	6505,6506,6510,6512,6536,8273,9121,9122,9187,9990,23539,51296,55089,81031,120103,151473,154091,201232,388931	SLC1A1,SLC1A2,SLC1A5,SLC1A7,SLC6A9,SLC10A3,SLC16A5,SLC16A4,SLC24A1,SLC12A6,SLC16A8,SLC15A3,SLC38A4,SLC2A10,SLC36A4,SLC16A14,SLC2A12,SLC16A13,MFSD2B	19/147
17_Member	GO Molecular Functions	GO:0004970	glutamate-gated receptor activity	-2.10163	-0.575931	2893,2897,2898,2903,116444	GRIA4,GRIK1,GRIK2,GRIN2A,GRIN3B	5/19
18_Summary	GO Molecular Functions	GO:0005518	collagen binding	-4.32034	-2.09839	871,1291,1292,1513,1842,2335,4921,7057,7373,9902,50509,51144,57211,127435,285613	SERPINH1,COL6A1,COL6A2,CTSK,ECM2,FN1,DDR2,THBS1,COL14A1,MRC2,COL5A3,HSD17B12,ADGRG6,PODN,RELL2	15/-
18_Member	GO Molecular Functions	GO:0005518	collagen binding	-4.32034	-2.09839	871,1291,1292,1513,1842,2335,4921,7057,7373,9902,50509,51144,57211,127435,285613	SERPINH1,COL6A1,COL6A2,CTSK,ECM2,FN1,DDR2,THBS1,COL14A1,MRC2,COL5A3,HSD17B12,ADGRG6,PODN,RELL2	15/68
19_Summary	GO Molecular Functions	GO:0019838	growth factor binding	-4.32015	-2.09839	91,94,948,1278,1281,1291,1956,2064,2065,2321,2690,3486,3489,4054,5156,6464,7010,7057,8425,57045,81621,135228,100507588	ACVR1B,ACVRL1,CD36,COL1A2,COL3A1,COL6A1,EGFR,ERBB2,ERBB3,FLT1,GHR,IGFBP3,IGFBP6,LTBP3,PDGFRA,SHC1,TEK,THBS1,LTBP4,TWSG1,KAZALD1,CD109,TGFBR3L	23/-
19_Member	GO Molecular Functions	GO:0019838	growth factor binding	-4.32015	-2.09839	91,94,948,1278,1281,1291,1956,2064,2065,2321,2690,3486,3489,4054,5156,6464,7010,7057,8425,57045,81621,135228,100507588	ACVR1B,ACVRL1,CD36,COL1A2,COL3A1,COL6A1,EGFR,ERBB2,ERBB3,FLT1,GHR,IGFBP3,IGFBP6,LTBP3,PDGFRA,SHC1,TEK,THBS1,LTBP4,TWSG1,KAZALD1,CD109,TGFBR3L	23/135
19_Member	GO Molecular Functions	GO:0050431	transforming growth factor beta binding	-3.87105	-1.77422	94,948,4054,7057,8425,57045,135228,100507588	ACVRL1,CD36,LTBP3,THBS1,LTBP4,TWSG1,CD109,TGFBR3L	8/24
20_Summary	GO Molecular Functions	GO:0046332	SMAD binding	-4.15975	-1.96602	91,94,1278,1281,1601,2316,4093,6497,6938,7041,8313,9392,9863,28984,93649,390598	ACVR1B,ACVRL1,COL1A2,COL3A1,DAB2,FLNA,SMAD9,SKI,TCF12,TGFB1I1,AXIN2,TGFBRAP1,MAGI2,RGCC,MYOCD,SKOR1	16/-
20_Member	GO Molecular Functions	GO:0046332	SMAD binding	-4.15975	-1.96602	91,94,1278,1281,1601,2316,4093,6497,6938,7041,8313,9392,9863,28984,93649,390598	ACVR1B,ACVRL1,COL1A2,COL3A1,DAB2,FLNA,SMAD9,SKI,TCF12,TGFB1I1,AXIN2,TGFBRAP1,MAGI2,RGCC,MYOCD,SKOR1	16/78
